# Supplementary material for: Improvement of genome assembly completeness and identification of novel full-length protein-coding genes by RNA-seq in the giant panda genome
Source: Sci Rep. 2015 Dec 11;5:18019. doi: 10.1038/srep18019 (PMC4676012; doi:10.1038/srep18019)
Supplement: Supplementary Information [file srep18019-s2.zip › Supplementary Note 1.txt]

>GL192338.1:6046888-6046931
CATCAAGTTCCCTGGAGATGTCGCCCCCAAAACGGACAAAGAGCTGGCTG
TGCAATATCTGAACACCTTCTACGGCTGCCCCAAGGAGAGTTGCAACCTG
TTCGTGCTGAAGGACGCGCTGAAGAAAATGCAGAAGTTCTTCGGGCTGCC
CCAGACGGGGGAACTGGACCAAAGCACCATCGAGACCATGCGGAAGCCGC
GCTGCGGCAACCCCGACGTGGCCAACTACAACTTCTTCCCCCGCAAGCCC
AAGTGGGACAAGAACCAGATCACATACAGGTGCCCAGGCAGGGCGGCCGG
AGGCAGGGCGCCTGGGCTGTGGGACACCGGGTCTCCTTGGGCCTTGCCGT
CTCCCTTCCCGGGGCCCCGGGGAGTACCCGGTGGGGGCCTGGAAGCTTAA
GGAGTTTCCTACAAAGTTCTCAGGAACTGGAGTCAGACCAGAGCTTGAAT
CTCACACTTACTAGCCTTGGGGCAGCGGGCTACTTGGGCTCCAGAGCTCA
GGCTTTCCAGTCGACAGAATGGGGCTAAAACACAACCTTCCTCGTAGGTT
CGTTGGGAACTAAGGCTGGTCACATATATAACAGGGTGTCACGATATATA
TCAGCGTCCAGCCCACAGTGAGAGCATAAGGCATGCGAGTCACCGTTGTT
CTTGCTCTTTAGGGCAGGTGGAGGGATTTGATGACTGGCTACTAACTGAG
TTTTGTATTCTATCATAGAGTTGTTATCATTGGTTGTTAATTGGGCTGAG
AGCTCTGCTCTGTATGGCTCCTGCTGGATTCTAAGGGTGAGATCCCTGCC
CCGTAGCCCTGAATGCACTCACTATTCATGCGTCCCCGCCCACCAGCCTG
AGGTGAGAAAGGAGACTCCTGAGCCAGGGCGTGGAGATGTGGGCCGGTCT
AAGACTCCATGGAAGCTCAAGGCATTCTGGGTGGGCTGTTCTCCCAGTAA
GCTCTGCTCCACACGTGCACACATACGCCTGCCCGTGCATACACGCTCAT
GCACACTCATACGTGCAGGCAGAAACCTGTGCACTCCTTACACTCCCAAA
CTGCACATGTGCACGCACATTCGTACACATCCATGGTCACACACACAGCT
GCACGCACACACTTGGGCATGTACGAGCATGCTCGTGTGGCTATGCACAC
TCCCATTGCTTTGTGCACACAGACACACTCCCATGCATTTCCACCCCTGC
AGGATCATTGGCTACACGCCTGACCTGGACCCCGAGACGGTGGATGATGC
CTTTGCTCGTGCCTTCCAAGTCTGGAGTGATGTAACCCCGCTACGGTTTT
CTCGTATCCATGATGGAGAGGCTGACATCATGATCAACTTTGGACGCTGG
GAGCATGGAGATGGATACCCTTTTGATGGCAAGGACGGGCTCCTGGCTCA
TGCCTTTGCCCCGGGCCCCGGTGTCGGGGGAGACTCCCACTTTGACGACG
ATGAGCTGTGGACCCTGGGAGAAGGACAAGTGGTCCGCGTGAAGTACGGG
AATGCCGACGGCGAGTACTGTAAGTTCCCCTTCCTGTTCAACGGCCGGGA
GTACACCAGCTGCACGGACACTGGCCGCTCCGACGGCTTCCTCTGGTGCT
CCACCACCTACAACTTCGAAAAGGACGGCAAGTACGGCTTCTGCCCCCAC
GAAGCCCTGTTCACCATGGGTGGCAACGCCGACGGACAGCCCTGCAAGTT
CCCGTTCCGCTTCCAGGGCACATCCTATGAAAGCTGCACCACCGAGGGCC
GCACGGACGGCTACCGCTGGTGCGGCACCACCGAGGACTACGACCGCGAC
CAGAAGTATGGCTTCTGCCCTGAGACTGCCATGTCCACTGTGGGCGGGAA
CTCGGAAGGCGCCCCCTGTGTCTTCCCCTTCACTTTCTTGGGCAACAAGC
ACGAGAGCTGTACCAGTGCGGGCCGCAGCGATGGGAAGATGTGGTGCGCG
ACTACGGCTAACTATGACGACGACCGCAAATGGGGCTTCTGCCCTGACCA
AGGGTACAGCTTGTTCCTGGTGGCAGCCCACGAGTTTGGCCACGCGATGG
GGCTGGAGCACTCCGAGGACCCTGGAGCCCTGATGGCGCCCATTTACACG
TACACCAAGAACTTCCGCCTGTCCCATGACGACATCAAGGGCATTCAAGA
GCTCTATGGGGCCTCCCCTGACACTGGCACGGGCACCGGCCCCACTCCAA
CTCTGGGACCCATCACTCCTGAGATCTGCAAGCAGGACGTTGTCTTTGAT
GGCATCTCTCAGATCCGCGGGGAGATCTTCTTCTTCAAGGACCGGTTCAT
TTGGCGGACAGTGACGCCACGGAACAAGCCCATGGGGCCCCTGCTGGTAG
CCACATTCTGGCCTGAGCTTCCGGAAAAGATAGATGCTGTGTACGAGGCC
CCACAGGAGGAGAAGGCTGTGTTCTTTGCAGGGAATGAATACTGGGTCTA
TTCAGCCAGCACCCTGGAGCGAGGGTACCCCAAGCCGCTGACCAGCCTGG
GGCTGCCCCCTGATGTTCAACGTGTGGATGCTGCGTTTAATTGGAGCAAG
AACAAGAAGACCTACATCTTTGCGGGAGACAAGTTCTGGAGGTACAACGA
AGTAAAGAAGAAGATGGATCCTGGCTTCCCCAAGCTCATCGGTGATGCCT
GGAACGCCATCCCCGATAACCTGGACGCCGTGGTGGACCTGCAGGGCAGT
GGTCACAGCTACTTCTTCAAGGGTGCATATTACCTGAAGTTGGAGAACCA
AAGTCTGAAGAGTGTGAAATTCGGAAGCATCAAATCCGACTGGCTGGGCT
GCTGAGCAGGGTCTGGTTCCCCCAGGCCCTGCCCCTCCGTCGTCTTTTGC
CTACCGAGCCCCGAGCACCAGGGAAGGACCTGGATGGGCCTGGCAGCCTT
CAGCTCCGTAGTTAATTGGCGTGCTCACCCCTCCCTGGTAATTTAAGGTT
CTGGAGAGTGGCTCTGCCCTGTGCCCAAGGAACGGTGCTGACTATACCCC
TCCCGGCTGCCCTCACCTCCCCATCTGTATCCCACCAGCCCTCCAGAGCC
ACCCCCAAAGAGATGCTTTGATATTCTCAATGCAGCCCTGCCTTGGGCTC
CCCTGGTGCTCCCACACTTCAGGCTCTTCCCCCGCCACGACTTTCTGTGG
CTTACGGCACCCTCAGAGCCAACAGACAGAGACTGTCTCAAGAGGGCACT
GGTGGCCCGACAGCCCAGCCTGGCATGGGGCAGTGGGATGGGGCGTGGTC
CTGCGGCCGCCCCGCACACCTGGCTTCTCACTGCTGGCTGCCTTAGGACC
TCTCCTACCTTAGCGGTACGCTTCGTATGCACTTTGTTCTTTTCTTTCAA
TTTTTATTTTTCCACTTTGACATGGAATTTCTTGACAGAAGGACTCAGGT
TGTCTGAAGTCACTCCGCAATGCATCTCAGCCCACGTGGGGATGGTCACT
TGTTCCCTCTGTTAGTACTATGCCCCAACCCCATCACTTCCTCCACTGGC
TGGAGGAAAACCAAGCCATGGCTCCCCGCTCAGCCCCGCCCCCCCCCACA
GTTCCCCATGGGAAATGTCAACGAGTATGAATAAAGACACCAATAGAGTG
GC
>GL192338.1:4396225-4396227
TTT
>GL192338.1:4360733-4360743
ACCAGCATGCC
>GL192338.1:4270802-4270815
TTCCTGGGGAAAAT
>GL192338.1:4241306-4241322
CTTGTGATGGCCTACAG
>GL192338.1:4204059-4204089
CGCGCGTTGGCGGCCGAGGCCCGGCTTCCCG
>GL192338.1:3960538-3960541
TGTT
>GL192338.1:3917432-3917434
TTT
>GL192338.1:3905032-3905034
TGG
>GL192338.1:3884075-3884085
CTTTTTTAAAG
>GL192338.1:3857791-3857807
AATCAAGAGAAAACCAG
>GL192338.1:3595078-3595101
GGCCCGCGGCGGGCCCTCGCCTCT
>GL192338.1:3467558-3467577
CCAGCAGCTGGCTCTCCGGT
>GL192338.1:3460276-3460297
GCGGAGCTGAACCCCGGGAGTT
>GL192338.1:3446072-3446074
CCG
>GL192338.1:3427565-3427569
CTTCA
>GL192338.1:3402763-3402763
T
>GL192338.1:3392132-3392133
CC
>GL192338.1:3293693-3293704
CGCTCTGTCTTT
>GL192338.1:3226459-3226467
CAGAAACAG
>GL192338.1:3190003-3190019
CAACCCGTTCTGCTCAG
>GL192338.1:3081345-3081361
GGGCTGTTCAGTCTCAG
>GL192338.1:3041984-3042001
GTCTACCCCGAGCGCCCG
>GL192338.1:3026934-3026952
CTCGAAAGCCCTCCGATTCGAT
>GL192338.1:3026542-3026542
T
>GL192338.1:2927030-2927043
ATTTGATGACGGAG
>GL192338.1:2869046-2869050
CCGCGTT
>GL192338.1:2840082-2840102
GTCAGAAGTCCAAGGCAGAGA
>GL192338.1:2825361-2825364
GAAGA
>GL192338.1:2820817-2820830
CTCCTGCAAGAAGA
>GL192338.1:2728198-2728210
ATCGTTTCACCAG
>GL192338.1:2700252-2700263
CTCAGATCTCAT
>GL192338.1:2678040-2678040
C
>GL192338.1:2659971-2660043
CGGCGCTGCTGGACGCAGCGGCGGAGGGCGGCGAGCGCTAGGAGAGCTGC
TGCTTCTGGAGTCTCCGTTCAGC
>GL192338.1:2653529-2653534
AATAAA
>GL192338.1:2621864-2621864
T
>GL192338.1:2173177-2173178
CG
>GL192338.1:2150932-2150933
CT
>GL192338.1:2010130-2010145
AGGGCAGTGGCCACAG
>GL192338.1:1991961-1991983
AGTATGGCTTCTGCCCTGAGACT
>GL192338.1:1983690-1983708
GGACAAAGAGCTGGCTGTG
>GL192338.1:1983406-1983457
GCGACCCCCCGGGCGACGCGCGGGGCCCGGGAGCGCAATGACCGAGGCGC
GA
>GL192338.1:1072297-1072315
GTGTATTCCCATTTCACAG
>GL192338.1:975556-975568
CGGAGATTCCCGG
>GL192338.1:974628-974628
CCGCGGCCACTGGCGGCGGCG
>GL192338.1:598430-598430
T
>GL192338.1:256195-256212
CTGCTCTTCAGGCTTCTT
>GL192338.1:231181-231209
CGGCGGCAGCCTCGGACGAGGAGGAGGAA
>GL192338.1:169077-169094
GTCTTCCTTCCAAAGAAG
>GL192338.1:50157-50170
AGGCATGTTTACGG
>GL192339.1:5677652-5677988
GCCGCCGCGGGCTCGCTGAGCTGTCTTCTCCCTCCGGCCGGCAGGCTGGG
CGCGCAGGGGCGCGGGCCCCCGCCCGGCGCGCAGTGGCACCATGGGCACG
GTGCTGTCCCTGTCCCCCAGCTACCGGAAGGCCACGCTGTTTGAGGATGG
CGCGGCCACGGTGGGCCACTACACGGCCGTGCAGAACAGCAAGAACGCCA
AGGACAAGAACCTGAAGCGGCACTCCATCATCTCCGTGCTGCCGTGGAAG
AGGATCGTGGCCGTGTCGGCCAAGAAGAAGAACTCCAAGAAGGTGCAGCC
GAACAGCAGCTACCAGAACAACATCACGCACCTCAACAATGAGAACCTGA
AGAAGTCGCTGTCGTGCGCCAACCTGTCCACGTTCGCCCAGCCCCCACCG
GCCCAGCCGCCCGCACCCCCTACCAGCCAGCTGTCGGGCTCCCAGACCGG
GGTCTCCTCCTCCGTCAAGAAGGCCCCGCACCCTGCCCTCACCTCCGCAG
GGACGCCCAAACGTGTCATCGTCCAGGCGTCCACGAGCGAGCTGCTGCGC
TGCCTGGGCGATTTCGTGTGCCGACGCTGCTACCGCCTCAAGGAGCTGAG
CCCGGGCGAGCTGGTGGGCTGGTTCCGCGGAGTGGACCGCTCGCTGCTGC
TGCAGGGCTGGCAAGACCAGGCCTTCATTACACCCGCCAACCTGGTGTTC
GTGTACCTGCTGTGCCGTGAGTCGCTGCGCGGGGATGAGTTGGCATCGGC
CGCCGAGCTGCAGGCCGCCTTCCTCACCTGCCTCTACCTCGCCTACTCCT
ACATGGGCAACGAGATCTCCTACCCGCTGAAGCCCTTCCTGGTGGAGAGC
TGCAAGGAGGCCTTTTGGGACCGCTGCCTCTCGGTCATCAACCTCATGAG
CTCCAAGATGCTGCAGATCAACGCCGACCCGCATTACTTCACGCAGGTGT
TCTCCGACCTGAAGAACGAGAGCGGCCAGGAGGACAAGAAACGGCTCCTC
CTCGGCCTGGACCGGTGAGCCCTGGAGCCCGCATCATGGCTCAAGGATTC
CATTCATTTTTAAAAATTTATTATTAGGCAAATCAGATTTTGTGTACAGT
ATGTGTCTAGCAAAGCCACCGAAGGCCTCTCCCCTCCCACCTTCTCTCCT
TGGGGTTTTCTTCAGCCCTGCCAAGAACTCTGGGCGCTTTTGAACTCCCG
AACCTTGTGCAAAACCCAGAAGATGTATTCAGAGCCACCCAGGCCGCTGA
CCTCTCAACTTCGGGGAATTCAAAGGACTGAGCTGCCTGTGCCACCTGTG
CCCTTGCTGGACCAGGGCAGGTGAGGCTGACCGCCACTCCTGGCCCGGGA
GCCGGAGAGGGGCCGCTGGCCAGTTGGCCCAGGGAGCGATTGGCGTTCCC
GTTCTGAGGTCCTTTCCTGGCTCTTGTCCTGGGTCATCCGTCCCCCCAGA
GGCCTGTGGAGCTGGTCACCCCGACCGAGCCACGAGTAGGGCTGTGAGGC
AAGGTGCCCGCCACCCTGGGACCCCTCTTCAGTCGAGGAGAAGCTGGCCT
GGTACAAAGATTGGGGCCTGTCGTTTGACCATGCAACACCCTGGTTTGCT
CTTTTTTCTTTTTTAGGGAGAAGGGCTTTCCTTTAGTGAAGACGTGGACC
TTGCCCTCCAGCCCCCTGATCCCTTGCTCCCAGCCGTGTTGGCAGTGTTG
GGTTAAGGAGCTGGTTTGACTCATTAAGTTCTTTGATTTTGGGTCCCAGC
TAAAGGGGTGGGGTGCAGCTGGGGACAACTCTTTTCCTGGGGGAATCTTT
CATTTGACTAATGCAGCTTACTCACCCCGTGGCAAAGGCTGGGGCAGCTG
CAGGTGCCCATTACCAACAGCCTGCTTTCTGGGTGGGTGGGGTGGTCGTG
CGTGAGACCAGCCAGTGCCCGCCTAAGGGCTAAGGCCTCTTGCTGGTGCA
TGACATGTGTTCCCGCAGAGCCAGGGTGGGGGGGCAATGTCAGGGATCAG
GGCGATGTAATGATGTACCCCCTGCCCCCACCCCTGTTCCTGTAAAGCTG
TTTCCAAACAGTTCAGTTTTTTTCTGAAGACGAAGCCTTGCCCCGCAAGG
CCCAGTGAGACCACTGGATCTTGGAGACGATTCCAAGACGGGAGTAGCGC
TCCTGATTGCTTCGTCCTGCTGATCTGCACCTGATCGTTTTCAGCTGCTG
GTGGGGGTTTCAACCTTACTCCAGTGGCTGTGGAAACACACGATGTGTAC
TTAATCAGTTTCCTTTCTAATTCTCCCAGATTGGTGGCTTGGGACTTGGG
AGAGGACCGGGAGAAGGGAGTGAGCCTTCCTCCGTGGCCAGTCACTCCAG
CTTTGGGGAACAAAGACCAGTGTGAAGACGCTCTGGGGCATTTTCTCTTC
CAGTCCCCATGCACCCCCTCCCCCTCCTGGGGAGTGCTGGAACCGGGGGC
TGGGGGAAGGCAGAGGGTCCTTTGACATAGGATTAGGTTCCAGGTGGCTG
CTGGTTTCAGCACGAGCACTACTGAAATTCACAGGAACAAGAGAAAGCTG
TGAAACCGAGGGCCCAGGTGAAGGGGCCTAGAGCCGAGCCCGGGCCTGCG
TGTGCCGGGATACGAGGGGGAGGGCCTGTCCGGGCAGGGATCGCCTTTGC
CCCAGCTGCGCCTCGGCCCGTTCCGGGACTGCCAGATAATCTCCTGTGGA
GCTGGAAGGAACCCGCTGGCACAGACTTGGCCGCCGCCGCGCCTCTTCTT
GGTCGCAGCTGTCACACGGCCCGTCTGTTCAGATCCTGCCGCCGCGTGTG
ACCTGAGGTAGGAGGCCCGCGGGGGCAGCAGGCCCTGGCGGCCCGGAAGA
GGGAGGTTCGGGTACGGAGGCTTCAGAGGAGGGGCGCGCGTCTGTAGTCA
CTCTGGCGGCGGCGGCCCACCTTGGCCTGAGACTGTGAGCTTCAGTTGCG
TGCCCAGGATTCCGGTTTTGTGTGTTTCCTTCTCTTTCTCCGTATTTATT
TTTTTATTTCTCGGAGGAGGTGCAAATTTCAGGAGTGGTGGGGGACGAAG
GAAGCCAGTCTGTGGCTCCCCCCCC
>GL192339.1:4641870-4641879
GCCGCGGCTG
>GL192339.1:4587641-4587641
C
>GL192339.1:4461628-4461639
TTCGTATATTGC
>GL192339.1:4404614-4404619
AGTCAA
>GL192339.1:4292069-4292079
AGCTGGGCACG
>GL192339.1:4285546-4285641
GTGGGGTGTGGGCAGCGTCTGTGGCAGAAAGTGAAGAAAATGCCAGCGCA
GCCCTCTCTTACCTCCCGCTGTTCTCCTACCGAGCCGCGGGCGCCC
>GL192339.1:4284586-4284600
GCGGCGCCGGGCCCC
>GL192339.1:4279998-4280002
CTGGC
>GL192339.1:4252868-4252875
CACACACA
>GL192339.1:4232098-4232105
CCTGTGCG
>GL192339.1:4173663-4173673
TGCTAATTTGA
>GL192339.1:4158311-4158326
GAGTATAACTCAGAGC
>GL192339.1:4140636-4140638
CTC
>GL192339.1:4103768-4103789
GCCGGCGGCGGCGCCTGAGGAC
>GL192339.1:4002893-4002907
CAGGCGGTGCCGGCAGC
>GL192339.1:3959657-3959658
AA
>GL192339.1:3948659-3948664
GCGGCG
>GL192339.1:3920502-3920511
CTCTCTCTCT
>GL192339.1:3818788-3818791
TACA
>GL192339.1:3806251-3806270
TTTGCCATAAAAAAAGAAAG
>GL192339.1:3788422-3788431
CAAGAATCTCATAG
>GL192339.1:3469421-3469436
GGAGAAGCTGGATGAG
>GL192339.1:3294661-3294677
AACATCTTACCTACAAA
>GL192339.1:3243874-3243892
TTGAAGTGGATCCTACCAG
>GL192339.1:3203301-3203310
CTCATCGATG
>GL192339.1:3187536-3187536
A
>GL192339.1:3174863-3174863
G
>GL192339.1:2961175-2961186
CCAGAGGAAAAC
>GL192339.1:2854690-2854690
A
>GL192339.1:2683767-2683782
GTGGTCCAACCTTCAG
>GL192339.1:2598397-2598401
TCAGG
>GL192339.1:2308610-2308615
GGGCAACAGTGGAA
>GL192339.1:2298634-2298637
GTGTGTT
>GL192339.1:2276388-2276412
GGGTGGAGCTGGGGCCTTCCCACCA
>GL192339.1:2262169-2262185
GCTGGGGCCTTCCCACC
>GL192339.1:2233605-2233619
AGCCATTCTGATTGG
>GL192339.1:2185871-2185874
TCTC
>GL192339.1:2132691-2132693
GTG
>GL192339.1:2123791-2123795
GCCAC
>GL192339.1:2108559-2108576
CTCTCAAGTCCAGCTTGG
>GL192339.1:2086808-2086824
CGCAGATGAGTCTGTTG
>GL192339.1:2050639-2050657
CAATCGCACAGCTGAGGAG
>GL192339.1:2042070-2042086
AAGCAAAGAAAGAAAAG
>GL192339.1:1977725-1977740
AATCCCGGAACTCTGC
>GL192339.1:1974424-1974434
TCTTCCGATCT
>GL192339.1:1962651-1962651
T
>GL192339.1:1934450-1934500
CGGCTACTGAGCGGCCGGGGCGTGGAGCAGCGGTGGCGGCGGCGGGCGGC
AACGGAGCAGCCATGAGGGCCGGGCCCAGTCACCGACA
>GL192339.1:1858329-1858338
TCAGGATCCT
>GL192339.1:1838682-1838774
CCGGTGGTGCGCGCGGTGCTGTCCAGGTCCCTGCGGTGCCCGCGGGCCCT
CCGTGCCGCCGGCGCCATGGGCAATTGCCACACGGTGGGGCCC
>GL192339.1:1833621-1833649
GGCGACCGGCCGCTGGGGGTGGCGGGATA
>GL192339.1:1830300-1830305
CCCGTC
>GL192339.1:1790789-1790802
CAGAGCAGCAAGAG
>GL192339.1:1744920-1745023
CCATCATCACCATCATCACCATCAACATCATCACCATCATCACTACCATC
ATCATCAACATCATCGCCATCATCATCACCCCCATCATCATGATCACCAT
CATC
>GL192339.1:1627300-1627315
GATCCGGAACAGAGAC
>GL192339.1:1532409-1532414
TTTTTC
>GL192339.1:1342610-1342620
TCCTGCCATTT
>GL192339.1:1322241-1322241
GGCTTTTTGTGAA
>GL192339.1:1271463-1271465
TTT
>GL192339.1:1263540-1263555
AGGCCAAAGCTGGAGC
>GL192339.1:1258456-1258474
CCCTGCTGGCCTTTACCGG
>GL192339.1:1247188-1247251
GTCGCCGCTGAGGATGTCCCGGAAGGGGCCGCGGGCGGAGGTGTGTGCGG
ACTGCAGCGCCCCG
>GL192339.1:1226704-1226715
GTGTCTTGCAGC
>GL192339.1:1217778-1217779
TGGGACTG
>GL192339.1:1086337-1086355
GCCGGTCACAGCCCCGGAG
>GL192339.1:1010095-1010095
T
>GL192339.1:750490-750492
TAT
>GL192339.1:738319-738321
CTC
>GL192339.1:730129-730146
GTTGTGAATATATTTGGG
>GL192339.1:683431-683431
ATTTTACAC
>GL192339.1:639640-639649
ATCACGGCCACAAAG
>GL192339.1:620954-620992
GCTAGGGCTGCGAGTGGCAGGTCCGGCAGCAGAGGCAGC
>GL192339.1:511998-512009
CTTGCATACCAC
>GL192339.1:466801-466816
TTTTTTTTTTTTTTTT
>GL192339.1:174156-174160
ATGGGCTTGTAGAGCAGAG
>GL192339.1:127905-127933
GGGGGGCGGGGGCGGGGGCAGCAGGCGCC
>GL192340.1:5567863-5568108
TCTGCAAGCCCGCGGGTCCCTCTTGCAGCCCCCCCGCTGGGCGGGGCCGG
CCCGGGCCGGCCATGGAGTCCTACGACATTATCGCCAACCAGCCCGTGGT
CATCGACAACGGTTCAGGAGTGATCAAGGCTGGCTTTGCAGGAGACCAGA
TTCCCAAATACTGTTTCCCAAACTATGTCGGGCGCCCTAAGCACATGCGA
GTGATGGCTGGAGCCCTGGAGGGGGACCTCTTCATTGGACCAAAAGCAGA
GGAGCACCGGGGGCTGCTGGCCATCCGCTACCCCATGGAGCACGGCGTGG
TGCGGGACTGGAACGACATGGAGCGCATCTGGCAGTACGTCTACTCCAAG
GATCAGCTGCAGACTTTCTCCGAGGAGCACCCTGTTCTCCTAACGGAGGC
TCCACTCAACCCAAGTAAGAACCGGGAGAAGGCCGCAGAGGTGTTCTTTG
AGACCTTCAATGTGCCAGCCCTGTTCATCTCTATGCAGGCCGTGCTCAGC
CTGTATGCAACAGGACGCACGACGGGAGTGGTTTTAGACTCAGGGGACGG
GGTCACTCATGCCGTCCCCATCTATGAGGGCTTTGCCATGCCGCACTCCA
TCATGCGGGTGGACATTGCTGGCCGTGACGTCTCCCGCTACCTCCGGCTA
CTGCTGCGCAAGGAAGGCGTTGACTTTCACACCTCAGCCGAATTCGAGGT
TGTCCGGACCATCAAAGAGCGAGCCTGCTACCTATCCATCAACCCGCAGA
AGGATGAGGCTCTGGAGACAGAGAAGGTGCAGTACACCTTGCCAGACGGC
AGCGTGCTCGACGTGGGGCCAGCGCGGTTCCGGGCCCCTGAGCTGCTGTT
CCAGCCAGACCTGGTAGGTGATGAGAGTGAGGGGCTCCACGAGGTGCTGG
CCTTCGCCATCCACAAGTCCGACATGGACCTTCGCCGGACGCTGTTCGCC
AACATCGTGCTTTCGGGTGGCTCCACGCTTTTCAAAGGCTTCGGTGACCG
ATTGCTAAGTGAAGTGAAGAAGCTTGCCCCAAAGGATGTCAAAATCAAGA
TCTCAGCCCCTCAGGAACGGCTGTATTCCACGTGGATCGGTGGCTCCATC
CTGGCCTCACTCGATACTTTTAAGAAGATGTGGGTATCCAAAAAGGAGTA
TGAAGAGGATGGCTCCCGTGCTATTCATCGTAAAACCTTCTAGTGCCCAA
AGAGATGTAGCGTGTTGGGAGAGTGGGAGGAATGAAAGGGGAGTCAGAGC
CCTTAACCCTTTCTGGTCTGGACTCACATCCTAGGCCTAGGGTCCCCTGC
ATGCCCTGAACCCTGCCTGGGCAGGTGGGGCAGCCATGCTTCCCTGCAGC
CCTCCCCTGGACACACACACACACACACACACA
>GL192340.1:5334243-5334284
TGGATGGCGGCGGCCAGAGTCGGAGCCCCGGCGGCGCTGCTC
>GL192340.1:5294282-5294296
GGCCTTGCACAACAG
>GL192340.1:5274076-5274088
GTTGAATCAGAAG
>GL192340.1:5187156-5187163
TTTAGAAT
>GL192340.1:5155118-5155132
GGCGGCCGAGCAGAC
>GL192340.1:5040613-5040617
TTTGA
>GL192340.1:4814578-4814586
TCATGATCC
>GL192340.1:4720563-4720563
G
>GL192340.1:4444052-4444057
GTATGA
>GL192340.1:4238544-4238552
TGGCTGGTC
>GL192340.1:4187310-4187314
GCTGC
>GL192340.1:4118976-4118982
GAGACAA
>GL192340.1:4032086-4032086
T
>GL192340.1:3944143-3944145
GTG
>GL192340.1:3753841-3753854
TCAAAAAAAGCAAG
>GL192340.1:3725729-3725860
CGGCCCGCGCCCATGCAGGCCATCAAGTGCGTGGTGGTCGGCGACGGGGC
GGTGGGCAAGACGTGCCTACTCATGAGCTATGCCAACGACGCCTTCCCGG
AGGAGTACGTGCCCACCGTCTTCGACCACTAC
>GL192340.1:3520226-3520267
CGTACGTATGTGCATATGTATGTACGTATGTACGCATGTATG
>GL192340.1:3433937-3433938
TT
>GL192340.1:3266145-3266150
CATCTA
>GL192340.1:3209251-3209268
AGGGATACCAATGTCAAG
>GL192340.1:2954708-2954855
CTCCCCCTCCCCCTCCCAGAGTCGAAATTTCCCGGGGATTATGTTTCGGA
AAGGTAGGTAAGCTCCGGGCGCGGCGACCGCGTCCCCGCAGCCCGGACCC
GGAGAGCCAGCGAGGCGGAGACACAGCCCCCGCGGCTTGCAGCGAAGC
>GL192340.1:2797841-2797841
T
>GL192340.1:2303694-2303694
G
>GL192340.1:2055671-2055679
GGGCTCATG
>GL192340.1:1775387-1775393
AGGCAAC
>GL192340.1:1700390-1700395
TTCCAT
>GL192340.1:1619946-1619948
TTT
>GL192340.1:1597883-1597963
GGCCCGACGGTGTAAACAGCCCCGGCGGAGGCGGTGGCCGAGACCCTGAC
GGGGAAGCGGCGGCTGAGGCAGGGTCGCTCCTCGGTCGGAAG
>GL192340.1:1428888-1428890
TCT
>GL192340.1:1369063-1369076
GGAATTTTAACATT
>GL192340.1:1287420-1287424
GCTTT
>GL192340.1:1260583-1260592
ATCGTTAATG
>GL192340.1:1209622-1209623
AT
>GL192340.1:1179097-1179101
TAAAA
>GL192340.1:1151196-1151214
AGAGCTTTTAGCAGAGAAG
>GL192340.1:1093410-1093427
GGTAGGCCATTTAGTGAG
>GL192340.1:927630-927647
TGTGGATGAATTTCTCAC
>GL192340.1:810702-810718
GCCACCGAGTCCCTGGT
>GL192340.1:799047-799047
CC
>GL192340.1:798554-798576
GCTGCCCGAGCTCAGGGAGCCGCTCAAGTAGCTGTCGCG
>GL192340.1:792591-792601
CTCCTTTCCTT
>GL192340.1:457823-457824
TT
>GL192340.1:410904-410922
CCCTCGCTCCCAGGTGTAC
>GL192340.1:376507-376533
CCCGGGCCGAGCGCGCGGCCAGGCGAT
>GL192340.1:308233-308245
GGGGGCGTGGGCT
>GL192340.1:288950-288964
CGAAGCCCTACCAGG
>GL192340.1:257745-257751
GGTGCGA
>GL192340.1:212638-212658
GGCCGACATGGCGGCGCCGCG
>GL192340.1:202932-202933
AG
>GL192340.1:188056-188059
GCCT
>GL192340.1:60259-60265
CCCGTGGTCATCGACAAC
>GL192340.1:60160-60164
GGGCG
>GL192341.1:5544739-5545348
ACAAAACAAAACAAAAAATCAAAAACCAAAACCAAGTGATCAGAATGAGA
TGTTTTGATTCCAACAAAGTTACACTCAAGGCTTTGTGCTGAGTTGTCTG
GTTCTAACCCAAGCATGATGGTATCAAACACAAAGCACACAGCAAAGGAA
AGATGCTCCCATCTCATTCTGAAAATAGATATTGATAACCAATTGCCTCC
CCCCTCCCCTCAGCCATTGGGGCTCAGCCATATGATGATGCTGGGACCAA
CTGGGAAATAATTGAGAGATATATTTAGATTTGCTTCTCCCTCACTTCTT
CCCATGGAAAGTCATTTTAGAATAAGCTTATTCTATTCCCAAGGGAAAGC
CAAGAAAGTTTCTCCACTGGAATGTATGGGAAGAGAAAAACAAAACCTAG
GCCCAGAGGCAGTAAGGTATGTAACAGTCCATAACTCATTACACAACTAC
AACCATAGGCAAAACCATGAGTTGGACATAGTTTAAATATTAAAAATAGG
GAACAGTTTCATCCAAACAAACCCCTGGAAAAAATATTACCATCACTTAA
AACGGACACCCAATAGTGGAAAGAACACAAAAACAATTTCCAATAACAAT
TCTCCTTATA
>GL192341.1:5338292-5338305
GCTCGTGGAGCATT
>GL192341.1:5284233-5284240
CCTGTGCG
>GL192341.1:4589890-4589894
ACAAA
>GL192341.1:4537293-4537310
GGACTTCAACACACAGAT
>GL192341.1:4491282-4491360
CCGCCGCCGCGGGCAGACCCAGCGCTCCGGCCCGACCCGGCTCGGCTCCG
CTCGGGCGCACGCCGCGGCCATGCAGCGC
>GL192341.1:4449483-4449500
CGGTTTTTGAATTTAATG
>GL192341.1:4242421-4242466
CGGGTCTGCGGGAAAGGAGCTAGCGAGCGGGGCCCTCGGCCGGGTC
>GL192341.1:4221240-4221251
CTTTGCAAAGAG
>GL192341.1:4111095-4111114
TGTGTGTGTTGTGTGTTGTG
>GL192341.1:4078484-4078492
GCCCCGAGC
>GL192341.1:3958666-3958666
C
>GL192341.1:2295700-2295705
CAACAA
>GL192341.1:1304812-1304819
CCTGTGCG
>GL192341.1:978442-978446
ATAAC
>GL192341.1:507428-507435
CCTGTGCG
>GL192341.1:481567-481586
TTTTTTTTTTTTTTTTAAAG
>GL192341.1:82654-82661
CCTGTGCG
>GL192342.1:5464803-5465213
CGCAGGCGGCGCCCGGATCTCTTCCGCCGCCATTTTAAATCCAGCTCCAT
ACAACGCTCAGCCGCCGCTGCTGCCGCGACCCGGACTGCGCGCCAGCACC
CCTCGGCCGACAACTCCGCCACCATGGAGGACATGAACGAGTACAGCAAC
ATAGAGGAATTCGCAGAGGGATCCAAGATCAACGCGAGCAAGAATCAGCA
GGATGACGGTAAAATGTTTATTGGAGGCTTGAGCTGGGATACAAGCAAGA
AAGATCTGACTGAATATTTGTCTCGATTTGGGGAAGTTGTAGACTGTACA
ATTAAAACAGATCCAGTGACTGGAAGATCGAGAGGATTTGGATTTGTGCT
TTTCAAAGATGCTGCTAGTGTTGATAAGGTTTTGGAACTGAAAGAACACA
AACTGGATGGCAAATTGATAGACCCCAAAAGGGCCAAAGCTTTAAAAGGG
AAGGAACCCCCCAAAAAGGTTTTTGTGGGTGGATTGAGCCCAGATACTTC
TGAAGAACAAATTAAAGAATATTTTGGAGCCTTTGGAGAGATTGAAAATA
TTGAACTTCCCATGGATACAAAAACAAATGAAAGAAGAGGATTTTGTTTT
ATCACATACACAGACGAAGAGCCAGTAAAGAAATTGTTAGAAAGCAGATA
TCATCAAATTGGTTCTGGGAAGTGTGAAATTAAAGTTGCACAACCCAAAG
AGGTATATAGGCAGCAACAGCAACAACAAAAAGGAGGAAGAGGTGCTGCA
GCTGGTGGACGAGGTGGTACTAGGGGTCGTGGACGAGGTCAGGGCCAAAA
CTGGAACCAAGGATTTAATAACTATTATGATCAAGGATATGGAAATTACA
ATAGTGCCTATGGTGGTGATCAAAACTATAGTGGCTATGGCGGCTATGAT
TATACTGGGTATAACTATGGGAACTATGGATATGGACAGGGATATGCAGA
CTACAGTGGCCAACAGAGCACTTATGGCAAGGCATCTCGAGGGGGTGGCA
ATCACCAAAACAATTACCAGCCATACTAAAGGAGGACGTTGGAGAAAACA
GGAGGAGAGTGCTAAAGTTAACCCATCTTGCAGGACGACATTGAAGATCG
GTCTTCTGTTGATCTAAGATGATTATTTTGTAAAAGACTTTCTAGTGTAC
AAGACACAACTGTGTCCAACTGTATATAGCCGCCAGTTAGTTTTCTTTGT
TTTTACTTTGTCTTTTGCTATCTGTGTTATGACTCGATGTGGATTTGTGT
TTATACAAATTTTATTTGTATGATTTCATGTTAAACCTCAAATAAATGCT
TCCTTATGTGATTGTTTTTCTGCGTCAGGTACTAAATAGCTCTGTAAAAG
TGTAATTTAAAATAAGCAATAATTAAGGCACAGTTTATTTTGTAGGGAGT
ATTGGTCCGTAGGGAGAAACTGTGGTCCTTTATGAATAGCCAGCTACAGT
GTCCTTCTGTTCCCCATTTTTGTTAGATGTATATTATCCTCTAAGGCTTC
ATTTCCCTGCTAAATTGAGGCTTCTACCACACCTTTAACGTTTCTTCTCT
GTATATCTGGAGACCTTGTCATAAGGTTGTCATTAGTGGAAGCTTTCTAG
CAGACCATGAATCTTCTGGACTAGGTCTTGGAAAGTGCACCTTTTTGGCA
CAAAGCACGTTGGTAGCTCCTTTCATGAATAGAAAAGATTGTGCTTTGTT
CCTGTCTCTGGGAAGCCATTTGTTAAAGATATGCTAAATCAGACTTAATC
AGTGGCCTGCTAGAAAGAGCTTTGGCTAATCATAATACCATAATGACTAG
TTGTTTTCTTGGTTAAAATGTCCAGATACACCCAGGGAAAAGGCACTGTT
AAACTGTAGGAGCTACAGTTTGAGTATCAAAAACAGTTAAATTTTAACAA
GCATTTTTGGCAGATAGGTATGAGGTGGTTAAAATTTGAGCAAAAGTTAG
GTTCAGGTATTTGAAGTAGTGGCTGAGGAAATTAGTTATATTCTGTTGGT
ATTGTCACAGCAAGCACCAAGCTGAACAAAACGTTTTCTATTGGGGCATT
TTTAGGAAGCTATATTGGGTGTTAACTGTTAACGTGGTGTGAGTTCTTAG
AAAAAGTCATGGTAGTAGATTTCATTTTTAATGCATTAGTGCATGAACTG
AGTAGTTAAGCATACCCAGATTCAGACATAGGGAGGATTAGTGGGGAAAA
GTATACTTTAAGTTTTACATAGGTCAGTGCAAATCTAAGCGATAGTCATT
AAAACATCTTGGTGCATTGAAGAGCAGTTTTAGCCCTAGATTTGGGAGAA
TTTTCCTGGGTAAACCGAAGTTTTGAATTTAACATTCAGTGTAGTTGGAT
TTAAGTTTTGTTTACTGTGGTTCCACATTAGTCTATAGGATTGACATACA
TGTTCACATGCGGAATAGTTGACCTCATCTTCAAATGTAAATTTTTTATG
CTGATGAACCTGCCTTTTGTTTCATTTGGTGCCTGCAATTTTCTTTGTTC
AATGATGTTTGTACTTGCTGGCTATCAAGTTAAATGCACTTGGCCTCCTT
TTGCTCCTGTTTTGCTATTTGACCGTAAACCTAGGCCAAGTACCAATGTT
GGTTATTGCAAGGGACTGTTTATTATTTCAACATGCAACCTTAGGGAACA
AGGGAGATTTTCGTTTTAAGTTATGTTGTCAAAGTCTGTAGGTGCAGCGT
CTTTAGGGCAGT
>GL192342.1:5393159-5393175
TTTTTTTTTTTTTTTTT
>GL192342.1:5325341-5325350
GAAATCTCGG
>GL192342.1:5241437-5241447
TCCACTTTTTT
>GL192342.1:5227022-5227022
G
>GL192342.1:5146240-5146246
GAAAGGT
>GL192342.1:4815629-4815640
GGTTGCCGCAGC
>GL192342.1:4709212-4709225
TCATCAAACTGCAC
>GL192342.1:4673319-4673331
TAAAGGATTTGAC
>GL192342.1:4409697-4409704
CCATTATA
>GL192342.1:4358934-4358949
ATTTTATTGTAATAAC
>GL192342.1:3498200-3498201
GT
>GL192342.1:3439375-3439376
GG
>GL192342.1:3410080-3410087
CCTGTGCG
>GL192342.1:3279344-3279369
CAGGCTGATTACTGCCCTCGGGGGAG
>GL192342.1:3130698-3130701
CACG
>GL192342.1:2981348-2981355
CCTGTGCG
>GL192342.1:2456613-2456620
CCTGTGCG
>GL192342.1:2199485-2199501
TTTTTTTTTTTTTTTTT
>GL192342.1:2101986-2101991
ATCTGC
>GL192342.1:1912227-1912228
TT
>GL192342.1:1520933-1520933
T
>GL192342.1:1420632-1420663
GGCGGCGGGAAGTGGAGCCGGGACCGGGGGCG
>GL192342.1:1369658-1369678
GGAGGGCGCAGGCGGCGCCCGGATCTCTTCCGCCGCCATTTTAAATCCAG
CTCCATACAACGCTCAGCCGCCGCTGCTGCCGCGACCCGGACTGCGCGCC
AGCACCCCTCGGCCGACAACTCCGCCACCATGGAGGACATGAA
>GL192342.1:1339853-1339860
GCTGGCCT
>GL192342.1:1261637-1261668
CCAGGTTGAATTGAAGCGTGGAGCCTACTCAA
>GL192342.1:1092621-1092628
CCTGTGCG
>GL192342.1:1047960-1047971
ACGGCCAAGCCG
>GL192342.1:1047617-1047661
GCCATGCCAGGCCCGGCCGCCGACGGGGGGCAGGTCCCCTTCCGC
>GL192342.1:1029708-1029709
GG
>GL192342.1:999929-999945
GTTTTCAGCCCTTTGTG
>GL192342.1:896902-896918
ATGTGAATATTTTCCAG
>GL192342.1:859970-859973
GAGC
>GL192342.1:784483-784483
T
>GL192342.1:616482-616500
CGGTTGGACAAGCCCATTG
>GL192342.1:563792-563805
AAGCTATAAAAAAG
>GL192342.1:501141-501156
ATCAAGTGTCAAAAAG
>GL192342.1:400330-400341
GCTCAGCCAGTTTTTGAGG
>GL192342.1:158112-158119
CCTGTGCG
>GL192343.1:5408393-5408415
AAACAAAAATACTGGAGGGTTTTTTTTTTTTTTCTTTTAAAGGAAACCAT
AGAGCAGTCCCAAAAAAATATTTTTCCTAGTTCTGCAAAGGATAATTATA
GCAGAAGATATGGGGAAAGTCCCATAGCTATCACCAATCGCTTGAAGAGG
TTTCGTTACAGTAAAAATTTGGATAGTATAATAGTAATAGCAGTGTTGCT
GGAACATTAGCAAAAGTATATACATTCCAGTTACCTTTGATTTAGCCATA
ATCACATATGTATGCCTTTTTTGGACAAAAATATATATTTTTATAAAAAA
CTGATCATCCAACTTTAATGATTTCATTTATGGACTCAAGAGTGGTAGTA
AAAGGAACAGACCCAATTATGACAAGGCGATTCAGGGACAGAAAAATCAA
GTTCCTCAGGAAAAGAAAAGTATAAAATTAGAGATTCAAACACATTTATT
CAGCCCTATTCCAGTCTTTGCACAAATCATGATGTTAAAATGGGCTCTTC
AATTTATAAAGGCTTTCAAGGTCTCACTACCCCATTTGTGGTCTATTCTC
ACTGGGAAAAATGATTTTCACTGCCTCATCTGAAGTGCCCTTGCCTGGCC
ATCTGAAATACTAGATATTTCACTTTTATAAAACAGCCTTTTTGGTTCTT
TATGTAGGTTTATTTTAATTAATTGATAAAAGAAAGGGGAGTTGATTAGC
ATTTTCCATCCCAACATCACCTATCTTCACCACCAAAAATCCTTCATTCA
ATCTGCTCCTTTATAATCTCTCATTTGCTAAAGTTGGCGAAATTTGCAAA
GGCATCTTGCTTGGGCTGCACAGTTCCAGAAGTCATGGCTAAGTTGGGCA
TGCCCATTCCCATTGTGCCTGTGAGGCCCATCCCAGCAGTTGTCATCCCC
ATGTTCATGTTCATGCCCATGATGCTCTGGTTCATCATTGGAGTATTTCC
AAGAGGGGCCATTCCCATGGTGCCAGTCATCACACTGGGCATGCTCATAG
GCATGGGTCCCCCCATCAAAGGGTTAGTTTGCGGCCGGACGGGAAGTATG
TTTGATGGAGAACTGAGGTTCACAGCTCCAAAACTTTGGGTCATCACATT
CATAGGCTGTTGCATATTCTGTTGTTGAATCATTGTATTGAGTGACGGCT
GCTGGGGTTTGGAAGGCTGCATACCAGGTAGTAAGTTGTCTAGGCTGATG
TTTACACTGGGGTCAGACCAAGTAGAGGGCAGGGTTTTGCTGACTGGTTT
CTGGACCATATCTGTATTCTGTGATCTTGACATGGGCAACCCCAGGCCTA
CAGTATTAGTGCTCATCATAGAGAAATTCATACTCTGGGAAGATGTCATG
GTTGCCTGGGATGAGCCCATAAGATCAAATAGGTCCGAAGAATTTGAGGC
AGCTGGAGGTGGGCCTAAAGCTGATTGTGAGCCACTGACAAGTTCTACAG
CTGGCTGTGAGGCACCGCCAAAGAGCTCACCACTGGAGGCACCAGGGCCT
GATGGGGCTTGGTTGAAGGCACTCCAGTCACCAAAGTCTCCATTCCCACT
TGTTGCTGTAACTTGGGAAGGGAAATTGCCTGATGCAGCAGCTGAGCCAA
AGTCAGCAAATCCTCCAAATAAATCAGCTGATCCGCCTGTCGATTGGCTA
GTGCCATCAAACAGATCAACAAGGTCACCAGATGACTTGCTGCTAGGCAC
TGAAGTCTTAAGTGAAGACTGAGGTGTATGAGTTGAAGCATTCTGATCTG
GACTTGCTTTGTCCCCTGTGTAATGTGCCGCTGCTCCAAGATCAATGGTT
TTGGAAGGATTCGCTGTGCGCTTGTGTCTGGTTGTGGTGGTCTCTGTGGC
CTGTGTGATATGGATATGCTTTGTCGTCACAGTCTCCTCTTCATCTTTGA
ATTCACCTTTGGGAGATCTGCCTCTTCTTGCTTTCTTTTCCTCATCACTG
TCGCTGCATCTTTCTGGAGAGTCTTCTCTATCTTTCCTCCGGAACTTGCT
GATGGTGTCATCAATTGTGCTTCCAATTTTATCACTCAGTTCACCTAATT
TATCACTGAATGGAAAAGCACTCTTGTTTTTATCCCACTCTTCATCCCAT
TTTGATTTGGGTTCAGGATCATATCTTTCACTGTATCTGAATCCTCCAAC
ACTATCTGAGGAAACCCCAACATATTTGTCTTTGTTCTTCTTTGCTTTCT
TTCGCTCTTCACGAAGCCTGTCGTCATCCTGGGCAAATTCAACCAATTCT
TTCACCTTCTGGCGAATATTTATACCTTGATCCTTGCCATGCTCATCTAC
AAAGTGGTAATTTTCCAGGGATCGCAAATCATAAATGTGTTCTCTGGCAC
TTGTAACAACACGCTCTGATCCATTCCTTATGAGGTAAGCTAGAAGCAGC
AATGACTTGTAAACTCTTCTCCAATTTTTTTTGTTGTCTTTTAACATTCG
TGACCAAAGCATGTTCATAAGCTCTGGAAATTGTTCATACATAAATGTAG
CCTTGGCAATCTCTCCCATGAGTTGCCCAGAAGGTCCCCAAGGATCATCA
TTCGTTGCTTCTCGAACCTTAGACTCGATCTCTGAATAATTCATAACCAC
ATTGGTGGCTTTGTCCACCAGCTCCCGCACCTTCCACATGTTCAACATCG
TGCCCCGCGCGGGCCGAGCCGCCACCTCCCTCCCCTGCTCCCCACGGATC
CCGGGACACTTCCGCGCCGAGGGAGATCCAGGCTGGGGTCGCCTCCGCCG
CCCGCCGCCTCGAACTCCCCCAGTTAGGTCCTTCTCTTGCCACAGCCGCG
GCGCCG
>GL192343.1:4861106-4861113
CCTGTGCG
>GL192343.1:4160324-4160325
TT
>GL192343.1:3968207-3968208
TT
>GL192343.1:3832944-3832947
GGCT
>GL192343.1:3795765-3795774
ATAAAATCTT
>GL192343.1:3717787-3717801
GCCATTTGTGGAGAC
>GL192343.1:3680305-3680305
G
>GL192343.1:3066304-3066317
TTCCGCCGCGCTCC
>GL192343.1:3006266-3006268
GTG
>GL192343.1:2925179-2925179
A
>GL192343.1:2870793-2870809
TCTTGTCACAACAGCGG
>GL192343.1:2557836-2557853
TGGTGGGTTCATTGAGCG
>GL192343.1:2423064-2423065
CC
>GL192343.1:2074097-2074105
TTTGCATTG
>GL192343.1:1770041-1770058
TCATAGGCTGTTGCATAT
>GL192343.1:1706080-1706092
CGGCAAGCAGATT
>GL192343.1:1541478-1541479
CCCGCCGATTCTTCTGAAA
>GL192343.1:1430644-1430658
AGCCATGGCTGGCAG
>GL192343.1:1400358-1400470
GGGGCCGAGCGCCGCCGCCCGGGGAGCCGAGCGGAGCGGGGCAGAGCATC
CTGCGCCCCGGCGCGGGGCCCCGCGGTAGCCTTGGGCTGCTCCCCTGGAC
CTGCGGCAGACCC
>GL192343.1:1210683-1210695
TTTCTTTCTCTTT
>GL192343.1:1004613-1004613
T
>GL192343.1:789455-789468
TGAACTTCACAATT
>GL192343.1:255703-255703
T
>GL192343.1:104149-104152
TCAC
>GL192344.1:5319100-5319464
GCGGACGGTGGTGGGTGATCCGCGCCCTTGCCAGAGCTGATGATAATCTC
TGATGGACTCCAAGGAATCACTAAGCACCCCCAGTAAAGAAGAAATCTCT
AGCAGTGTGCTTGGTCGCGAGAGGGGAAATGTGATGGACTTCTATAAAAC
CCTAAGGGGAGGAGCTACTGTGAAGGTTTCGGCATCTTCACCCTCACTGG
CTGGTGCTTCTCAGTCAGATTCCAAGCAGCAAAGACTTTTGGTTGATTTT
CCAAAAGGCTCAGGAAGCCATGCGCAGCAGGCGGACCTGTCCAAGGCAGT
TTCGCTCTCGATGGGATTGTATATGGGAGAGACAGAAACAAAAGTGATGG
GAAATGACCTGGGATTCCCACAGCAGGGCCAAATCAGCCTTTCCTCTGGG
GAAACAGACTTTCAGCTTCTGGAAGAAAGCATCGCAAACCTCAATAGGTC
GACCAGTGTTCCAGAGAACCCCAAGAGCTCAGCGACCGCTGCTGTTTCTG
CTGCCCCCCCAGAGAGGGAGTTTTCAAAAACTCTCTCTGATGTGTCTTCA
GAACAGCAAAATGTGAAGGGCCAGACTGGCACCAACGGGGGCAATGTTAA
GTTGTGTACCACAGACCAAAGCACCTTTGATATTTGGAGGAAAAAACTCC
AGGATTTGGAGTTTTCTTCTGGGTCCCCAGAGAAAGAGGCGAGTGAGAGT
CCTTGGAGACCAGACCTCTTGATAGATGAAAACTGTTTGCTTTCTCCTCT
GGCAGGAGAGGATGATCCATTCCTTTTGGAAGGAAACTCGAATGAGGACT
GTAAACCTCTCGTTTTACCGGACACCAAACCTAAAATTAAGGATAATGGA
GATCTGATCTTACCAAGCCCCAACAGTGTGCCACTGCCCCAAGTGAAAAC
AGAAAAAGAAGATTTCATTGAACTCTGCACCCCTGGGGTAATTAAGCAGG
AGAAACTGGGCCCAGTTTACTGTCAGGCAAGCTTTTCTGGGGCAAATATA
ATTGGTAATAAGATGTCTGCCATTTCTGTTCATGGTGTGAGTACCTCTGG
GGGACAGATGTACCACTATGACATGAATACAGCATCCCTTTCTCAACAAC
AGGATCAGAAGCCTATTTTTAATGTCATTCCACCAATTCCTGTTGGTTCA
GAAAGTTGGAATAGGTGCCAAGGATCTGGAGATGACAACTTGGCTTCCTT
GGGGACTTTGAACTTCCCGGGTCGATCGGTTTTTTCTAACGGCTATTCAA
GCCCTGGAATGAGACCAGATGTCAGCTCTCCTCCATCCAGCTCCTCCGCG
ACAACGGGACCACCTCCCAAACTCTGCCTTGTGTGCTCTGACGAAGCCTC
AGGGTGTCATTACGGGGTCTTGACTTGTGGGAGCTGCAAAGTATTCTTCA
AAAGAGCGGTGGAAGGACAGCACAATTATCTTTGTGCTGGAAGAAATGAT
TGTATCATTGATAAGATTCGAAGAAAAAACTGTCCAGCATGCCGCTATCG
AAAATGTCTTCAAGCTGGAATGAACTTGGAAGCTCGAAAAACAAAGAAAA
AGATAAAAGGAATTCAGCAGGCCACTCCAGGAGTGTCACAAGAAACTTCT
GAAAACCCTGCTAACAAAACAATAGTTCCTGCAACATTACCACAGCTCAC
CCCTACCCTGGTGTCCCTGCTGGAGGTCATTGAACCTGAGGTGTTATACG
CAGGGTATGACAGCTCTGCCCCAGATTCGACTTGGCGGATCATGACCACA
CTTAACATGTTAGGTGGGCGGCAAGTGATTGCGGCAGTGAAATGGGCCAA
GGCGATACCAGGATTCAGGAACTTACACCTGGATGACCAAATGACCCTAC
TGCAATATTCATGGATGTTCCTCATGGCATTTGCCCTGGGCTGGAGATCA
TATAGACAATCAAGTGGATGCATGCTGTGTTTTGCTCCTGATCTGATTGT
TAATGAGCAGAGAATGACCCTCCCCTGCATGTATGAGCAATGTAAACACA
TGATGTTTGTTTCCTCCGAGTTACAGAGGCTTCAGGTCTCTTACGAAGAG
TATCTCTGTATGAAAACCTTACTGCTTCTCTCTTCAGTTCCTAAGGAAGG
TTTGAAGAGCCAAGAGCTATTTGATGAAATTCGAATGACCTACATCAAAG
AGCTAGGAAAGGCCATTGTGAAGAGGGAAGGGAACTCCAGCCAGAACTGG
CAGCGCTTTTACCAACTGACAAAACTCTTGGACTCCATGCATGATGTGGT
TGAAAATCTCCTTAACTTTTGCTTCCAAACATTTTTGGATAAGACCATGA
GTATTGAATTCCCAGAGATGTTGGCTGAAATCATCACCAATCAGATACCA
AAATATTCAAGTGGAAATATCAAAAAACTTCTGTTTCATCAAAAGTGATT
GCCTTAACAAGAAAGGTTGCCTTAAAGAAAGTTGAATTTATAGCTTTTAT
TGTACAAACTATCAATTTGTCCTTTAGCAGTTTTGCTGTTTTATTTTTTC
CTTTCTCTTTTTGTCTGGTCTTTGTTTTCGTTTCGTTTCGTTTTAAATAC
GCACTACATGTGGTTTATAGAGGGCCAAGACTTGGCAACAGAAGCAGGTG
AGCCATCGCTTCTCAGTGGTGGGAAGAGTAGAGAGTGATAGTTGGTGGAT
CCCAGAAATTAGCCACAGTCATGGGGGGTGATCTCCACTGTCAGGGAAGG
ATGGCGCCTAAACCGCCAGTGCCCAAAGTCTGCGTGACAAACTTTCTGCT
CATACTTTTCACAGTCAGCTGGACAAAATTTTCTAGACTTTTTTGTTGGT
GTATTTTCCCCTGTATAGTTAGGATAGCAGTTTTTGACTTATGCGTGGAA
ACCTGAAAAAAAGTTTACAAGTGTCTATCAGAAAAGGGAAGTTGTGCCTT
TTATAGCTATTACTGTCTGGTTTTAACAATTTCCTTTATATTCAGTGAAC
TACGCTTGCTCATTTTTTCTTACATAATTTTTGTATTCAAGTTATTGTAC
AGCTGTTTAAGATGGGCAGCTAGTTCATAGCTTTCCTAAGCAAACTCTAA
ACATTAATCTTCTGTGTGAAAATGGGTTGGTGCTTCTAACCTGATGGCAC
TTAGCTATCAGAAGACCACAAAAATTGACTCATATCTCCAGTATTCTCGT
CAAAAAAGCTCATATTTTGTATATATCTGCTTCAGTGGAGAATTCTGTAG
GTTGTGCAAATTAACCGTCCTACCTGGTGTGGAGCACCTAGTCCAGTGAC
CCGCTCAATAAACTGTGGATGATGGTTGCAAAAACTAATTCAAAAACAAA
ACAAAACTACCAAGAGGCCCTGTTTGCACTTAAGGCCCTATCTCTGCTAT
GGCTAGATAGCAAGAAAGTTGGTCAAGAGTCGTTCAGGACCTTTTGTTGT
AGTTTATATAAGTTCTTGAAAAAAATCAGGATTCCAGATAACCAGCTGTC
AGAGACACAGCTGAGAGATTTGAATCAGACCAAGTATTTCCTCTCACTCA
AATTGACCCCCCAGATAAATCTCCAATACGGCAAACATAGCCAGACACCC
ATTTTCACATTCCCATCCGTCACCAATTGGTCTCTTTCCTGGCAGTGCAG
GAAAGCTCAGCTACTGATTTTTCTGATTTCGAGCTGTCAGACTTCCATGT
TTGTAAGACTACACGTAGCCTCACGTCCCTCCGTGTGCCATAGAGTTTAA
CAAAAGTCTTGTGAACTTCTCCTCCTCACTGTTGAGAATGATCATTTTAA
ACAAATAGAAGCTGTAGTAGCCCTTTCTGTGTGCACCTTACCAACTTTCT
GTAGACTCAAAACTTATATTTACGAAGCCACAAGAAAGCTTATTTCTATT
CATGGTGGCCAAATTATTTGTGTAATAGAAAACTGAAAATCTAATATTAA
AAATACGAAACTTCTAATATATTTTTATATTTAGTTATAGTTTCAGATAT
ATATCATATTGGTATTCACTAATCTGGGAAGGGAAGGGCTACTGCAGCTT
TACATGCAATTTATTAAAATGATTGTAAAATAGCTTGTATAGTGTAAAAT
AAGAATGATTTTTAGATGAGATTGTTTTATCACGACATGTTATATATTTT
TTGTAGGGGTCAAAGAAATGTCGATGGATAACCCATATGATTTATAGTGC
GTGCAAGCATTCATGCAGACAGCAGTGGTCTCAGAAACGCAGCAGGTTTG
CTCTAGGGGAAGAGGGACATGGAGACCGGCCCCTGTGTGCCATGAAGGCT
GCCGAGGCTCCGTCCCATTCAGATCACAGAGTGAGTCATCCTCTGCCTCC
CACGGTGGGTGACCGCCCTCCTCATTCCCACAGTAGTCTGTCCGCCCAGG
TGTGTGGGCGGAGTCTCCCCTGGCTCAAGTGTGCAACTGGGGGGGTGGGA
GGGACAGAGAGGTGGTACCCACCAGCTCACCCCCTCCCAGCGCTCCCTGA
CAGCAGGGCTACTTTCCCACAGAGCACAGAGCCCCTCCAGCAATGTGGTC
AACACCAGGGCTTCAGGACTTTGGCAATAAGACGCGTAGAGGTACCAGCA
GTCTGTAAATAGTGCAGAATCCCATAGGTTGCCAAATAATACACTAATTC
CTTTCTGTCCTACTAGAGTTCATTTCCAAACAAAATGAGTACATGTTTGT
TTTCTTTGAATGCTTTTTTGAATGTTATTTGTTATTTTTCAGTATTTGGA
GAAATTATTTAATAAAAAATGTAATCATTTGCTTTTTGAATGCTCTCTAA
AAGGGAATGTTCCTTTTGTAATGGTTTAAATTGATCTCAAAGTATTTTAA
GATGGTCTGTAACCCAGCTGGATGTGAAATTTTTGGTGCCTAAGAAATAC
CGCTTGAATATTATTATCAATGACAGTGTTAAGTTTCAAAAAGAGCTTCT
GGAAGGTAAATTATTGTTCATTTATGGAATGTTATATGGTTAAAACCAGA
AAGCACATCACATGTTACTCTTTAGTCCCAACTTTGGTTCTCAAAAAAAA
TAGAGCTCAATGAAAAAAAAGACACATGCACTTGGTCAAAAGAAAATCAA
CTGACATTCAAGAAACTAGGAGGCTGTACCCTGCACGGAAAAGAAGTTGT
GCCCTTGTGAAATAAGTGGGAAGGAAGAAGGTTATCTTAGCTATGTTTGA
ATAGAATTACAATCTAAGTGAGAAAAGATCCGATGCTATTGGAAAGCAGC
TTCATTTTCTATGTAGGTGGTGTCCTGCCATCCCAAACTAAGTTCATAGC
AACTTCGGGGTTGGCAACATGCCAAGGTGACTTACAGCAAATCCTGAAAA
GTATTTTTAATTATTGGTGGAAAAATGTGTCCTTCTCAGTGTTTTTAGGC
CTTCCTGGGACACTGTACAAGTGCTTGTTTAAAACTTTGGCAAGGGAACC
TGAAAGATCATCTACCTTCTGGAGTGGGGAAAACAAAAAAGAACACCCCA
AAAGGAAAGCTAACATGACTCCTGTCTGAAGAGCTTAAATAGTTAGCGTC
AGGTGAGCTCTGGGTGTACGTGCAAAGGAAAAGCCGACCTCGCTTCAGAA
CTGGATGGGGGGAGGGCAGGGGCAGTTTTACTTACCTAAACCACCTCTCC
TCCATCAGTCTTAGCTTAGTTTTGTGTTTAATACCCTAAAGCGACATCAC
TGTGGAATGAACAATAAGAATAGACTCTGGTCTGTCAAAACTCAAGAACC
CTGACAGCCCTCAGTGAGATTTCAGTGTTGGCCGGTCACCCTTAATACTG
TAGCTGTAAATGAATGTGTTTTCACGTGCCTGGTTTGAGAGATGGATGGG
AGAAGAGGAGTGTAAGGAGGGCACTTTAACCACTTTGAATGGAAGTTGCA
TCATTTTCCAGACTATGATCAGTTAGCCTGGTCCACCAGGGATTAGTGAC
CAGGTTTTCAGGAAAGGATTAGCTTCTCTCTAGAAAATGCCTAAAAGAAG
GATTTTATTTTCTGATGAAAGGCTGTATGAAAATACCCTCCTCAAATAAC
TTGCTTAACTACATATAGATTCAAGTGTGTCGATATTCTATTTTGTATAT
TAAACAAATGCTATATAATGGGGACAAATCTATATTATACTGTGTATGGC
ATTATTAAGAAGCTTTTTCATTATTTTTTATCACAGTAATTTTAAAAATG
TGTAAAAATTAAAACCAGTGACTCCTGTTTAAAAATAAAAGTTGTAGTTT
TTTATTCATGCTGAATAATAATCTGTAGTTAAAAAAAATGTCTTTTTACC
TACACAGTGAAATGTCAGACTGTAAAATCTTGTGTGGAATTGTTTAACTT
TTATTTTTCATTTAAATTTGCTGTTCTGGTATTACCAAACCACACATTTG
TATTGAATTGGCAGTAAATGTTAGTTAGCCATTTACAGCAATGCCAAATA
TGGAGAAACATCATAATAAAAAAAAT
>GL192344.1:5269082-5269086
GTTCAAAGGAAGACAAG
>GL192344.1:5194624-5194625
TT
>GL192344.1:5128498-5128498
T
>GL192344.1:5081263-5081270
GGGCCTGG
>GL192344.1:5036936-5036982
TTTGTTAAATATTTGGTAAAATTCACCAATGAAGCCATCAAGTCCAGGGC
TTGCTTTTTTTTCTTCCTTCCTTTCTTTTCCTTCCTTCCTTCTTTTCCTT
TCCTTTCTTTTTTCCTTTTTT
>GL192344.1:5033435-5033435
A
>GL192344.1:5019546-5019546
T
>GL192344.1:4964689-4964706
GCTGCTTGGGGTACAAAG
>GL192344.1:4921658-4921663
CCTACTCCAAG
>GL192344.1:4895176-4895182
GGGCCCA
>GL192344.1:4878090-4878101
AGCCATCGTGGGAG
>GL192344.1:4844460-4844460
T
>GL192344.1:4761110-4761110
GGG
>GL192344.1:4669157-4669176
AGGTGCCCCCCCATGCTGTC
>GL192344.1:4654700-4654711
TCCCACGGGGTG
>GL192344.1:4373600-4373602
GTT
>GL192344.1:4283854-4283854
G
>GL192344.1:4182354-4182356
ACC
>GL192344.1:3918639-3918652
ACTTCCTGGTCAAG
>GL192344.1:3904856-3904867
CCGATCGTTGAC
>GL192344.1:3765786-3765788
TGG
>GL192344.1:3701387-3701391
CGTGG
>GL192344.1:3645457-3645458
TG
>GL192344.1:3594002-3594002
T
>GL192344.1:3548092-3548092
T
>GL192344.1:3533606-3533606
C
>GL192344.1:3507109-3507123
GTACTCGGCCTGGCT
>GL192344.1:3470033-3470047
GAGATGAGGGCAAAG
>GL192344.1:3371553-3371556
ATCC
>GL192344.1:3288259-3288260
GGG
>GL192344.1:3194248-3194263
CGGCAAATCCAAGAAATTT
>GL192344.1:3193932-3194020
GGCGGGGGCCAGGGCCCCGGCCGGGGGACCCGGGACAAGAAGAAGGGCCG
GAGCCCCGACGAGCTGCCTGTGGCGGGCGGCGACGGCGG
>GL192344.1:3139826-3139917
GCGGCGGCAGCGGCGGCGGGTCGGGAGGTGCCGGGTGGGAGCGGTGTAGG
CGCGGGGTCATCTGCTAGCGCGAACCTGTACATGGAGCCGCT
>GL192344.1:2954532-2954551
GCCGGCGCTGCCCCGAAGCG
>GL192344.1:2846007-2846031
TGCAGCCGCCGCGGGAGGTGTCCGA
>GL192344.1:2713976-2713982
TTTTTTT
>GL192344.1:2569829-2569844
TCTGCGGCTCCTCAAA
>GL192344.1:2322015-2322015
T
>GL192344.1:2149499-2149506
CCTGTGCG
>GL192344.1:2074321-2074328
GCTGTCTG
>GL192344.1:2007613-2007614
GG
>GL192344.1:1796152-1796152
G
>GL192344.1:1742629-1742633
GCGCG
>GL192344.1:1680781-1680789
ATGCATGAT
>GL192344.1:1578836-1578875
GGAGCTGCGGACGGTGGTGGGTGATCCGCGCCCTTGCCAG
>GL192344.1:468800-468814
TCTTCCATTCGCATC
>GL192344.1:358028-358035
CCTGTGCG
>GL192344.1:277596-277605
AAAAACTGTT
>GL192345.1:5313599-5313933
GGATCTGGGCCTCCGCGTCCCTCACGGAGACGCTCAGGGAGCTGCCGGTG
GAGCCCGAGCGGGGCCTCTTCTCCTGTCGCAGCAGCTCGGGGCCCGCGCT
GAACGAATGGCGCATCTGGCCCTGGTCTATCAAGTGCTGGGGCCGCTGAA
GCAGCGGGGAGTCCTGGCCCCTCGCACCCAGTGGCTCTCCCTTCTTTTCC
CCTTTGACCTCTTTGGGAAACGGAGGCAGGTTATGCTGCTGCTTCCTCTT
TTTGTATTCAGTCATCAGCTTGGAAATGGTTTTGTCGGCCGCCATGGTGT
AGATTTTGTTGCCCGCGTTCTCCCACCATTCCTTCTTCCGGCCGGCCTCC
TTCTTCTCCACCTTGGGGCTCGGCGGCAGCGGAAGCAGGTCCCCGCCG
>GL192345.1:5161956-5161974
GCGCAGTTAGCCGCAACTC
>GL192345.1:5124322-5124335
CTCATACCTGATGT
>GL192345.1:4871128-4871166
CCGCCGCCGCGCGCCTCGACCACCGCCGAGTGAAAATCC
>GL192345.1:4574233-4574305
GCAGCCCCCGCCGTCCCGGGGTCGTGGGGCCGGGTCCCGGGTCTTGCATG
CGGGGCGGGGCGGCCGTGAGCCG
>GL192345.1:4423635-4423644
TCGGGCCTAT
>GL192345.1:4324793-4324808
GAAGTACGCTGAATTG
>GL192345.1:4285266-4285280
CAACATGCCCGCCTCCGTG
>GL192345.1:3325181-3325187
CCTGTGCG
>GL192345.1:2068430-2068430
G
>GL192345.1:1979765-1979766
TT
>GL192345.1:1876624-1876640
GAAAGTTATCTCTGTGA
>GL192345.1:1844930-1844930
T
>GL192345.1:1542536-1542548
TCTTTGAAGGAGG
>GL192345.1:1130710-1130713
TGTG
>GL192345.1:950983-951038
CCAGGACTTGCGTAATTTATTTTATTTATTTATTTGTTTTTCTTTTTACG
ATATTG
>GL192345.1:902603-902616
CTGTATAACAAAAG
>GL192345.1:634496-634508
TGAGAGGAACCAG
>GL192345.1:494141-494156
CCTCAGACTGACAAAG
>GL192345.1:486479-486530
CGGCGCGCCCGAGCTGCCTCGCCTGAGTTCCGGGGGGCTCTTGACCCCGC
AG
>GL192345.1:392122-392122
G
>GL192345.1:372324-372331
CCTGTGCG
>GL192345.1:343359-343362
AGGA
>GL192345.1:77576-77585
GTTCCTTTGG
>GL192345.1:36424-36425
TT
>GL192345.1:2650-2717
CAAGCTGAGGATGACGTTGTTCTAAGTCAGCCTTTGTGATTTTCATTCGG
GAAACTGTCTTATTGATCTCTTCTATATCCCCAACAGTGACAATGTTGGA
CCTCAACATCTGGTCGATCAGGACCAGCCAGTCAGCTAGCTCTGTGATCG
TTTTATCCAGATCAGCAGGAACTGAAATTTCCGAAGTACGAGGAGACAGA
ACAGGAATGTCTGACGCAGAGGATACTAGCACCACCTTTTGGACACCAGG
ATGAG
>GL192345.1:-(255+Ns)-(-Ns)
CAAGCTGAGGATGACGTTGTTCTAAGTCAGCCTTTGTGATTTTCATTCGG
GAAACTGTCTTATTGATCTCTTCTATATCCCCAACAGTGACAATGTTGGA
CCTCAACATCTGGTCGATCAGGACCAGCCAGTCAGCTAGCTCTGTGATCG
TTTTATCCAGATCAGCAGGAACTGAAATTTCCGAAGTACGAGGAGACAGA
ACAGGAATGTCTGACGCAGAGGATACTAGCACCACCTTTTGGACACCAGG
ATGAG
>GL192346.1:5263873-5263873
A
>GL192346.1:5037121-5037124
GCAT
>GL192346.1:5005716-5005716
T
>GL192346.1:5001732-5001733
TT
>GL192346.1:4966422-4966425
CCTGTGCG
>GL192346.1:4817095-4817110
GCCAGACACACACTTG
>GL192346.1:4789092-4789141
CACGAGGAGAACCCCTACTTCCATGGCTGGCTCATCGGCCACCCCGAGAT
>GL192346.1:4731536-4731536
T
>GL192346.1:4438480-4438480
G
>GL192346.1:4340404-4340411
CCTGTGCG
>GL192346.1:3948363-3948366
TACA
>GL192346.1:3740934-3740971
AGATGGTCTGTGTGTGTGTGCACACGCATACACGCACG
>GL192346.1:3583504-3583511
CCTGTGCG
>GL192346.1:3466009-3466016
CCTGTGCG
>GL192346.1:2332148-2332158
GAAATATATAT
>GL192346.1:2324343-2324412
GGGCAGGCGGCGGCCGCTCGGCCGCTCCCGGGGCCACATGGCTGAGGGGG
ACGCAGGGAGCGACCAGAGG
>GL192346.1:2244093-2244093
T
>GL192346.1:2194607-2194625
GTTGGCATGTCTGTGCTTT
>GL192346.1:2159751-2159751
T
>GL192346.1:2157661-2157669
AAGACAGTT
>GL192346.1:2140425-2140425
T
>GL192346.1:2085525-2085532
CCCCAGTC
>GL192346.1:2047130-2047139
GAGGATGAGCCAAG
>GL192346.1:2024987-2025005
GTCTGTCTGTATGAAATTG
>GL192346.1:1986826-1986827
CG
>GL192346.1:1953377-1953388
GGCCCTGGCTGG
>GL192346.1:1780489-1780504
TGGCACTCAGTGACAG
>GL192346.1:1742132-1742132
T
>GL192346.1:1675570-1675580
ATATTTTGCTC
>GL192346.1:1649752-1649789
GTGGGGGGGCCCACCGCCCCGGGCGGCGGCCACACCAT
>GL192346.1:1570143-1570143
CCCGT
>GL192346.1:1546543-1546543
G
>GL192346.1:1509223-1509234
GGGCTGGAAGAT
>GL192346.1:1478039-1478122
TACTACCTGGAGCTGTGCGACCGGCCGGTGCACTTCGAGAAGGCGAACCC
GGTCAACTGCGTCTTCTTCGATGAGGCCAACAAG
>GL192346.1:1423267-1423280
CCAGAATGGAAAAT
>GL192346.1:1327746-1327754
GGGATCAAA
>GL192346.1:1192480-1192490
CCTCTACGGAG
>GL192346.1:1145589-1145591
AGA
>GL192346.1:991015-991015
T
>GL192346.1:374352-374355
TTTT
>GL192346.1:369160-369173
GGCGGGACGGCACC
>GL192346.1:134203-134204
TT
>GL192346.1:99892-99909
TTTTTTTTTTTTTTTTTT
>GL192346.1:32793-32811
GGCTGAAGCTATGCTCCCA
>GL192347.1:5164123-5164274
CGATGTATCCGGCCAGTGCCGCGGCAGGCGCCGTGAGCCCGAGCAGCAAC
AGGACCAGGAGCCTGCCGGTGGCCGTGGCGGCCGCGGTCCTGGTGGCCGC
CATCCCTCGCCGGGTCGCTCTAGCGCTCGACTCTCAGGCTCAGACACGAA
AACTCCGGAACTTTCCCCACCGCGACCCAGAAGCATCTGAAGCCTG
>GL192347.1:4741588-4741615
GGGAGAGAGGGAGGGAGAGCGCGGCTCC
>GL192347.1:4538893-4538897
GGGGG
>GL192347.1:4496695-4496710
GTCCACCGGAGACTCC
>GL192347.1:4453719-4453736
CTCCTGCAAGGGGGGGAC
>GL192347.1:4295594-4295615
CCCAGCTGTAGCTCCTCCCACC
>GL192347.1:4029948-4029948
T
>GL192347.1:3873448-3873455
TCAGGGAC
>GL192347.1:3590585-3590603
CTTGCTGGGGAAAGTCGTG
>GL192347.1:3516805-3516808
GATTTTATCCAG
>GL192347.1:3352676-3352681
CCGGAA
>GL192347.1:3327532-3327541
CAGGCCGCGA
>GL192347.1:3289336-3289344
CGTTCCGGT
>GL192347.1:3227022-3227105
CCGCCGCCGCCACCTCGCCGCCTCAGCCTGGCGGGGAGGAGGAGGAGGAG
CACCAGGCCTCCGGGCCCCGGCACCGCCGCCCTC
>GL192347.1:3091904-3091905
AC
>GL192347.1:2720987-2720999
CCCAGAGAGGAGG
>GL192347.1:2689500-2689510
GTTCATCAAAA
>GL192347.1:2686839-2686848
GCCGCCGGCC
>GL192347.1:2178717-2178725
CTGGGGGCT
>GL192347.1:1400306-1400308
CGG
>GL192347.1:1293210-1293211
TT
>GL192348.1:5058998-5059012
ATCGGGCCCAGCACA
>GL192348.1:4858557-4858575
GTCTGGTCAGACAATTGCT
>GL192348.1:4833783-4833792
TTTTTTTTTT
>GL192348.1:4803207-4803226
CCCCTCTTCTTGCTCTGCTT
>GL192348.1:4752957-4752957
G
>GL192348.1:4685191-4685209
CCTGGGGGTGCCGCCCCTC
>GL192348.1:4648653-4648671
CAAGCGGGTGTCTGAGGAG
>GL192348.1:4535709-4535722
CCTTAAATGAGGCG
>GL192348.1:4489270-4489271
CG
>GL192348.1:4454172-4454172
C
>GL192348.1:4431518-4431529
CTCTCCATCCAC
>GL192348.1:4364181-4364197
CCTTCCTCGTTCAGTTA
>GL192348.1:4359651-4359667
GGCGGCTCCTGCAGGAG
>GL192348.1:4355233-4355238
CCTCTGGCCTCACCCAG
>GL192348.1:4334969-4335001
GGGGAGCGGCCGGGTGGCCGGCGGGCGCCAGCC
>GL192348.1:4264738-4264780
CTCTTCTTCAAGGCTCTCAAGGATTCAGGGGGTGAGGGCGTCT
>GL192348.1:4259383-4259408
CCGCCGCCCGCCGCCGCCGCCGCCGG
>GL192348.1:4218593-4218595
TTT
>GL192348.1:4163698-4163706
CGAGGTCAG
>GL192348.1:4108285-4108330
GCCGCGCTGGGGCTCTGCCTCGCGAGGGTCGCCGGGCAGCTGGTGG
>GL192348.1:4053242-4053253
TCGGTGCCGTAC
>GL192348.1:3959212-3959212
T
>GL192348.1:3628120-3628122
CTA
>GL192348.1:3626198-3626206
CAGCTGCCG
>GL192348.1:3583231-3583233
CTA
>GL192348.1:3497566-3497573
CTTGGGCTTTTATAAAATC
>GL192348.1:3434145-3434163
AAATACAGGACGAGCTAAG
>GL192348.1:3395307-3395325
ACAGAAGTTACCCTGTCAG
>GL192348.1:3363082-3363084
CTT
>GL192348.1:3261719-3261726
GTCAAACA
>GL192348.1:3133249-3133254
GGGATG
>GL192348.1:2925638-2925653
ACCAGGTAGATTTTAT
>GL192348.1:2909315-2909333
TGGTCATTAGCATAAATGA
>GL192348.1:2835820-2835828
GCTCTCTTCAACACAAG
>GL192348.1:2770211-2770213
TCT
>GL192348.1:2760687-2760689
GCG
>GL192348.1:2645155-2645156
CTGTGCCACCCAGGCGCCC
>GL192348.1:2601383-2601401
CGGGGGAATACTTTCTCAT
>GL192348.1:2437516-2437583
GGCCGCCCGGCCCCGCAGGCGACCCCGGCCCCACGGCCCCGCGAACTAGC
GCGCTGCCCTAGGGCCCGGCCGGCCCGCGGCCC
>GL192348.1:2374043-2374067
CCCAGGCGGCGGCGGCCCAGGCAGCGCAGGCGG
>GL192348.1:2345794-2345853
CCAAAATGGCGGCTCAAGCGGCGGCGGCGGCCCAGGCGGCGGCGGCCCAG
GCAGCGCAGGC
>GL192348.1:2334103-2334104
GTCTGGGGTTGTT
>GL192348.1:2308465-2308475
CGGGCTGGCTGGCTGACGGCAGCGTGCGCT
>GL192348.1:2279716-2279725
CCCCGGGAAC
>GL192348.1:2259209-2259224
GGGTGGTTCCTCAGGG
>GL192348.1:2237492-2237492
G
>GL192348.1:2186349-2186365
GTGGCTGCGAAAACCGG
>GL192348.1:2133340-2133346
CCTGGAA
>GL192348.1:2078928-2078937
CTCAGGCCCC
>GL192348.1:2054031-2054053
ACCCACCTCGCGGAAGCTCACATAGAGCCGCCTCG
>GL192348.1:2017355-2017384
GGTCGGCGCGGGCGCGGGTGCTGCGGCCGGACAGCTGGACGCGC
>GL192348.1:1970778-1970793
ACTGTTGTCCAGCTCT
>GL192348.1:1912559-1912576
CCCGGGAGCTCCCCGCAA
>GL192348.1:1865360-1865364
GTGGA
>GL192348.1:1848870-1848884
CTGAGTGTGAAGCAG
>GL192348.1:1843830-1843846
CGGCACGGCCATGGCTT
>GL192348.1:1814486-1814503
CTTCCGCCGGCTGGAGGA
>GL192348.1:1790017-1790018
TT
>GL192348.1:1717234-1717241
CCCCATGG
>GL192348.1:1711732-1711738
TTGGCCT
>GL192348.1:1708455-1708468
CGGATCTGCTCCAG
>GL192348.1:1700033-1700053
CGACAGCCAGGCCCGGGAGAA
>GL192348.1:1637005-1637006
CG
>GL192348.1:1616915-1616980
GGAGCGGGTCAGAGGCGCAGCCCGAGCCCGCCATGGAGCAGCCCAGGAAG
GCGGTGGTGGTGACGG
>GL192348.1:1591717-1591719
TTT
>GL192348.1:1585164-1585171
GGGGGGAG
>GL192348.1:1564077-1564078
TT
>GL192348.1:1549648-1549653
TTTTTT
>GL192348.1:1495376-1495400
ACAGACTGTGGAAATTCTATTAAAT
>GL192348.1:1486712-1486760
CTGCTGCGCGCGCCGCCTCCCTCGCCGCCGCCAGGGGGCGCGCCCGACG
>GL192348.1:1455973-1455984
CTTTGCCCGAAG
>GL192348.1:1441828-1441865
GGGGGCGGGCCGGGCGGTGCGGACAAGCGGGCCATGGA
>GL192348.1:1384419-1384435
GGGCCCGCGTCTCGCCC
>GL192348.1:1330517-1330534
CGGCGCTGGGGGAAGGAG
>GL192348.1:1261266-1261270
CGAGG
>GL192348.1:1254870-1254875
TAAGTTTTTGTTTTTGTTTTTCT
>GL192348.1:1218040-1218041
CT
>GL192348.1:1192566-1192570
CAAAA
>GL192348.1:1122266-1122309
CTGCCAGTGGTGGGCAGGGGTTGGGGGGGGCCCTCACCCCCAGT
>GL192348.1:1068621-1068633
CACACACACACAC
>GL192348.1:1065079-1065198
CGCCGCTGCAGGCGCCCCGAGTCCTCATCGCGCTGGTGGCGCGCAACGCG
GCCCACGCGCTGCCCGCCACGCTGGGCGCGCTCGAGCGTTTGCGGCACCC
GCGGGAGCGCACGGCGCTGT
>GL192348.1:1037746-1037781
CCCCGCCAGCCTCGCGCGCTGGACCGTGGGCTTCTG
>GL192348.1:1011016-1011034
CGCCAACATGGACGGCAAG
>GL192348.1:966874-966887
TACCTGCGAGTAGG
>GL192348.1:947815-947828
CTCGCTGGCTGTCT
>GL192348.1:903510-903550
CGGCTGCAGGACCTCGCGCACGTTCTGGAGGAACTGGCGGG
>GL192348.1:899316-899332
GCGGAGGCGAGAGGGGC
>GL192348.1:873506-873509
GGCGGGCGAAGCCAGCC
>GL192348.1:853194-853197
AGGT
>GL192348.1:836857-836965
GCCGACCACCCCCCCCGCGCGGGGGCCATGGCGCCCCCCGCAGGACCCGC
CCGCCGCCCCGGGGACGTCCGAGCCGCGCCTCCCTGAAGCCGATGCCCAC
CCGGGAGTCCCCCCAGACCCGCGGCT
>GL192348.1:831517-831531
GAAAGCCCAGGCAAG
>GL192348.1:828471-828487
CCCGTGGCAGCCGCCCC
>GL192348.1:809274-809285
CGCACCTTCATCCT
>GL192348.1:785983-786000
GGGCCGAGAAGGCTGCAG
>GL192348.1:670833-670844
GCCGTCACCTTGGT
>GL192348.1:612151-612203
GCGGGACCCTCTGCCGGGCCAAGCAGGTGCAGCCCCTGGTCCTGCTACGC
CAC
>GL192348.1:600235-600239
CAAAG
>GL192348.1:578381-578415
CGCTCGGGCTCCGCGGGCCACGAGAAGCTGCCGGT
>GL192348.1:537343-537343
T
>GL192348.1:478102-478106
GTCAA
>GL192348.1:464374-464390
CTAGGTACTATTAGCCT
>GL192348.1:444839-444859
TGGAGCTGCTCTCGGCGCTGA
>GL192348.1:383647-383651
TTTTT
>GL192348.1:360909-360915
TGTATGG
>GL192348.1:351704-351720
TGGCCTGCTTGCGCTGG
>GL192348.1:344406-344406
GGGGCCA
>GL192348.1:327524-327542
GCCGATGACAGCCTGAATG
>GL192348.1:204928-204930
TCT
>GL192348.1:185292-185303
CGCCCGAGGTCT
>GL192348.1:111695-111707
ACTCAGAACGGAG
>GL192348.1:89587-89605
GCTGGACCTAAAGGGCAAG
>GL192348.1:32569-32582
TGGACAAAAAATTG
>GL192348.1:15397-15494
GCAAGATCCAGGCCCTGCAGCAGCAGGCGGACGAGGCGGAGGACCGCGCT
CAGGGCCTGCAGCGGGAGCTGGACGGCGAGCGCGAGCGGCGCGAGAAA
>GL192348.1:12801-12801
tCCAAGTTGGAACTCTTCAAGAGATTCTGGGATATGTGGGCACCAGACTT
GCAGACTAGAGTCTTTATTCAGTCTCTACATTCTCTGTATTTCCATTTTC
TCGTATTGTGATAAGCTCTGAGCTCTCTGGGAGAGAGCTTCTGTAAAAAT
GTAAGGCATTTTAAAAATGCAAGGCGTCTCTCAGGAATGAGTAAATTGAA
GGAAATTCTAAAGACTTTTAAAACAAAATCAGCCACATTTGGGTCTCTGT
ATTCACATGTGCAGCCAATTAAGCAGAGAGCTTTCACTTCTTGAAAAATG
GCAACCCAGGTCTGCATGGGACTTGCGCTGTCCTGTTCCAGTGCCCCAGC
CCTCCAGATGTGCCCTCGCTCCGCACTTGACTTTCCTAGGGTGAACGAAG
CCCAACTCAGCCCTTCCACAGACTCCTCCCACCTGTCCGCAGATTGTCGC
GAAGGGGGAGGCAGAGCAAACGGAATCAGATGTAGTTTCGTAC
>GL192348.1:11663-11682
TGCTGCTCCCCCTGCTTGTG
>GL192348.1:-(98+Ns)-(-Ns)
GCAAGATCCAGGCCCTGCAGCAGCAGGCGGACGAGGCGGAGGACCGCGCT
CAGGGCCTGCAGCGGGAGCTGGACGGCGAGCGCGAGCGGCGCGAGAAA
>GL192349.1:5052458-5052498
CCCCCCCCCCTTTTTTCCTTCTTTCCCACCCCCCTCCCCCTCTATGAAGA
TTCAGGTGCTTAACATATCATTTTTTTCCCTGCTGGAATTTTAGCATTGA
TATGAACCATGGACAAGTATATTCTGCTGCCACAAAGACTGTAAAGTGCT
TCATTTCAACAGCTGAGGCGCAAGCCAAGTGATCATTAATAAAGCTTTTC
TTGGTTCCTTCAGTGGTGTTGGTAGTAAAATGGAAGGTGTCTTGCTGCAG
GTAACTAATGAAGAAGTGGTCAACCACAGAGTCTTCAAGAAATAAGAAAT
TCTGTACCATCTGAAAGTAGTTCTTGTTGGTGCCTTCATTTAAAAGCACT
TTTAAGTTTAAAGGGAAATGTTTTCTGATAAAATACAAACTTCATTTAGT
ACAGGTTCTTAATATAAAACAATTACAAATTGAGTATTGTTTGTAAACGA
GTATAACATCAAGTAAGCTAGAGAGAAATGTATCATGTTTTAAACTAGGT
TTTGTGAGTAGAGAGATA
>GL192349.1:4451136-4451137
GT
>GL192349.1:4392778-4392780
GAG
>GL192349.1:4348296-4348297
TT
>GL192349.1:4241817-4241825
TGCCCATAA
>GL192349.1:4067869-4067885
TGGAAGCTGCCAGTCCT
>GL192349.1:4025361-4025361
C
>GL192349.1:3172749-3172763
TTTTTTCCTTCTTTC
>GL192349.1:3171000-3171014
GGAAGGCTGCAGCGA
>GL192349.1:3161425-3161427
TTT
>GL192349.1:3151052-3151052
T
>GL192349.1:2964978-2964981
CTCT
>GL192349.1:2734741-2734753
TTGAGAGTCCTGG
>GL192349.1:2710978-2710994
ATAAACGTATCTATCAG
>GL192349.1:2379386-2379389
AAAA
>GL192349.1:1985480-1985481
GT
>GL192349.1:1958175-1958190
CCGGCCTCCGGTATTG
>GL192349.1:1814704-1814705
TT
>GL192349.1:1505139-1505141
CCG
>GL192349.1:1407137-1407153
CCTGAACAGAAATCAAG
>GL192349.1:824889-824890
GT
>GL192349.1:797972-797972
T
>GL192349.1:637654-637668
CAAGTAACATGACGC
>GL192349.1:92744-92757
GGAGGTGGGGGCGG
>GL192349.1:41343-41358
CGAGAGCAAGGTTGAG
>GL192349.1:11587-11759
GGCGGCGGGCCCGAGCGCCGGGAGTCTGGGGAGGGGGAAGCGCCCGACGG
CCGCCTCTGCCGCTGCAGCCGCAGCCCCCGATGTCGCCGCAGTAATCGCC
GCCACCGCAGCACCCGCACCCTCGGCGGCCGCAGCATCAGCACAGCAGAG
CCGAGCCCGGAGCCCGCCGCCCC
>GL192350.1:4814946-4814986
CATTCTTTAAAGACAGGTACAGATAAGGAAAACTGGGTGCC
>GL192350.1:4543292-4543294
CAG
>GL192350.1:4489022-4489024
GTC
>GL192350.1:4422375-4422417
CAGCTGGTGCTGCAGCACAGCCGACTCCGGGGCCGCCAGCATG
>GL192350.1:4419547-4419561
GGGGCCGCCAGCACG
>GL192350.1:4053469-4053485
TTTTTTTTTTTTTTTTT
>GL192350.1:3931131-3931145
CCTCCTTTTCCTCCA
>GL192350.1:3881277-3881284
CCTGTGCG
>GL192350.1:3812275-3812292
GGCCTGCGCTGACAGCCG
>GL192350.1:3461182-3461182
G
>GL192350.1:3457219-3457219
C
>GL192350.1:3366151-3366163
TGAGTCTCAGGTA
>GL192350.1:3342185-3342199
GAAAGCTGAGAATAG
>GL192350.1:3295861-3295872
TGCAAATACTTG
>GL192350.1:3286165-3286182
CTGACTTGGCTTCTCTGG
>GL192350.1:3246759-3246770
TCTACACCAACG
>GL192350.1:3214652-3214657
TACACA
>GL192350.1:3143673-3143684
GGCACCGCGGAGGAAG
>GL192350.1:3142828-3142830
CGGGTGCGCGC
>GL192350.1:3141475-3141479
TCCGG
>GL192350.1:3140470-3140482
CCGCGAGCCGCCC
>GL192350.1:3012406-3012420
GCGGGATTTCAAGCG
>GL192350.1:2840334-2840348
CCGCAGCCCCCGCTG
>GL192350.1:2693635-2693642
TTTTTTTT
>GL192350.1:2482469-2482472
CACG
>GL192350.1:2050267-2050267
C
>GL192350.1:1958615-1958617
AAC
>GL192350.1:1801367-1801382
CCAGATCCTGCTATAG
>GL192350.1:1662600-1662604
TTTAT
>GL192350.1:1589179-1589190
TGCGTGCGTTAA
>GL192350.1:1544075-1544093
CTGGCCCAATATTTGCACA
>GL192350.1:1424178-1424187
TGGACAAAAG
>GL192350.1:1407408-1407413
AACAAA
>GL192350.1:1404109-1404116
CCTGTGCG
>GL192350.1:1318538-1318553
ATCAGTCCAATATACC
>GL192350.1:1136350-1136367
ATTGACCCTGAGGCCCAG
>GL192350.1:1122760-1122791
CTCAGTGTCCGGCTCCAGCTCCGGCTGCGGCT
>GL192350.1:1058023-1058039
CCGCTGTCAAAAGGTCG
>GL192350.1:825591-825593
TTC
>GL192350.1:595586-595601
GGCTCATTTTCATAGC
>GL192350.1:529987-530010
CTGAGCCAAAATCAAGAGTCGGAC
>GL192350.1:502506-502509
CTGCTCAAAATCCA
>GL192350.1:492725-492739
CCGGGGCTTCGAGGCCCGCGGGGCGGCAGGCGGCGGCGGCCCGGGGCTCG
AGCCCGGAGACCGGAGCGGCCGCCATGGCCGAGAGCATC
>GL192350.1:467036-467043
CAGCGACTTCTTCCCAGG
>GL192350.1:455614-455623
TCGTAGTATA
>GL192350.1:444311-444322
GGACTGGTAGGT
>GL192350.1:435995-436007
AGTGGAGAACACC
>GL192350.1:385609-385624
GGCCAGGTGGCGCGGG
>GL192350.1:370246-370247
TT
>GL192350.1:369950-369983
CCTCGCTGTCCCGGCGGCGCCAACCGAAGCGCCGCGCCCGCTGCCGACAT
GCTGCGCCGCGCTCTACTCTGCCTGGCCCTAGCCGCGTTGACGCGCGCGG
GCGCCGCCG
>GL192350.1:360920-360981
GGGGCGGCGACGTTCGTCATTCCGTGCGGGAGGGAGCGCGAGAGCGGCGC
GGTCGAGCCTCC
>GL192350.1:343043-343068
AGGAACCGGCCGGCGCCCTACAGCCG
>GL192350.1:326065-326082
CGAGTGTGGTGCGACGGCT
>GL192350.1:319795-319795
G
>GL192350.1:301237-301274
GCGGGCGCGGCTCCGCGGATCCCCGGCGACCTGCGCGC
>GL192350.1:236372-236378
CCAGAAA
>GL192350.1:226359-226388
CCCAGGCCGACCTGGACAGCCTGGTCCGCG
>GL192350.1:224451-224458
GGTCCGCG
>GL192350.1:217560-217567
TGTGCAGGTGGTGG
>GL192350.1:200641-200668
GACCGGCGGGCGTCCCCTGCCCGACCCG
>GL192350.1:195635-195636
GT
>GL192350.1:189021-189098
CGGGCACCGAGGGAGCCCCCGCCGCGCCCTGGCCCCCAGAAGCCCGGCGG
CGGTCCGGGAGGAGCCCAGGCCCGGGCG
>GL192350.1:176656-176657
TG
>GL192350.1:171165-171193
CCGACGGGAGCCGGGCGGGCACCGGATTC
>GL192350.1:158587-158665
CGGCAGCGGCCCGGCCTCCTCTCCGCCACCGCGCTCCATCCTCGCTCCCC
GCCGCCCGCTCCGCCGCCCGCGCCGAGAC
>GL192350.1:126971-126972
CT
>GL192350.1:88791-88834
GAGAGGGAGAAGCAGGTTCCCCGCGGAGCATAGGGCTCCGTCCC
>GL192350.1:78176-78184
CGCGGACAA
>GL192350.1:75910-75914
ATCCCGGCGTTATG
>GL192350.1:1191-1220
GGCAGCGGCTCCTTCGGAGACATCTATCTC
>GL192350.1:-(30+Ns)-(-Ns)
GGCAGCGGCTCCTTCGGAGACATCTATCTC
>GL192351.1:4767028-4767427
CCGCGCTCAGCCAGTTTGTCATCCACCGCAGCCTCTGCATCAGCACCATG
CAGGCTGTCTTTTCCTCCGTGTTTTACTTTGCCTCCGTTCCTCTCTATCA
AGGATTCCTCATCATTGGGTACTCCACCATTTACACCATGTTTCCTGTGT
TTTCTCTGGTCCTGGACAAAGATGTCAAGTCAGAAGTTGCCATGCTGTAT
CCTGAGCTCTACAAGGATCTCCTCAAGGGAAGACCATTGTCCTACAAGAC
CTTCTTAATATGGGTTTTGATTAGCATCTATCAAGGGAGCACCATCATGT
ACGGGGCCCTGCTGCTGTTCGAGTCCGAGTTTGTGCACATCGTGGCGATT
TCCTTCACATCGCTGATCCTCACTGAGCTGCTGATGGTGGCCCTGACCAT
CCAGACGTGGCACTGGCTCATGACGGTGGCCGAGCTGCTCAGTCTCGCCT
GCTACATCGCCTCCCTGGTGTTCCTACACGAATTCATTGATGTGTACTTC
ATCGCCACTTTGTCGTTCTTGTGGAAGGTCTCTGTTATCACCCTGGTCAG
CTGTCTGCCCCTGTACGTTCTCAAGTACCTGCGGAGACGGTTCTCCCCGC
CCAGCTACTCGAAGCTCACGTCGTAGGCGTGCGCTGGCCCAAGGCACGGC
GATCTCGCGCTGTCCTGGCGGACAGAGTTCAAGTTGCGTTTTTCTTAACC
GCCAGCTGTGGATCTTGCAGTAATCGCTAACACGTGCAGTTTTGACATGA
AGAGGCTCTGCGCGGGGTCCTGACGCCAAATGAACGGGGAGGTTCCTGGA
AGGGGCCTGCGCGGGCCTGCTCGGGCCCCTCGCGATTCAGCCCGGAGTGA
ATGTACATACATATGTTCAGGCTGGTGGCTCAGCTAACAGGTTTATACGT
GGGTCACTGTGCAAGCTTCCTATGACTTGAATTTTGTTGTTATGTGATAA
AAGTTTCTGTCTAGTTGACGATTATAGAGGGGTTTTTGTTTTTGTTTTAA
ACAGTCCTAACATGTGTGTACTCTTTATGTCTTTCTCGCTCTTACAAACC
AGTTTCGGAGAAACGTAAAAGCTCTTGGTATAGGTTTGTGGGAAGAGACA
GTGACTTTGGTAGAAAGTTACCCAGACAGTGATCTCAAGGTGAAAATGCG
AAATATCATCCGAGGCAGTGCTGCTTACTGAGGCCGCACCGGCTTCCTAG
AAAGACACAAAGCAAATGAGAGGAGAGAGAGAGGGCGCCATGAATCCAGC
CCCGTCTCCTCCCCCTCGGATTCAGCATCTCGGATTCAGCATCTCCGGCA
CTTGACTTAGCTTCACCTGCCACCTTGTAAAAGAATTTCAAAGGTATTAT
CCTGCTTCGTTCGGACCTGGTAACAATGCTGAAGCCTGTGGCTGTCTGAG
GACGCCTGCAGACATTTCCAGCAGAGTTGTTTTAGCAGGAAACGTGCCAC
TGAACAGCTCCTAAACGTGTCGCCAGAGTGATAAGAGCCTCAACTAATTC
TTTAGACAGCGTTGCACATGTGGCCGGGCCCCTCCGAGTCCCGCCTGCAA
GGTCAGGCATGGGGGGCTCTCCGCTCCCACAGAAGTCTGTTTCCCATTAG
GAGGCTGAATGACAAAGGTGGAGGCATCGCACGTGTTGCCGCCGCTCATC
GTTCCTCGGTGGCAGCCCCGGTGGGAGGAGGCCCGGGCTGCAGCCTCAGG
CTCCGGGCTCCGTCGCACTGCCTACAGCTTTCAAGGGGAACTTGCTGCAA
GGCAGCCACTGGTAGCGATCCCTCCCCCACGGGACTAGAGTACACGCATG
TGTGTTTCTCAGAAAGCTGTGGCTTCTCGGTTCAGAGGAGGAAGGGGTGT
GCAAGGTCTGCACTGGGCAGGGCAAGGCATTCTTGGGTTTTCGAGGCTCC
CGGCGCTTCAGCCACACATGCGTGCCATCGGGGTTCGGCTGCTCGACCTT
CCGGAGCTGACCGTGCTTGAGAACTGGGATTTGGATGAATTCCTCCAGCC
CCTCGGCATGGCGCTGCCTGTGTGTGCTTCAGGACCGGGGGAGCTGGGGC
GGGAGGAGCCGGCAGTGGTCCCGTGCTCGGGGAGCACTGTCGATATGCTC
ATATGTTTATGTTGCCCTTTTAACACTTTATAAAGTGACCATAGGTTTCA
GGCCCTGGTAAGCTGGCCCGTGACGTGGCTTCCGTGTTAAGATTCTGCAG
TCCCGTTTGCCTTCCTGTGCCAACCATTTCTGCTACACAGAGAAGGCCCG
CAGAGAATATAGGTTGCGGTGAATGAATGGTTATTTAGGAATTAGGACCT
TGGTCCAAAAGTCTCAGAAAGACTGAACAGGTCTGACATCTTCCTGAGTG
ATGTTAATGGAGTTTCAAAGGTAGGGGAGGGGAGTGTGGGGCTCAGAGTT
TCACACTTCAGTGTGTGTTTTTGGAAGTCTGATTAGAAGTCTTAAGTCGT
TCTGTTCTGAGTTCGCAAACCCTGAACCTGGCCTTCTTCACAGACAGGTG
ATGGCTCCTGCTGGTAGGTCTTATGGAACCATTGCTAGGAAATTTCAGAC
CTTCCCGGGAGATAGAGGGAGATGGTGTCTCTGGTTTTTTTTCCTCAAGT
CCCAAGTTTGATCCTGGTGTGTGAGTTGACTTTTGAGGTCAACAACTGAG
ATACTGTTTGCCATCTCCAAGGAGGGAAGCTTCTCAGAGAGGCTGAAGAG
ACCACCCTCCCCCGCCCCAGAAGTTGAAGGATGCATGTGTATGCCATTGC
AAACCTTGTTCTGTTGTCTCGGTAGGTCGGGACACTTTGGTAGGCGGTCA
AGGGCCAGAAACCCAGTGCAGCCCAGACCACCGTGCCGTGGTGCAGCCCC
ATTGGTGGGCAGGCTGCTCTCACCACCTGGTGGGGGGCCTCGAGTGTCCA
GGAGCACGAATGTTTCTCAAACCCTGGAGCCGCAAAGGGCAGGAGCCTCA
AGTTGGTTGAGAGTACAGGATCCTCCCCTGCACACGTCAGCCGCATCCCT
GCAGAGAAGGGGTGCACACGCGGGTTACACTTGGGTTACACGCGGGTTAC
CTTAGTTGTGGGGGAGGATAAGCACCTGGGCTGCTTTATAGGAGGCTCCC
GAGTTCATAACCCTTAAGCATAAGGATCTGTTGACCTTTTTCTTGGTTTA
CCAATCTGGAAAGAATCTAGGAAGCATCACTGACCCCTACCCCTCCCTTT
GGACCTCAGTGGGACCTAAGTCTCTGACAGCTGATTTAATTCGAGGCTGG
AGGCCCTAGGGCACGCAATCAGTGCTGTGCAAACATTTCTCTTTAAAGTG
AAAACTACAACCCCTCCCCCCCCACCCTCTGACACCACTACGTATTTCTG
TCACGATAAGCACTTTTTTATGATGGTTTTTATTCTATCTTTCGGTGATG
GTTGTGTGTGTGCGTGAGGACAATGGGATCCGTTTTGTGGTTTCTCCTTT
TTCCCTCCTTGCTTTAATGATCGGACGAGCTTCTCCATCTTCAGTGATTT
CTGATGCCTGACAGTGTTGTTGGTCCGGGGTTGGCGGCTGTGCGGGCACC
AGTGGGTGTTGTGCGAGGTGCTGGGCGAGGCGTTGCACTGACTGTGGCCG
CTCGGGGCGGCGGACTCGGCCACAGAGCCTTGGAGGGCATCCCGGGAGCA
TTCTGACATCGGAGCAGACCACCTGTTCACAGCCACCGGCAGCTGGGGGA
CCAAGAGCTGGGGCGTCTCCCACTGTTGGGGTCATTCTATCCAGGTCCCA
GGCCAGCTTCCCTTAATAAGTGAAGCCCTTTTGTGTCGCAGTAATCTTGA
ATACCGATGTCTGCTTGCCCTTCCCTCGGTGTGTTCTCTGCTGAAAGTTT
AGGTTGTACTGACAACTTTTGAATGTATCTTTTGAGTTTTGTCCTCATTG
GAAATTGCCACAATAATGCCTATTCTTTCTCTGGACTTTTGCTTTTATAC
TTTGTTTTGTTTTTACTGGGGTGGGGATGGGAACGCCCTCATGCCTTTAT
GGGGCAGCATTTTAAACCTTTGCCAAAATTGCCGATGGGACCTCCATGAG
CTTCCGCTCGCTCCATCCTATTGAAGGCAAACACCTGTCAGCTGTTTTTT
ATCTTTAATCTTCTGTGCGCGTTTGTGTGTATGTGAGTCTCTGTCACCTC
CCGTTTTTTGATGAGATACTTGGCTTGCATTAAAATCCCATTACTCCCAG
CTTTGTTTTCATTTAAAAGCATACAAGGGGTTTTGTAAATACAACCGATT
TTCTTTCTCCTCCCTTCCTTTAATGTAAAGCCTTTTGTCGTGTATACTTA
AGGGGAAGTATTTCCATTAATGATGTTAATTTTGTCTCGGAGAAGTACAT
ATTATGTTTTTGAATGGAACGGAGAGGCACACCACGGCGTGAGCGGCACC
CCGAAGACCTTGAACTCCGCGGCACCTGCTCACGTCGCAGCAGCTTTACC
CGCGGATCCGCCCTGGTCACTGCGTGGTCGGAGGTGTCGTTCACGTCGCT
GGGCAACGTCCGTGAATACTGCGTTTGTGGGGTGGGGGGCAGGTGGGGGG
TGCACAAAAAAGTTGTGGCTCATTTATGATTTTGTTGCAGTGGGGCTAAC
TGTAAGCTCTCCTAGGAGTCCGTGGCCGCCCCGTTAGTAGGTCTCTACGG
GTGACCCGCCTTGCAGATCCTCGGCAGGACAGCGTTTTGTCATCAGAGGG
AAGCTCTGGTATAGGACGCTTTAATTTAGCACGACTCCCAGATGATTGAA
ATTCTCGATCCGGTGATGATACACATGTGATCCTGCGTGTTTCTGAGCGG
TTCTCCTTTCATTGTCTGCCAGCCCGGCCCGTTGCTGTTGCCCAATAAAG
CTTGTGTATTTTATGCCTTTGGGGGATCATTTAATTTGTGCGGGAACATG
AATTCTGGTGTCAAAATGAAGGCTTCTTATTATAATGCTGTTTTGTGTGT
AACTCATGGTACAAAAAGTGTAAATAGCTTTTTCTCCAGTTAAAGTTATT
TTGATTTCGGCA
>GL192351.1:4685319-4685323
GGCCA
>GL192351.1:4525277-4525323
GGTCCCCGGCGCCGCTGCGCCCAGCTCCGGCCCGTGCGCGGCCGCCC
>GL192351.1:4438359-4438359
C
>GL192351.1:4360665-4360681
GTGCTTTTGTGCTGCTT
>GL192351.1:4268763-4268770
TCTTTTTA
>GL192351.1:4256843-4256988
GCGCCCGCCTCCTCAGCGGCCACTCCGCCTCTTCCCTCTGCCGTTCCCTT
CCTCCTCTCCCTTCTTCCTTCCTCCTTCCCTTTCTCGCCGCCCCCGCCGC
CGCCGCCCAGGACCGCCGGCCGGGGGACGAGCTCGGGGCAGCAGCC
>GL192351.1:4231305-4231308
AAAA
>GL192351.1:4176518-4176569
CGAACACTAGTCGCGGCGGCGGCGGCGGCTGCGAGAAGACGCGGCGGAGC
CG
>GL192351.1:4163984-4163985
GG
>GL192351.1:4094896-4094904
TGGCTGCCA
>GL192351.1:4048897-4048897
G
>GL192351.1:4019946-4019993
GGCGGCCGGACCAGCGATGCCGGCGGGCATGACGAAGCATGGCTCCCG
>GL192351.1:3969407-3969526
GGAGCCAGCCCGCCGCCGCCACTGCCTCGCCCGCCCGCCGCCCGGCCATG
TCCTGGGCCCTGCTCCTCGGGCTCCTGGCCGCGCTGCTGCTGCTGCTGCT
GCTGAGCCGCCGGCGCACGC
>GL192351.1:3951098-3951100
AAC
>GL192351.1:3844358-3844366
TATGTATCT
>GL192351.1:3843866-3843872
GCGCTCT
>GL192351.1:3746643-3746658
GCTCCCATGAGAATAC
>GL192351.1:3690408-3690416
AGATTCTCT
>GL192351.1:3514555-3514562
ATGGAGTG
>GL192351.1:3136359-3136359
T
>GL192351.1:3038203-3038203
T
>GL192351.1:2934796-2934797
TT
>GL192351.1:2893535-2893542
AGTGTTTC
>GL192351.1:2559545-2559545
T
>GL192351.1:2462734-2462738
CCCAT
>GL192351.1:2388621-2388637
TACAAGGATCTCCTCAAG
>GL192351.1:2361943-2361944
AG
>GL192351.1:2316282-2316292
CTCGCAGTAAG
>GL192351.1:2300933-2300994
GGACAACATCCCGCTGCAGCCGGTGCGCCAGAAGAAGCGGATGGACAGCA
GGCCCCGCGCCG
>GL192351.1:1990770-1990775
CGCACA
>GL192351.1:1943917-1943919
ACT
>GL192351.1:1933252-1933255
CATG
>GL192351.1:1105678-1105694
TTTTTTTTTTTTTTTTT
>GL192351.1:798132-798175
AAGCCCCGTGCCGCGCCGCTCTTCGCCTGCGGGCCCGCCGCGGA
>GL192351.1:782102-782110
CGCATACAG
>GL192351.1:504075-504079
AAAAA
>GL192351.1:489246-489256
CTGGAAGACAC
>GL192352.1:4752127-4752207
AGAAAACGGCAGTTGTGATAGACCTGGGAGAGGCTTTTACCAAGTGTGGA
TTTGCTGGAGAAACTGGTCCAAGATGCATAATTCCTAGTGTGATTAAAAA
AGCTGGTCTGCCTAAGCCTATCAAAGTTGTTCAATATAATATCAATACAG
AGGAATTGTATTCCTACCTAAAGGAATTCATCCACATACTGTATTTCAGG
CATCTGTTGGTGAATCCTAGAGACCGCCGAGTTGTGGTTATCGAGTCGGT
GCTATGTCCTTCCCACTTCAGAGAGACACTCACTCGAGTTCTTTTCAAAT
ATTTTGAGGTTCCATCTGTCCTGCTTGCTCCAAGTCATTTAATGGCTCTT
CTGACGCTTGGGATAAACTCTGCCATGGTCCTGGATTGCGGATATAGGGA
GAGCCTGGCGTTACCTATATATGAAGGAATCCCAGTACTAAACTGTTGGG
GAGCACTCCCCCTAGGAGGAAAAGCTCTTCACAAGGAGTTGGAAACTCAA
CTATTAGAGCAATGTACTGTTGACACAGGTGCTGCTAAAGAACAGAGCCT
TCCCTCTGTGATGGGTTCAATTCCAGAAGGTATCTTAGAGGACATTAAAG
TGCGCACTTGTTTTGTAAGTGATCTGAAACGTGGATTAAAAATCCAAGCA
GCAAAATTTAATGTTGATGGGAATACCGAGCGTCCCTCACCACCCCCAAA
TGTTGACTACCCATTAGATGGAGAGAAGATTTTACATGTTCTTGGATCAA
TCAGAGATTCGGTTGTGGAGATTCTTTTTGAACAAGATAATGAAGAGAAA
TCAGTTGCCACTTTAATATTGGATTCCCTTATACAGTGCCCAATAGACAC
CAGAAAGCAACTAGCAGAGAATTTGGTAGTCATAGGTGGCACATCTATGT
TGCCAGGATTTCTCCACAGATTGCTTGCAGAAATAAGGTATTTGGTAGAA
AAACCAAAATATAAAAAAACACTTGGCACCAAGACATTCCGAATTCATAC
TCCACCTGCAAAGGCTAATTGTGTGGCCTGGTTGGGAGGAGCTATTTTTG
GGGCACTGCAGGACATACTTGGGAGCCGTTCAGTCTCAAAGGAGTATTAT
AATCAGACTGGCCGTATACCTGATTGGTGTTCTCTTAATAACCCACCTTT
GGAAATGATGTTTGATGTCGGCAAAGCTCAGCCACCGCTGATGAAGAGAG
CATTTTCCACTGAGAAATAAAAATTTGATTGAAATTCAACTTTGCTTTGT
ATCAATTATCTAATCAATTACAAGCAAATTGTACAAAGTATATAGGATGC
TCTTAGAGATGACTTTATGGAAGTGAAAGCATTTCTGTAGTTACTCTTGC
ATTAATATTTCATTCTTTTGACTGTTGTTTCTCTTGTGTAGTAGTAAAAT
AGTAGCTGATGCTTATGGAATTTGTTGTATTTATATCAATAAAATATAGT
AAAGAAGTTTAATTTTGGAAG
>GL192352.1:4562545-4562546
TG
>GL192352.1:4485509-4485526
AGACAAAGTTCACCTGAG
>GL192352.1:4227678-4227687
CAGTGCAAAA
>GL192352.1:3908495-3908506
CTTTTTATACAG
>GL192352.1:3888918-3888922
GTGTTCTTTGCTCTAGTG
>GL192352.1:3866027-3866030
CACG
>GL192352.1:3819000-3819010
TGCTAAGCAAC
>GL192352.1:3298962-3298969
CCTGTGCG
>GL192352.1:3217648-3217716
TGGGGGGGCGCCAGGCAGGTGGGGCGCGAAAGCGATGAATCTTCGGCTCT
TCCTCCTCCTCCTCCGGGACCCGCTCTCCGCCTCCCGCTCCAACGCCCGG
ATGAACTGAGCCGCGAGGGCGCCGAGAGCCGGGGGCCCGGACGCAGCCCC
GCTCCTCCCCTCCTCCGCCCCCTTCCCGGCCTGACCTGGCCGGCGGCCGC
CGCGGTGACCCCCTTCCAGCCCCCTCCCCGGCCGCCGTCGCCGCCGCTGC
CTTGGCCGACCAGGGACCTGCCCGCCCGCGGCTGCTCCG
>GL192352.1:3085488-3085504
GCTGTATTAACATTAAG
>GL192352.1:2911260-2911286
CGGCCCCGGCGCCCAGCCCCCGGCCGG
>GL192352.1:2635475-2635489
GCTCCTGCTTTTGTG
>GL192352.1:2597067-2597070
TTTT
>GL192352.1:2576914-2576915
ATATGGAGAATGTGGG
>GL192352.1:2559917-2559932
CCCCACATTTTGCTTC
>GL192352.1:2434254-2434257
CCACCATAAAAGATGTTTTGGATAAATGATGGTCAACTGAGGCATGGTGA
CTAATGGATTGTG
>GL192352.1:1838521-1838533
CCCAAATCTGCAG
>GL192352.1:1591918-1591932
GAAGAAGAAGAGGTG
>GL192352.1:1577672-1577673
GCTCTCTGCTAAACCAG
>GL192352.1:1558290-1558301
GGTCCTTTAAGA
>GL192352.1:1543497-1543508
CTCCTCCTCCCT
>GL192352.1:1474932-1474960
GGCGGGGAGAAAACGGCAGTTGTGATAGA
>GL192352.1:1297351-1297357
CTCTCTG
>GL192352.1:1279371-1279372
GA
>GL192352.1:868262-868268
GCCACAGCTGTGCTTCTTG
>GL192352.1:734912-734914
TTT
>GL192352.1:675664-675676
CTTAGGAGAAGAG
>GL192352.1:247994-247995
TT
>GL192352.1:185968-185968
A
>GL192353.1:4653112-4653114
AAA
>GL192353.1:3125884-3125885
TT
>GL192353.1:2908168-2908175
CCTGTGCG
>GL192354.1:4613705-4614043
TCATTCAGGACTGCAGCCACCTCTACCACTACACCGTGAAGCTCATGTTC
AAGCTGCACGCCTGTCTCCCGGCGGACACCCTGCAAGGCCACAGGGACCG
GTTCCACGAGCAGTTTCACAGCCTCAGAAACTTCTTCCGCAGAGCCTCGG
ACATGCTTTACTTCAAGCGGCTCATCCAGATCCCCCGGCTGCCCGAGGGA
CCTCCCAACTTCTTGCGGGCCTCGGCACTGGCTGAACACATCAAGCCGGT
GGTGGTGATCCCTGAGGAGGCCCCCGAGGATGAGGAGCCGGAGAATCTCA
TTGAGATCAGCACGGGGCCCCCGGCTGGGGAGCCAGCGGTGGTGGCTGAC
CTCTTCGAGCAGACGTTTGGACCCCCCAATGGCTCCTTGAAGGATGATAG
GGACATGCAGATCGAGACCCAGAAGAGAGAGGTGGAGACGCTCCGTGCAG
AGCTGGAGAAGATCAGGCTGGAGGCCCAGCGCTACGTGTCGCAGCTGAAG
GGCCAGGTGAACACGCTGGAGGCCGAGCTCGAGGAGCAGCGGAAGCAGAA
GCAGAAGGCGCTGGTGGACAACGAGCAGCTCCGCCACGAGCTGGCCCAGC
TGCAGGCCGCCCAGCAGGAAGGCGAGCGCAACCAGGGCCTGCGCGAGGAG
GCCGAGAAGAAGGCCAGCACCATCGAGGCGCGCTACCACAAGCTCAAGGA
GAAGCACAGCGAGCTCATCGGCACGCACGCCGAGCTGCTCAGGAAGAATG
CGGACACCGCCAAGCAGCTGACAGTGACGCAGCAGAGCCAGGAGGAGGTG
GCGCGGGTGAAGGAGCAGCTGGCCTTCCAGATGGAGCAAGTGAAGCGCGA
GTCAGAGATGAAGCTGGAGGAGCAGAGTGACCTGCTGGAGAAGCTCAGGA
AGGAGCTGGAGGCCAAGGCTGGAGAGCTGGTGCGCGCTCAGGAGGCCCTG
AGCCGCACGGAGCAGAGCGGCTCGCAGCTGAGCTCGAGGCTGGACACGCT
GAGCGCGGAGAAGGCCGTGCTAAGCAGCGCCGTGCAGCAGCGGGAGGCCG
AGCTCCTGGCGGCCCAGGGCCTCGTGCGGGAGAAGGACGCGGCGCTGAGC
CTCGAGCAGCAGCGCAGCTCCCAGGAGACGGCTGAGCTGCGGGGGCAGCT
GGCGGACAAGGAGTCTCAGGAGCGCGAGCTGCGGCAGAGGCTCCTGGACG
AGCAGTTCGCGGTGCTGCGGGGCACTGCGGCCGAGGCCGAGCGCATCCTG
CAGGACGCCGTGGCCAAGCTCGACGACCCCCTGCACCTGCGCTGCACCAG
CTCCCCAGACTACCTGGTGAGCAGGGCCCAGGCCGCCCTGGATGCCGTGA
GTGCCCTGGAGAAGGGTCACGCCCAGTACCTGGTCTCCAGGTCAGACGCG
TCTGCGCTGGTGGCAGCCCTGACACAGTTCTCCTACCTGGCTGCGGACAC
CATTGTCAACGGCAGTGCCACCTCCCACCTGGCCCCGACCGACCCTGCGG
ACCGCCTGATCGACACCTGCAGGGAGTGTGGGGCCCGCGCTCTGGAGCTC
ATGGGGCAGCTGCAGGAGCAGGGGACTGTGCACCAGGCCCAGCCCGGCCT
GGTGCAGGTCCCCCTGCAGGGCATTCTGCAGCTGGGCCAGGAGCTGAAGC
CCAAGAGCCTGGATGTGCGTCAGGAGGAGCTTGGGGCCATGGTGGACAAG
GAGATGGCGGCCACGTCCGCAGCCATTGAAGACGCTGTGCAGAGGATTGA
GGACATGATGAACCAGGCCCGCCATGCCAGCTCTGGGGTGAAGCTGGAGG
TGAATGAAAGGATCCTCAATTCCTGCACAGACCTGATGAAGGCCATCCGG
CTCTTGGTAACAACATCCACCAGCCTGCAGAAGGAAATTGTGGAGAGCGG
CAGGGGGGCAGCCACGCAGCAGGAGTTTTACGCCAAGAACTCGAGGTGGA
CCGAAGGCCTCATCTCCGCCTCCAAGGCCGTGGGCTGGGGAGCCACGCAG
CTGGTGGAGTCGGCGGACAGGGTGGTGCTGCACACCGGCAAGTACGAGGA
GCTCATCGTCTGCTCCCACGAGATCGCGGCCAGCACGGCCCAGCTCGTGG
CAGCCTCCAAGGTGAAGGCGGACAAGCACAGCCCCCACCTGAGCCGCCTG
CAGGAGTGCTCCCGCACCGTCAATGAGATGGCCGCCAGCGTGGTGGCCTC
CACCAAGTCGGGCCAGGAGCAGATCGAAGAAAGAGACACCATGGACTTCT
CGGGCCTGTCCCTCATCAAGCTGAAGAAGCAGGAGATGGAGACGCAGGTC
CGTGTCCTGGAGCTGGAGAAGACGCTGGAGGCCGAGCGCATGCGGCTGGG
GGAACTGCGGAAGCAGCACTACGTGCTGGCCGGGGCCGTGGGGACACCCA
GCGAGGAGGATCCCGGCCAACCCAGTGCTGCCGCCCGCGGCGGGGCCTCC
AAGAAGCCACCCCTGGCCCAGAAGCCCAGTGTGGCCCCCCGGCAGGACCA
CCAGCTCGACAAAAAGGATGGCGTCTACCCGGCTCAACTCTTGAACTACT
AGACTCCTTGAAGGATCCGGTGGGGAGGCTAGTGGACAGGCCTGGGCCTT
GTGTGGCTGTCCCAGCTTGGGTCAGCAGCCTCCAAGGGGTGACCCCTGTC
CCACAGCCAGGTTCAATGTCCCCACAGGGCTGAACCCAAAGGATGCGAGA
TCAGGGCGGTTCTCCTGGACGTGAGTTGATCTGCAGTGGGCACTCATGAG
AGATCAGAACCTAGCAGGCCTGAGCCACGGGTCTTCAGGAAATACATGGA
ACATTTGTAATCTTCTGAGTTAGAGCTTTCCTTCATGAGTTTGGGTTCAC
CCTGGGAAACAGGCCCCCTGGAGAGGGTTTTGGGCAGGACCTCCCCTGCC
TTTTGAACTCAAGGTCTGAGATAATAACGAACACCCAGTCCTTGCTGGCT
GCTGGGCACAGAGGCAAGAGGTCACCTATTTGTAGCCTTCTTGGGGCAGT
GATTCCGTGGGGACAGACCCAGGATAGTCTTAGGCAAAGCAGACCGCTCT
GGAGCAGGCTCAGGGTACTGCCCGTGCTCCTTGGGCCTCCCCGAGGCATC
GGTGATGGGAGCACAGAGAACATGCCCTGTGTCTGGGGGCGGCAGGCCGG
GCACTGGTGCACACAGGACAGACGCAGCGGCAAGAGCCCCCAGCTGGGGG
GCACAGGTGCTGTGCTGCGGTCACTCCTGAAGTCTCTTCTCCCAGCTGTG
GTGACCCTGTTTCCTGGTTTTCGTGCCCCTGCTCGCTGCTTCTGCCCCAG
AGGGCCCGTTCTGCGTGTTCCCCATTGTCCAGCCCCTCCCTGCCTCCACC
CTCCCCTTGCTCAGTCCAGCCCACCTTCCGGAAGGCCTCCCCAGCTTAGC
CATCAAAAGCCCGGGAACTAGGACGCCTGCCTGCCATCCTCCAGGCCGAG
GGCGCCTCATGCCCCCCAGAAGGGGGCCCACCCGGCAGCCCAGTGGCAGC
CCCGCTCCACCCTTGGCCTGCCGGCCCCACTTGGAAGAGCATTTGCAAGA
ACACGTGTTCCTTAAGCTCCCACCCCAACTCTAGGGAGGGGTTGTGAGCA
AAAGACTAGTAGCTTGGGCCCCTTGAACGTCGCTGCCCCACGACGGCCCG
GTACCGGCCACAGTCCGGAGAAGAGCACGAGGACCAGCCCCTCTGCTTTG
CCTGTAGTACTTCCTTGTTGAAGAGTCAGATTGGCAATAAAACGCACTTG
G
>GL192354.1:4370649-4370655
TTTTTTT
>GL192354.1:4304730-4304745
TCATGCTGGGCCGGAG
>GL192354.1:4236951-4236952
CC
>GL192354.1:4183027-4183031
CTGGGGGAGGCTGGAAGAC
>GL192354.1:4168144-4168155
AGCCAAAGGCAG
>GL192354.1:4033263-4033280
GCCTTCCATCGCCCCGCT
>GL192354.1:3995011-3995011
T
>GL192354.1:3807243-3807257
AGCTCCACCTGAGGC
>GL192354.1:3753972-3753990
CTCTCTGTCCCTCTCGCTCTGCCCCTCTCCACTCCCTCTC
>GL192354.1:3753058-3753075
GGGGGCTGTGGGAGCACC
>GL192354.1:3726700-3726701
CA
>GL192354.1:3696462-3696500
CCCTCCCCCCGCCCCTCAGGCGGCGCCCCAGGACACCTA
>GL192354.1:3693410-3693426
CCCGGGCTGGCCGATAT
>GL192354.1:3668125-3668132
GCCAGAGC
>GL192354.1:3625799-3625817
TCATCACCATCACCATCAT
>GL192354.1:3449852-3449867
CGCTGACCCGGCGGAC
>GL192354.1:3449494-3449497
GCGC
>GL192354.1:3401793-3401809
ATCGCCTCAAACTGCAG
>GL192354.1:3248915-3248927
AGATCTTTACACT
>GL192354.1:3212377-3212390
CATCACCAGGACAG
>GL192354.1:3168792-3168808
CCCTTCCCACAGTTCAG
>GL192354.1:3092220-3092228
GACACTTGG
>GL192354.1:3036040-3036048
TGTGTTTTG
>GL192354.1:3029420-3029462
AGATGGTGGAGCGGAGGGGCCCGGGGAGGCCCCGCACCAACGG
>GL192354.1:2944016-2944033
TTCCTATGTTGTTATAAT
>GL192354.1:2921416-2921423
GGGGGGGG
>GL192354.1:2907478-2907479
GT
>GL192354.1:2889684-2889690
GCCACAT
>GL192354.1:2867780-2867797
CCTTCTGGTATCATCAAT
>GL192354.1:2733103-2733108
CTAAGG
>GL192354.1:2724058-2724074
CCCAGGTCCTGCCAGTGC
>GL192354.1:2712714-2712727
GGGGCCTCTTCCAG
>GL192354.1:2637506-2637508
ACTTCTCTGCCATGTT
>GL192354.1:2625260-2625271
TGGGGAGCCAGC
>GL192354.1:2606360-2606453
GGCAGGATGAACAGCATCAAGAGCGTGCCGGCTCGGGTGCTGAGCCGCAG
GCCGGGCCACAGCCTGGAAGCCGAGCGCGAGCAGTTCGACAAGA
>GL192354.1:2563624-2563626
GTTGCAGCAAATTAGAGG
>GL192354.1:2522917-2522933
TGTCGCTTCAGCTGGCG
>GL192354.1:2464354-2464365
TCTTTATGGCAG
>GL192354.1:2391835-2391839
ATTCATGTCTTCTTGC
>GL192354.1:2370965-2370977
CAGCATTCCGCGG
>GL192354.1:2358572-2358583
GTTTTTTTTTTT
>GL192354.1:2212660-2212671
TTGAGGGTTTCT
>GL192354.1:2174069-2174077
TTTCTCCTGGTTGAC
>GL192354.1:2108683-2108700
CCTGCTGCCATTGCCCGG
>GL192354.1:2079794-2079801
CGCGCCGC
>GL192354.1:2070649-2070666
GCGGGGTGGGGGAGGTGG
>GL192354.1:2035921-2035946
GGCGGCTATCGAGAAAGTGCGCAAAT
>GL192354.1:1993297-1993300
CTTA
>GL192354.1:1937465-1937487
CCCGGCTCCCCCGCCAGTATCGC
>GL192354.1:1932711-1932715
GGACG
>GL192354.1:1880257-1880270
ACCACAGCTGCAAC
>GL192354.1:1875917-1876015
ACCCATGGTGGTGACCCCAGGGGCGGTGGCTGTAGCAGCCCCCTCTGTGC
TGGCTCCGACCCTGCCGCTGCCCCCACCCCCCGGCTTCCCACCACTGCC
>GL192354.1:1866959-1866965
TGTCGGTGCCCAAATTCA
>GL192354.1:1862593-1862594
TT
>GL192354.1:1823065-1823079
CAGCAATGGCTCAAG
>GL192354.1:1801328-1801341
GACGCGCTAGGGTG
>GL192354.1:1746263-1746264
CT
>GL192354.1:1746028-1746040
CCCCCGGGGTCGC
>GL192354.1:1661494-1661512
CTGGGCTTTCTAGGCGCAT
>GL192354.1:1609270-1609281
GCCAGGTTTTAG
>GL192354.1:1590009-1590010
TG
>GL192354.1:1507216-1507223
TGCCTCCAGAG
>GL192354.1:1405190-1405208
GTTGGCGCTCTTAGGGGTG
>GL192354.1:1380856-1380867
CAACTACACCAC
>GL192354.1:1309076-1309089
GAAATGATGGATGC
>GL192354.1:1246838-1246843
TAGGTT
>GL192354.1:1188914-1188916
AAA
>GL192354.1:1163697-1163706
ACAAGACGAG
>GL192354.1:1127950-1127955
AAAGTC
>GL192354.1:1096504-1096507
CAGA
>GL192354.1:1088134-1088149
CTTTTTGACTGTCCAG
>GL192354.1:1050913-1050929
CGGCAGGCAGCGGGAAG
>GL192354.1:1014185-1014185
T
>GL192354.1:990139-990194
GCGCCGTTCTCGGCGGTCTCTCGCAGACCGACCCCAGGGCCGGTGGCGGC
GGCGGCG
>GL192354.1:955918-955928
CGCGGGTTCAT
>GL192354.1:919695-919713
CCGGGAGCTGGCAAGAATC
>GL192354.1:907335-907350
GGCGGGAGGGGCGCAG
>GL192354.1:862115-862210
CCGGCGGCGGCGCCGCTGCGGGAGGGTCGGCGGTGGGAAGGCGATGGCGG
ATATAGATAAACTCAACATCGACAGCATCATCCAACGGCTGCTGGA
>GL192354.1:654570-654580
GAAACTTAAGG
>GL192354.1:388013-388014
TG
>GL192354.1:328086-328092
GGGGGGG
>GL192354.1:278575-278590
GTGGCATCTGAAAGTT
>GL192354.1:257014-257019
GGGGAG
>GL192354.1:248178-248236
GCTTCCTCCTCCTCCGCGGTGGCGGCGGCGAGCGCAGGAGGCGGGCGGCC
CGGCCTGGG
>GL192354.1:220142-220143
CG
>GL192354.1:163163-163180
GTCCTGAAATCCGAAGAT
>GL192354.1:103869-103869
T
>GL192354.1:64692-64701
TTTTTTTTTT
>GL192355.1:4644765-4644896
CAGTACAGGGAGAACCGCCCGCGGCGGGCAGAGAAGACAAAGGTGCGTCG
GCCGCGGCTCTCCCGCCGGTGTTCTCGAGCGCGGGGTCCCCCGTTTCTGC
TCTGCTGAGGTCCGAAGCGCTGGTGCGTAAGCGCTCCCTGGCTAGCCAGT
CGGAGATGGAGAGGTCCTGGGCGGAGCACTTCGGCTTTAGCCGATTCACC
GCCGAGAGCTCGGCTTCCCTCTCCCCGCCCTGCTCGTGTGCCTTCCAGAA
ATTCAGCACGCTCATCTCAGCCGCGTCGCGGTGGCCCCCGAGCGTGTGCC
GGCGCTTGATGTTCTTGCGCTTGGCGGCCTCGGCGCTGGCTTTCTGGGTT
CCCACTCCAAACATGTCGTCGGCCGGCGCCCGGGGCCTCAGTTTCAACCG
ATCGGCGATTTTCGTCTTCCACGTGGGCTCCTGCTTCTCCGACTCGCTCC
TGGTGGGCGTTAGCAAACTCCCCGTGGACCGGCCTTTCTTCATGACGTCG
AACACCTTGGTGATGGCGGGGGTCTCCCGGTCGCTCTTGGCGTCCCCCAG
GCTGCTGCTGTCGGACTTGAAGCGGGCCGACTTCTTCCTGGACAGGGTGT
CGCACTCGATGAGCTTGTGGGAGCTGAAGAGCTGTCTCCGGCTGTCCAGG
CTGGGCGTCAGGCTCCCCTCGGTGCAGCTGGCCTCGCTGCCTTCCGAGTT
ACGGCGGCTCGCCTTGCTGGCGTCCTGCAATTTCCCTCGGAAGAGCCGGT
CCGAGGGCAGCGCCGCGGGGAATACGGGGAAGTCCGTCTCGCTGTCCGTC
TCCACCGGCCGGCCCTCGCTGATGAGCTCGCTCCTCTCGTCGTCCGCCTC
GTCGCCCCGGCTCTCGGCCACCGAGCGCACGTCGGGGCTGAGCCGGCTGC
CGTCCAGGCTGGTGGGGTAGGCGCTGGAGGACGTGGTCGAGTAATCCGAC
GTGAGGGTGCTCACGGCGGCCAGAAACTCGCCGCGCTTTGTCTCTGGGCT
GGTGGACCGCTTGCTGGAAAACCGAGTCAGGGACGCCTGCGAGGAAGTGC
TAAGCAAAGTGCCCGAGTCGGAGCCCGTCTCTTCGAAGTGGGAGGACTTG
GGGGTCCCGGGCGAGCGGGGGCGCTCTCTCAGCGCTGGGAAGCGACAGCT
CGGCGTCGGGGACTTCCTGGGTTTCGCACTGTGCGGCGGGGAGGGCTCCT
CCGACTGGCCGCTCTCCTTTCGGGGCGGGGTCTTGTCATCTTTTGTGGCA
CCGGGGTCCTTCTTAGCATTGTTTTCTTTGGAAACGGTGATCCTTTGTTT
TCTGCACAACGTCTCACTCTCTTTTTTGGATTCTTCTTTAATGTCATTGT
GACTGTGTTCTGTGTTTTCTTTCTTAAAAAATACATTGTCCAGTTCGTCT
TCGGAGCTGCTGGGTTGCGCCTTTTCTTTCGGCTTTTTCCTCTTGCGACT
GGCGGCTGCAAAGATGGAGGACACAAGCAGTTCCCTGCTATACTGATCTT
TTCCAGATCCCCAAGAACCCTTAGATTTTGTTGAGTCACTAGTAGCTGAA
TCATGCTATTTCTCCTCACGGTCTGCTTCAGAAATAACAAGAAACAGCAG
AAAAACTTTTAAGAAAGTAGTATTGATCTGTTTACAATAATCTTTAAGAG
AAAATTTACACCACAGATCAACCGGGTTGCATTTACAAGAATCGGGGGTT
TCTGCAGACAAGGCAGCTACAGTGTGGACAGCAGTCCTCCTTCTTCCTAC
AGCTCCAGCTGTCCATCAGGGCCACCACAGAATCCACTAGCGACATTACC
GTGTGATAGACTCCTCCCACTTCGCCTGATACATCTCCCGGGGAGACTCC
TGTCCTTCCAATGTTGGTGAGTAAATGATCTATGTTTGGCACTGGCTGCG
AGTCTACTGTGTTTTCCTCCTGCACTGTTGTAAGAGGTTCTTCCACACCT
TCTTCTGTGAAAAACCAGTCATGGTGCTGGATGAGTGTCTCTACGATCTT
GTACTGGTCTGGCATGTGAGTGACCATGTGGGTCATGTTGTCTTCGGATG
TTCTCACAAGAGTTGGACCAAAAACTATTGCTAGGTTTCTTGGTTCCATC
TTATTTTTTTCTGAATTTTCTGCCACTGTCTTCAGATGAGCGGAAAGGAA
CTTCAGAGTTTCATAATGATGTTCAGGCAAATCGTGAATTAGTCTTTTTA
ATGTTTTCAGACGGTCTAGAGGATCTTCTTTACGATTGGCCTCAATAAAG
TCGGCATATTTATCATTTGTGAAGAGAGGCTCAGGGAGTTTTCTGAAGAA
GGATTTTAGTAAACTGCTTATCACATTCAAATCTCGCCATTTGTCATCTT
GTATGTCAATATCAGCCATCCCCTTGTTGAGTTCTTCTTGCATACTTGAA
ATGGCCGCGTTATTTCCAGGAACTCTATAAATACCTGTATACTCAAGACC
TCTTTCTTCAACTAATTTGCAACATATGTCAACTATTAATGGAATATACC
GATTGGTATGCGCTGGGGGACAGTCATCCAGTCTGACACCGAACGTTCCT
GTAGCAGTGGGCTTTTTTTCAAATGTCTTTCTCATAATACTTGGAATACC
TTTTCTCCACGTGCCTTTGTCTTTTGGGGGACTGGTATCATCTTTACTGA
GAAGTTTCCTTTCTGACTCTTCCTTAGGAGAGTGTGGACTTTGGGTCTTT
GGCTCTGATTTGGCACCAAGCAGAGTCTGCCGAATGCTGAGACTCTGGCG
AGGTGTTTTTGGCAACTGTTCTGCTTTGCTCATCAGACTGTTATATTCTT
TTATCCTTCGGCTGATTAGATCTCTGTTAGTCACTCCAGTGTCCTCTTCA
TTGAGGTTGCTGCTCTCCTGGATGGTCTTGATCCAGGCCAGCATGTCGTC
TCTGTCCTCAGCCTGAAACAGGCACTCACAGTCCGAGGTGGTCAGTCGGA
ACACATTCTTCCTCTTGGTCTCACTGTAAGAGATGTCTATTAAGCAGGCA
TTGACGCTGATGGGCTGTTCTTCTTCAGATGGAGTCATCTGTTCTCTTTT
GTCTTTGTACAGGTAAAGCGAATGGCCCCGAAGCACAACATACATCTGTT
TCCACGGCCGAATACTTCCACCGACTCGCTTGCCCTTGTCGGTGACAAGT
GGTCGGAAATGGAGCCACCCTTCCTTGGCAGCATCGCTGAAAACCTCTGA
GGAAGAATCTTTCCTGGACCCAGAGTCTTCGGATGACTTCTGGCTGTCTA
CAATCTTGATTCCTTTCAGGCTAGAGACGTGCTTGAAGGACAATTTTGCA
TCTTCTCTGTAATCATCCAGGCCCTCATCATACGATTTTGATCTTTCGGT
CTTTGAGCTGGGCTGGGCATCCAGGCTGGGAGGGCCAACAGATTCCTGGT
CATGGGAGAGCTGGCGGCGAATTAAAGGAGCTGATGTGGTGAGGCTGGGT
GGGACCATTGCTATGGAGGGTGCCTGGGGTGCCTGGGGGGTGGAGGCTGA
GATGACAGCAGAAGCGGGGATGTGTGCAAGGTCATGATCAATGCTGGGGC
TCGTTGGTTCATCTATAAACGGGATGGATGCTAAGGAATCCCCAGGTGGA
CTGGTACTTGAGGCCTTCCTTTCCTCCATCCGTTTTATATGGACCTCCCG
GCGCGCATCATTGGGCAGCCAGCAGGTCGTGTCTGACCCGGTCTCCTGGT
CATTTACGGCCAAGATGTAAGACTGATGCCTTAAAGGCTGTGGCGTCTGG
CGCCCGGATGGAGGCTTTTCTCTTAGGACGACAGTTTCTCTATTATCTAA
AGTACTTGACTCCTGAATTTCAGCCTCTCGCAGATCGAAGTCTTGATTTC
TCTGAGCGACGGATGATTCTATCTCCGAAGCGCCAGAGTTCTCAGTCGGC
TGAGGGGCAGGCTTGACAGGCGCTCCTGGGAAGGAGGGGGGTTTCCCAGG
CTCCACCTGGTGATCAGGGGCACTTTCGGTTCTTAGCCACGTCTGCTGAT
TCAACAGACTGTTTTGATGCAAGTGATTTACTGGTCTTTGGTCTTTGACA
GAAACAAAGGAGTTCTGGCTAAAGGATGGTTTTGTGACATGCGCTTTCAG
AGAATTACTTCGCACTTTCACAAGAGGCGACCTGTCTTGCGAAATGCCTC
GAGGCAGTGACATTCCACAAGTGGTTGGGAAGTTTCTGTTGGACTGCACT
GTTTTTAGATCTGGCGGCACTTTTTTAAACTGAGACACAGATCCCACTCC
TCTGCCGGGCATTCGCCTATTGTCGGAATTAACAACGCTCGGAGCCACCG
TAAAATTTGAACCTCGAAAAGACTTGTGAATTTCTTGCTGCCTAGGTCTT
TCATAAATCCCTCGTCGATCATCCTGTTCAGTAAATCCACTCCACTTGTA
GGTCTGCTTTCGTTCCCCATTTGAATCGGGTATTTGACTCTCAGAATTGA
CATTTTCTAAGGTTTCACCCTGTCCCTCGATATAATCCCAGGAACGAGTT
CTGTGATTGCTGAAACTAACAGAGGGAGATGTCAGTGCTCCTTGAGACGC
ACTTCGTGGACAATACTTCATTAACACAGAATCCTCCAGCCTTTCCTGGG
ACACACTGCGCTGCCGGATCTGAACAGACTGGGGCACTCGATCGTGAGAG
GTGCTTCGACGTCGTACCTGCAAAGTAGTGCGGTTTGGTACCACCTGGTT
ATAATCTGTTGTGCTCTGAGATGCTGCTCTTAAACTATCTAGTCTTTCTT
GAATTGTCCGACAACCTATGTGCAATCGTCTGTTATCAATATACTCTTTG
TAAGTTTTATAGTTTTTCCAGTCTATGTGCTGATGGGAATTCGGAGAATA
GTGATTAACAGATACGGAAGGCGAGTCCACAGCCTGAGGTCTGCTGCTCG
AGATTCCCTCCGAATGTCCACTGTAATTGCCAGATTTAAGTAAAATTCCC
GAAGGTTCCAATGACCTGGAGCCTGCGGTCTGATGAATCAGATGGGCAGT
GGGAATCGATGATGACGGTGATGTGGTTCTTGACACTGTTTTCAAAGAGG
TCTGCTCGTTTATGCCATACCTCACCTCTTCCGTTCTGTGTGAAGGAACT
GTATGGTTGTTTCTATTAGTTAACAAATCTACAACCTTCTCAGAAGGTAC
AATGACAGTCCTTACACTTTCATTGCAAACACACACTGCTGTGTTCGACT
TTGCAACATCTGTTGGTGATGGAGGCACTTGTATTTCCATTCTGTAGGCC
CTGCCAGGCTGCATCAGGACGGGGGTACTGGTTTGCTGTTTGCTCGAGGA
TGAATCTGGAGGAGATATTTCAACTGGCTGTGCCATGGCTGAAGGGGCAG
ATGGCAGCCAGGGATAGCAAACTGGTGGTGGTTCGGGGATATTGCGGGCA
TTGCCACTGTAGGCTTCGTTGCCTTTCAGGTAGGCATCTTGAGAATACGC
CAGAGCTGTGACATCCTTTGTAAACTGTAGCACTTGGAGAATGTCTTCAT
CTTTTGGCATAACACTAAGTTCCAATGTTGTATCACTGTTCTGAATTAAA
GCAATTACTTGGGAATAGGTCTTTCCAATAACACTTTCTCCATTGACTTT
TATAATTCGATCACCTGTGCATAATCCAGCTTCAAAAGCAGGGCCTCCTT
CTTTAACCTGCTTAACAAATATGGTATCCATTGGTTCCAAGCGATTTCTT
TGTTTTCCTTCTCTGTTGCCATTTTCTTCATCCTTATATGAAAATTGAAT
TGCAGACTCTGGGGGATAAACAATAAAATGCCTTAATGTAAAACCAAAGC
CTTGAGATGTTCTTTTCAACATGACTGTTTTGGGACCTGGCCAAGAGAAT
GTTTCATCTTCGGACGGTGATATAGTTTCACTTTGTTCTTTTCCATCTTT
ACTTTTTGATACCTCACAGGTGGGGGACCCGCAGGCCTTGAGCTTGTCAC
CATCTCCCTCCGGCAGACCAGTCCGACGTGTGGCCATCATTTCATTTCAA
ATTACAAAGAAGGGACCAACCCTTTGGAGTCCACATTGGGGGGCAGAATG
CCACCACACACCAGAAAGGGAAGAATTCCACACCAGGCTCGGAAGAGGTG
CAGGGCTGGTGAAACAAGTAATGTGCCTGGGAATGAAATGTTTTTATGAA
GCCCCTTCAAAACGCCCTGATGGTGTCTTCGGACTTCAACTGACTTCACC
GTCTTCGTCCATTTCTCGAGACTTAAACAACAAAGAAGACGGGTCTTCTT
GGCAGCTAATGAGGCCAACTGCAGAAAGTGGTCCCCCTCCTCCTCCTAGC
GCTACTCGGAGACCAAGAGGAATCTGAGTGGGTCACGAAGGCTCGAGCGT
CAGCTCCCAAAGAGATCTCTCCTGGAACAGGGAAGAGTTAAAGGGCATGA
ACTTTCTCCAGACGCTGACCTTAGCCTTGCCAC
>GL192355.1:4533899-4533910
CTCAACAATGAGGACATT
>GL192355.1:4318597-4318615
GTTCAGGCAAATCGTGAAT
>GL192355.1:4317777-4317800
CTCCCGCCGGTGTTCTCGAGCGCG
>GL192355.1:4138720-4138904
GCCGTGTTTACAGTTTTTTGTACACTGTACCTTCATTGGTTCCTGTGCTG
TAGTAAATGTGTTAGGTAGCTGTGGACTCCTTGGTATTTTGTAAATGGTA
TAACATAACTTGGTTCCCCTCTGGGTCCCTGAGTTTTCTGTGTATCATGT
GAAAAAAATGGTGACATACATACAGAATTTTACAA
>GL192355.1:4031631-4031633
GCA
>GL192355.1:4000358-4000370
CTTCCAGGCGCTT
>GL192355.1:3383820-3383826
CCGGCGC
>GL192355.1:3087804-3087811
CGGGGACG
>GL192355.1:2974896-2974911
CTATGATTACGGTCGG
>GL192355.1:2585694-2585699
TCTCTCTCTCTCTT
>GL192355.1:2489585-2489586
AG
>GL192355.1:2469128-2469138
TGGACAGGCAG
>GL192355.1:2462062-2462076
GGCAGGTGTTGCAAG
>GL192355.1:2432657-2432675
TAGAAATCCTACTGGGAAG
>GL192355.1:1945504-1945504
T
>GL192355.1:1915488-1915500
TTTTTTTTTTTTT
>GL192355.1:1844206-1844213
TACACAAT
>GL192355.1:1771731-1771733
GGG
>GL192355.1:1699874-1699892
AGCGTCGCGGTGCATCAAG
>GL192355.1:1044309-1044310
TT
>GL192355.1:840086-840093
CCTGTGCG
>GL192355.1:731879-731887
GCGCGCGCG
>GL192355.1:700939-700942
AGAG
>GL192355.1:637562-637574
CAGCAAATTCCCA
>GL192355.1:352073-352079
ACTGAGT
>GL192355.1:189530-189530
T
>GL192356.1:4595499-4595547
AATTTTTTACTAAAACCTGAGCACAAAGGCGGGCGGGGGGGCGGGGAAGC
ATTTCATGTTTATGTGCAATTAACAGTAGTCCTTATGAAAAACAGAGTTA
ACAACCTTCAATTTCTCCTTATCATCAAAACCTTTTATTTTTGGGTAGGG
GATAAAATTTAAAAGATTTAAATCCAAAAGCAGAGATTAACTATAACTAG
CTTATGCATTCTATGGAATAGTGTCAAAAAAATGCATTTAAAATAATTTT
TTAAGTCTACCAAATATGAGGTTTATGGGTTCTTAACAACATATTAATTA
CAAAGATTCTTCATCTTTATTACAAACTTTTAAGCTATTTTAATAAAATG
GCTGTAGACCTCACTGTACTTCTACTTATCTGTGCATTAATAAAAATCTG
TTAAAACTCCTTATTTAGTACTTCTGAAAAATTCTAGTCAAGTAACATCA
CTATAACTACAACAGAAGCTTTGAAATACTGATTGCAGATTTGTTTCAAA
GTTGATTTAGCTTCTTTCAGAATCTGGCATTTAAACCATGAATATTTTCA
CCAACTTGGACTCTGAAAATATAAAAATTTTAGCCAATGATGGTTAAAGT
TAAATGGTACTAGTATGATGTGAGAAAATAAAAATTGAAAATATATTGTC
AATCATGCATTTCACAATTTCATGAACTAAGTAAGGTATAACTCATAAAT
ATTGTTATGTCTTTGCAGGTTACCTCAACTTCTGTCAGGCATCAGCTGAA
AGCTATCTGCCAAAACACATCAGCACTCATGTAAAATAAAAGAAGTAGGG
AAATGATTTTGTACACATGCTGCCCAGTGTTTGGCTTTCAGGATTCAACC
CCTCTTTTATGTAACTATTCTAGGTATAACTCCATGAAGAGCATGAGATG
AGGGGTAGCTAGAACAGAACACCTGTTGGGCTAGCAAGAATATATTAGTG
TATAAAAAGTTTTTCAGCTGAGTAACTATTCTCACTAGGGTTATGCTATG
TGCAACATATAAACTGTACAACCAATTTTTCCTATTTGTCCATTTGTGGA
AAGAATTAGGCTCAATAAAATGTAAAATATACATTAGTTCATTTTAAATG
CAAAGATTACAGGTTTGTTTACTTTGTTTTTGGCTCGACTGTAATATAAC
TGAAAAAATCTCTGCTTTAATAATACAATATGAAAAAGTTCACCTATGTA
CAGGGGTACATTTCTTCATTAAAATCTTTCCTTAAATCTATCTCAATGTA
TCTTTACAACTGATCTTTACAACAAAAGTCAAAAACAATGAAGTAGAAAG
AATTCCATTTTACAGCACTTTAGGTTTTCTGAAGTTTTCCTTTAGGGCTT
AAAGAACATCATTGAAACGTTGCTTTCCATAGTCCGCAGGATCCATCTGA
AGTTCTCGTTCTTCATCATCTTGGACGTCTTCCTCTCCACCATCACCATC
TTCTTCCTCATTGTAAGCCAGCTCAGCCTGCTTGTCTGCCTCGTACTCAC
CTACGTTACCATCATCCCCATTATAATCCGCCAGTTTAGAGCCATGCTGC
GGATCAACAGGGGATTCATTCTCATCAAAGAATCGGCTTTGCTTCAACTT
ATGGAAATCACCGACTCTATCCTTGGTGGCCTGCTTTAGTATATCTGCTT
GAATTCTGGGTACATTCTCCAAGTTCGAGCCTGGAATTAAACGCTGAAGA
GGATTGGAAGGGTTCTGTTTTGAAGTTCCAGGGTTTCCATTGTGATGTCC
ATGAGAATCTGGAACCATATTTGGGGAGAGGGGTTGTCCAGTTGGAATAT
GGGAGATTGCTTGATGACTTTCATATTGAGAAACAGAAATAGAGGGTTTC
CTTAGAGCAGTAGGAAGATCTTCAACTTTTGCAAGGTCATTCTCTTCTAT
TCCAGGCATTCCTGCATCACCACCTCGTTTGATTTGTTCTTTCCCATGTG
GAATATGATTGCTTGAGGGTTCTTCGTTCTTATCTGCAGCATTCTCAGCT
ACTTTGGGAATGTTTTTAGGTACTGCACGATCGTTTATACCCAATTCATT
TTCATCTTTTGATTCAAACTTGCGTGACTCTTGCTTTTGTTCTTGCAAAA
ACTGGTCAGCTAACTTTTTAATATTTTCTTCATGCTGCGCTCTTAACTCC
TTGATCTGTTGTCCACACTGAAAACTCTCATATTCTAACCTCTTCACAAG
GTAAGTAGTGTTCTTCCTATAGTCCTGAAGCTGGTCTTCTTGTCGAAGAA
ACTCCTGACGAAGTTCAGCAAGTTGCTCCTTTAAATGATGTATATCTGCC
ATCTGATATGATATGTTGCTCTGTAGTTTAACCTTGTCATCCTCGCATCT
TTTCCCCAGGCCCTCCCTGGCCTGCAGCCGGCTACTGAGGCGGCCGTAGT
CGGCCTCCTTCTGGTCGATCTGTTTCTTGTGCGAGTCCACCAAGAGCAGG
AGGTCTGAATTGCGCTTCTCCAGGCGCCCGCGGGCCACCTCGGTGCGTTG
GACCTGGCCCTGCAGCTCCGCCACCTCCTCCTGAAGCAGGACGTGGCGGG
AGGAGATACTCCAGTAGTTGAAGGCGAGGACCGCGATCACCAGCAGCAGC
ACCACCAACACGAAAGAAGGCAGGCGGCCGGCCCGCCGGTTAGCTCCAAA
ACCCACCATGGGGTCGAAGTAGACTGTGCCCTGGGGCCTCGTCGCCAGCA
CCTGCGGGCAGAAGCTCAGGCCTCAGAAGCTGAGTTGCCCGGGGGACGCG
GCCCCAGGGC
>GL192356.1:4545484-4545494
CGCCATCCTGTTTAA
>GL192356.1:4368561-4368579
ACAATTCCTGAATGTTCAG
>GL192356.1:4335173-4335174
GC
>GL192356.1:4183395-4183400
AACGCT
>GL192356.1:4136265-4136280
ATCTTGCAAAAGGAAT
>GL192356.1:4115294-4115304
CAGAAGTTTCT
>GL192356.1:4108377-4108379
AGG
>GL192356.1:4072657-4072658
GT
>GL192356.1:4055286-4055288
CTT
>GL192356.1:3972504-3972504
C
>GL192356.1:3843884-3843898
TGGTGGGGGAGGTGG
>GL192356.1:3804400-3804401
GG
>GL192356.1:3762606-3762615
CCGCGCAGTC
>GL192356.1:3653024-3653026
CGC
>GL192356.1:3597598-3597605
GTGCTGTG
>GL192356.1:3513103-3513103
CTCAACAACAAGCTGGCG
>GL192356.1:3491886-3491898
GCTTTTCCAGAAG
>GL192356.1:3461878-3461893
TGTGAGGCCACGGACT
>GL192356.1:3418484-3418504
CCCCCCCCCGCGGCGGGGCAG
>GL192356.1:3298132-3298147
CAGCCCTTTCAGTGAG
>GL192356.1:3228269-3228283
TGGCAAATCTCTATGAACAG
>GL192356.1:3050041-3050045
TTTAA
>GL192356.1:2973940-2973953
TGAATCTTCATCAC
>GL192356.1:2919692-2919709
AACAGCTGGGTCTCTGGA
>GL192356.1:2872145-2872163
TCGACGTGACGTCATCAAG
>GL192356.1:2849963-2849979
GTCTGCAGGGGCAGGTT
>GL192356.1:2791355-2791358
CACG
>GL192356.1:2719828-2719839
TTGCTCTGCAAC
>GL192356.1:2698457-2698457
C
>GL192356.1:2679977-2679987
GGGTCGAGCCG
>GL192356.1:2562845-2562848
AAGG
>GL192356.1:2529063-2529063
T
>GL192356.1:2325364-2325382
GACAAGATCAGGAGCCTGG
>GL192356.1:2270523-2270541
GCTTCATTACCTCAGGAGG
>GL192356.1:2221441-2221446
TTGGCAGTGGCAG
>GL192356.1:2197155-2197173
CACAGCTTCATCTTCAACA
>GL192356.1:2124179-2124246
GTTGAATTGGGTATTCTGCTCTATTAGAATTACCCACTGGCAAAACCAAA
AACCAAAAAAACCCCCAA
>GL192356.1:2033379-2033393
CGGAGAGCCACTGCA
>GL192356.1:1959286-1959301
GCGCCTGCGCGCTGGC
>GL192356.1:1942984-1942991
CCTGTGCG
>GL192356.1:1797185-1797202
GTGCAGCTTTTCTTCTTC
>GL192356.1:1742711-1742724
GTGACGTCAGACCA
>GL192356.1:1714258-1714265
TGCAGTTG
>GL192356.1:1654451-1654459
CGCCTGCTG
>GL192356.1:1610834-1610845
CCTTCTCCAGAG
>GL192356.1:1567268-1567281
CAAAGGATAAACAG
>GL192356.1:1480374-1480388
AACATATTCTTGTAG
>GL192356.1:1454128-1454135
ACCCGGGC
>GL192356.1:1430635-1430644
CTTTTAGGAG
>GL192356.1:1384839-1384847
CGAGCAACG
>GL192356.1:1331564-1331566
CTC
>GL192356.1:1302987-1302989
CCC
>GL192356.1:1268760-1268778
AGACCTTTTCAAAGGAGCG
>GL192356.1:1173354-1173356
CAA
>GL192356.1:1151424-1151435
CTGGGGTGTGGG
>GL192356.1:1102786-1102803
CCTGGCATCCTGCACACAG
>GL192356.1:1056896-1056906
CAGATGTCAAG
>GL192356.1:1035853-1035870
GCGGCAGATTATCCAAAG
>GL192356.1:1007551-1007551
T
>GL192356.1:959295-959392
TCCATCACTGTTTTTGTTAAGGCAAGAAACACATTTATTGAGAGCACAAT
AGGGTGTGCCAAGCCCCAGGTCAGGCGCTTTCAAACCACATCACTCGC
>GL192356.1:945026-945043
ACGGAGCCTTGCAGCTGA
>GL192356.1:478908-478926
CCACCTCGTTTGATTTGTT
>GL192356.1:452674-452696
AGTGGGGAGTCTGCTTCTCCCTC
>GL192356.1:333275-333279
CGATG
>GL192356.1:279420-279429
CGGGCTGATG
>GL192356.1:242303-242321
CCTAGCCTCATGTCTCCAG
>GL192356.1:237476-237483
GTTGATAG
>GL192356.1:192265-192266
TT
>GL192356.1:167472-167472
C
>GL192356.1:23283-23301
GGCGGGGGGAGCGGGGCAG
>GL192357.1:4515988-4516022
CAACAACCGCTTCTACCCCCCACCGCCCAAGGGCAAAGAGGTCATCATCC
ATCGGCTCCTGAGCATGTTCCACCCGCGGCCCTTTGTGAAGACGCGCTTT
GCCCCTCAGGGGGCCGTCGCCTGCCTGACGGCCATCAGCGACTTCTACTA
CACCGTGATGTTCCGGATCCACGCCGAGTTCCAGCTCAGCGAGCCGCCTG
ACTTCCCCTTCTGGTTCTCACCTGGCCAGTTCACCGGCCACATCATCCTC
TCCAAAGATGCCACTCACATCCGAGACTTCCGCCTCTTCGTGCCCAACCA
CAGGTCTCTGAATGTGGACATGGAGTGGCTGTATGGGGCCAGTGAGAGCA
GCAACATGGAGGTGGACATTGGCTACATCCCCCAGATGGAGCTGGAGGCC
CTGGGCCCATCGGTGCCCTCCATGATCCTGGATGAGGACGGCAACATGAT
CGACAGCCGCCCACCCTCGGGGGAGCCCCTCCAGTTTGTGTTTGAGGAGA
TCAAGTGGCAGCAGGAGCTGAGCTGGGAGGAGGCTGCCCGGCGCCTGGAG
GTGGCCATGTACCCCTTCAAGAAGGTCACCTATCTGCCATTCACCGAGGC
TTTCGACCAAGCCAGGGCCAAGAACAAGCTGGTGCACTCAATTCTGCTGT
GGGGGGCCCTGGATGACCAGTCCTGCTGAGGTTCAGGGCGGACTCTCCGG
GAGACTGTCCTGGAAAGTTCGCCCATCATCGCCCTCCTCAACGAGAGCTT
CATCAGCACCTGGTCCCTGGTGAAGGAGCTGGAAGACCTGCAGAACGACC
AGGAGAACCCATCCCACAAGAAACTAGCTGATCTGCACCTGGAGAAGTAC
AGCTTCCCCGTGGAGATGATGATTTGTCTGCCCAACGGCACTGTGGTCCA
CCACATCAACGCCAACTACTTTTTGGATATCACCTCCATGAAGCCAGAGG
ATGTTGAGAACAACGTCTTCAGCTTCTCGTCCACCTTTGAAGACCCATCC
ACGGCCACCTATATGCAGTTCCTGAAGGAGGGCCTTCGACGTGGCCTGCC
CCTCCTCCAGCCCTAGTGTGCCCTTGGGCCTCGGGCCTCGGGCCTCAAGA
GGCCAGGCTGGAGAGGCGGAGCTGAAGGAAGGGCCTCCAATGCGAGTACA
GGCCCCTCTCAGGGCCAGAGCCAGTGGTCCTCGCACTCCCATCCCTGCCA
CTCCCAGGCTGCCCGTGGGACCCTGAGGTCAATGGGGGGTAGACAGGGGG
TGTCTGGGCTGGCTGGATGGATAAACCTTTGGCTCCAGCTCCCACCATCA
GCCCTTTACTACCCACATGGTCCCAGAAGCTGTTCAGGATACCCAAACCA
GGGCCTCGGATCATCTCCCTGGACCTCACCCACTTGGGCACCTAGTCCAG
GTCCTTGTGGGGTAAAGATCAGGGAGGAGTGGTGCTAGAAGACTGGGCCA
CCCCCCTCTCCTTACATTCACCCCCTCCCAGAAGAAACATCAAGAAACCC
TGGACTGGGGGTTAAGGAGGGATTACCAGGGAAGCACTCTTGTGCTTCAG
CTGGAGACAGCCTTCTGGAGGCTCAGGGCAAAACCCTCCTTCGGAAGGAG
AATTCACTGTACCTAGGACCTCGGCTCCCCAGACCACTCAACCGACCTAA
CGAGAGGACCCCAGCACCTATTGTGGGGCTTGCTGGAGGCCGGCCGCCTG
GAGAGTTCACTGTGAAGTAGGCTGTGCTCTTAGCAAGGGAGTCCACTGGG
GGGATCCTGAGGCCCAAGGCCAAGGCACCCCCAACCACCTACCCCGGCGA
GGGTCACAGTAGGACGACTGGAGCCAGCCTCCTGGCCCTCAGACCCCCGC
TCCCCAAAAGTGTAGCTCAGCCAAAGAACACGGACACCCCCAGAGGTGGT
GCTGCCCCGGCTGCCAGGGCAGTCCAGACCAGCTTGCCCACCCCCTAGCG
GCCATTGACCCTCCTTGGCCTCTCTTAAGGCCTTGGTCTACATTCCAAGC
CACGGGCCACAGCCAGTCTTTTTTATATATGCAGAAAAGTGTTTTTATGA
GAAGCTTCTCACAGTTTGTAGGTATTTTTGATAACCCCAACGCTGAGGAG
AAAGAAGGGGCTGTGTCTTCCCCCAGCAGCAGCCCCATGATGGCTGGATC
TGAAATCCTAGATGGGTCCAGCTTGATGTCTTTGCAGCTGCAACTATGGG
AAGAAATAGTCCTCTCTTCCTTTTCTTCCAGCTTTTTAAAAAAGGTCAGT
GTACCCCCAACCCTATCCTTGTCCTCCACTCAGACCCATGGGAGATCCTT
GGGCTTTCATTAAAGCCTTGGAGCCACACCTGCTCCCCAATGCCTGAGCC
CCCAGGGGCTCACTCTTAAACCTGGAAGAGGAAGGCAGACATTTCCTCAG
ACACACTCCCAGGCCTCCATCTGCTGAGTTCTCCTGTCTGCCACTGAAGT
ATCCATACTGCGCCTTCTCTCTCAGGGGCGCTCGTTAACATGACTTGTAT
TTGCTCATTTAATCCTCACAGCAAACCCGTGAGGCACATTTTAATTGTTC
CCATTTGCAGATGAAGAAACTGAGTCTCAGGGAAGTGAAGCGATGTGCCC
AAGGTCACTGCGTGGTAGAGTTGAGATTCAGCCTGTCTCGATTTTGGAGT
GTTTTGTTTTGCACTGCGCCCCACCTCTCTCCCCTCCCCATTTTCACTGA
GGTGAGAAAGAAAGCCTTTCAGACCAAAATGTCTCCCTTCCCTCTGATCT
CCAGACCAAAAGAGGCATGAGCCAGCAAGCTCAACCAAGTTGTGTCCTTC
TGGGAGGCGGTGCCTCCAGGCACCTTACAGGGAGGGAGGGCACCTGAGTC
TGCATCCAGGCTTCCAGGCCTGGGTGGCAGTAACCAGTCCGTGAGCCCCC
CAGTGTCAGCGGAGACCCAGCCTCGCGGCCCAGCAGGCTCTTCCCCTCGT
GCTGGTCCAGGAGGGCCCGCCCTACACTGAACAGCCCTCATCCCCTGTAA
GGCATCCATTGCTTTGGCTTTCTGATCTTCACCTCAAACCTTTTCCTGAA
CCCCCCCCCC
>GL192357.1:4493277-4493277
T
>GL192357.1:4432324-4432358
ATGTGCAATTCATTGAAGGAAAGAAAAATTCCTTG
>GL192357.1:4413875-4413876
AC
>GL192357.1:4404013-4404024
GCAACCTCTAAG
>GL192357.1:4185665-4185745
GCCGCCGCCGCCCTGACGAGAGTCCACCGCTGTCGCTACCCGCGAGGATC
CGAGAGCCATGTCGGCCAGCAGCCTCTTGGA
>GL192357.1:4159888-4159904
TCCCTTCCAGGTAACAG
>GL192357.1:4144462-4144504
CCGCCCGCCCTGGCCGCTCGCCGCCCGCCCGCCCGACGGAGAC
>GL192357.1:4063738-4063738
C
>GL192357.1:4026581-4026606
GTTGCTTGTGGCGGACCTGCAGCGAG
>GL192357.1:3953525-3953539
AAGACTTTGACCAGG
>GL192357.1:3863196-3863208
GGAAGACGAGGAG
>GL192357.1:3840748-3840763
CACCTTCCGTGCCCAG
>GL192357.1:3812423-3812446
GCGGAGAGGCTGCGCCGCCGGTGA
>GL192357.1:3642420-3642438
TAGTATAGGTGGGATAGTC
>GL192357.1:3623943-3623947
CTCCT
>GL192357.1:3603564-3603564
T
>GL192357.1:3576715-3576733
GTCAGGGGGGTCTTTCCAG
>GL192357.1:3549621-3549625
TCAGC
>GL192357.1:3439300-3439316
GGTGACTGTCCCTGCAAG
>GL192357.1:3424286-3424289
ATTA
>GL192357.1:3424006-3424020
CCGGGCCGGACATGG
>GL192357.1:3387912-3387919
CAGGAGCC
>GL192357.1:3356816-3356818
CTGCCGTTCCACATGC
>GL192357.1:3345462-3345462
G
>GL192357.1:3335127-3335127
T
>GL192357.1:3222695-3222695
T
>GL192357.1:3168181-3168205
GGGGGAGGGGGAGGTGCGCCTCCTC
>GL192357.1:3133328-3133339
CCAGCTTCATGC
>GL192357.1:3114899-3114918
ACAAGAAGCATTTCAGCGGC
>GL192357.1:3100513-3100537
CACATGCTGAGCCGCCACAAAGACC
>GL192357.1:3053671-3053674
CTGA
>GL192357.1:2889113-2889129
GGGGATCACGTGGAAAC
>GL192357.1:2872995-2873003
GTTTGTTCT
>GL192357.1:2817331-2817331
C
>GL192357.1:2782705-2782713
CTCCACCAT
>GL192357.1:2752904-2752920
CACCCACCTGACGCTGC
>GL192357.1:2733478-2733483
CATGTT
>GL192357.1:2729900-2729922
CCGGGGCCCGGATGGAGGAGCTG
>GL192357.1:2685501-2685501
CCATCCAGTCCAATGGATCAGATGGGCAAGATGAGACCTCAGCCATATGG
CGGGACTAACCCATACTCGCAACAACAGGGACCTTCATCAGGACCGCAGC
AAGGACATGGGTACCCAGGGCAGCCATATGGGTCCCAGACCCCACAGCGG
TACCCGATGGCCATGCAGGGCCGGGCGCAGAGTGCCATGGGCGGCCTCTC
TTATGCACAGCAGGTAGATGGTGACTCCAATTACCTTGACCCTTGTTGCT
GTCCATGATCTGGTCTTGAACTGTAGAATCAGAATGAGTCTTTGGCATGT
AAACCTCTCTAAAGGAGCATAGGCCAATGGGCTCAGTTGTCTGCAGTATG
CTGCTTACAAGGCCAGGGTTGTGGGCATTATCTCACATGTACTCAAAGAA
GAACTGTTCCCTGGCCATAGGCTGTACGTATCTGTGTCCTTTGACTTGGC
TGAGATCATGTAGATCACTACATGAGTAGTGATCTCTGAAGGAGGTGGGG
GAAAAGGCAGGGGCCAGGCACCTATCCACTGCAACCAAGAAAAGCCCCTT
GTGTCATGTGCCCTGGGGATGGAACAGGCCCTTCTTGTTTCCCAAGGCGT
TCGACATATAGCTGTCTGATTTAACATGAAAGATTAGGAGGGACTGGGAA
TAGAAGAAAAGGGGAAGATTGAACGGTAGTGATGCTAACAGTGCTATTAT
AAATGTTAAGATTTCCTTCATCTCCTTTGTCTGGCCATCTGCACCATTAT
CTTTTTATTGTCATTTTTTTGTTTTGACAGCATTTTCTATCATTTATATT
TGAGTAATACTCATACTGAAAATGGTGATGGACAGAATATAAAACCTAAT
TTATAAGACTTTAAAGCAAAGTATGCCCTTAAATATGGGAAGTAGGATAC
TGTCACTCTGGGTTTTTTTTTTCCCCCCTCCAGTGAGCAGATGGGGGAGA
GATGGGTGGGTATTACTGGGTTGGTTGTTttttgtttttccctgcttact
agatgtacccccagtgcctagaactgagcctggtacaagtgagcaagtag
gcttttagatatttttttgaatgaaGACAGAATGAAAAAGAGAACCAGAG
TAGCTTAGCGATTTGCACAATGTCTGGGTTACTAAACCCTTCGTTTTTAG
TCGGCTGAGCCAGGCTGCTGTTGACTATTCGTTGTGGCTAGGATACAGAT
TCCTAGCACTTAGAAAAACAGTCTAGGCCATGATAAAGAGGAGGTTCACT
GGTGAAAACGGCTGCTCTCGAACTCTTGTAAGTTGCCCAAATATTAAACG
GTATAAATTTTCTGTGGATGAGTGCAGTCCGCTTGTAAACGAACCAACTA
GTAACCCAGCTGGGCTGTCTGTCCTGGCTCAGTTCAGAGAGGGATGGTAG
GAAAAATCATGGGCCTTCTAAGTGGGAGGCTTGGCTTGCCTGCTTTCTAT
ACCCATCCTCAGACTGTAGCTTCTGACAGAATACCTTTCTTAATCCAGAA
GAGTCTGTGCTAAAAGTATCCTTTCCTTTCCTACAGATTCCTCCTTATGG
ACAACAAGGCCCCAGTGGGTATGGTCAACAGGGCCAGACTCCATATTACA
ACCAGCAAAGTCCTCACCCCCAGCAGCAGCAGCCGCCCTACTCCCAGCAG
CCACCATCCCAGAACCCTCATGCCCAGCCTTCCTATCAGCAGCAGCCACA
GTCTCAGCCACCACAGCTCCAGGCTTCTCAGCCTCCCTATTCCCAGCAGC
CATCCCAGCCTCCACATCAGCAGTCCCCGACTCCATACCCCTCCCAGCAG
TCCACCACCCAACAGCACCCCCAGAGCCAGCCCCCTTACTCACAGCCGCA
GGCACAGTCTCCCTACCAGCAGCAGCAACCTCAGCAGCCAGCCTCCTCGA
CGCTCTCCCAGCAGGCTGCGTACCCTCAGCCCCAGTCTCAGCAGTCACAG
CAAACTGCCTATTCCCAGCAGCGCTTCCCTCCACCACAGGTAAGGTGCCC
CTGCCTCTCGCCCTTCCCTGCGTGTGACCGCAGACAGCTTGGGGCTTGGT
GTCAGGAGAACTTTGCCATACAAATTGGTTCTCTAATGTGCACTTAAAAA
CCAATTAAACTCTGGGTAAACATGCTAACTGGATTGATTGAACTAATAAA
GGCATAACCTTCTTAACTGCATAAAAACCCGTGGCTCTTCTTAGTGATGA
AGAAATAGGGCAATGGAAAGATGCATAGATCCAATAAGAAATtaaagata
atgggactggttttttgttttttataaactagcattcagaacttgagcat
ccacctgagtttggttttcttaaaaagttactttgggaggctgtactgta
cgttcattccagctgccattacattctgctcaaaatattttggacccctt
cgtttgaaattgccatcagtgctgacatcacattctttggaatattctca
gtggtggcaagtcctttcatttgttgaaggtggacttgattttaggaaat
agctaaaaatcatttgtagccatgtctgtgaacaaggtaggtgataaagc
ctaaaaataacaatttgggCTTTATTCTTTGAAGAGCACAGAAGAGGAGA
AATGACTGATTGTTCACAGGTCCACTaaagattgtgtgcattggtggcat
tattggaataaataactcatcccaaggtaatatctttgaaggaagcaata
ctcattttaatgcagaggttctagcatgaggtgtttttttttttaattaa
ttggtttccttacttgatagATTAAAAAAACTTGTAGGTAGTCATACTTT
AGCATTAACTCCAAGGAATAGCTGTCTCTGGCGATAAATGGTCAGCAGTG
CTGTTCAGAGTCTTAAATCCACTATTGACATTCTTTTCTCTTTTTTTCTT
TTTAATTAAACAACtttaagtttttattttacttccagttaacatgcaat
gtcatattagtttcaggtctacagtatagtgatccaacccttctatacgc
cacctggtgctcatTGACCTACTTGTCTTAAGAGCCACACCTTGTAGTTT
TCTGCCTTCAGATAATATTGTGGGCAGTTGGGCAGTTTCTTGCTCCCACC
TGCCCTCTGTGAGACAGTCCTGTAGTCCTTTCACCATGAAGCAAGCTTGC
CTGGTTTACCAATACCGGGCCTTCACAGCATTTGTTTTTCTTATTTTAGG
AGTTATCTCAAGATTCATTTGGGTCTCAGGCATCCTCAGCCCCCTCAATG
ACCTCCAGTAAGGGAGGGCAAGAAGAAATGAACCTGAGTCTTCAGTCAAG
ACCTTCAAGCTTGCCT
>GL192357.1:2656673-2656779
ATTTTCCATGTGAATACTTTTTCTCATGGCATATGTATTCTTAGGTTTTG
TTTTTTTAATGTACATTCACTTTGTTTCAGGCAGCAGCAGCAGCAGCAGC
AGCAACG
>GL192357.1:2531011-2531012
AG
>GL192357.1:2413170-2413209
GGCGGCGGGAGGTGAAATCCGGTTCTAACCGGTCCGGGGC
>GL192357.1:2380375-2380385
CTTGGGCAGCC
>GL192357.1:2310115-2310130
GAAACAGGAAGAAAGG
>GL192357.1:2299778-2299785
CAGAACTG
>GL192357.1:2266218-2266220
GCTA
>GL192357.1:2263980-2264004
GGCGGGCGGTCTCGGCCATGGAGCC
>GL192357.1:2252561-2252567
ACGGCTG
>GL192357.1:2142946-2142958
CCAAGCCCTGCAG
>GL192357.1:2066250-2066251
CA
>GL192357.1:1986754-1986754
T
>GL192357.1:1975846-1975848
TTC
>GL192357.1:1962148-1962158
AGCGGATGCAG
>GL192357.1:1961920-1961926
GGGCGGA
>GL192357.1:1951319-1951372
TACACACATTCATTTACTAATTTTTTACTATCTCCCTCTGTCCCTCACAC
ATACAT
>GL192357.1:1944202-1944208
CCGCGCG
>GL192357.1:1859473-1859490
TACCTGACGGGAGAAGAG
>GL192357.1:1731331-1731345
AGGATTGTGGCTACG
>GL192357.1:1692452-1692452
A
>GL192357.1:1639874-1639961
CCCAGCGGGAGGATGAAGCGGCGGAACGCCGACTGCAGTAAGCTCCGCCG
CCCCCTGAAGCGGAATCGGATCACCGAGGGCATCTACG
>GL192357.1:1546639-1546640
GC
>GL192357.1:1450786-1450799
CTCGTTTTTCAATT
>GL192357.1:1190400-1190400
T
>GL192357.1:1128593-1128601
TTTTTTTTT
>GL192357.1:1128306-1128355
GCTCAGGCTGGGGCCGCCTCCGAGTCGCGCGCGGGGCGTGGGGCGGTGTT
>GL192357.1:1084265-1084267
GCC
>GL192357.1:1055166-1055198
AATGAGAATAATGGAGGGGAAGTACATTGTACT
>GL192357.1:952760-952774
GTGCAAGAGCAGAAG
>GL192357.1:907086-907143
GGAGGTTACTGCAGGGGCGCCTGGCTGGCTGAGTCAGTAGAGCCTGGGAT
GCTTGGTT
>GL192357.1:874786-874800
GGAGACCGCCGCCCG
>GL192357.1:865092-865101
GCAGTAAAAC
>GL192357.1:789717-789717
G
>GL192357.1:720428-720428
T
>GL192357.1:664708-664717
CTCGTCCTCG
>GL192357.1:636542-636547
TCCACGTCCGAT
>GL192357.1:579237-579246
TTGGCGCGAT
>GL192357.1:528153-528167
GTTTTGGAATCTGTT
>GL192357.1:518882-518886
CCTCCCTCTTCAAG
>GL192357.1:481680-481695
CTCGCTGGCTGTCTCT
>GL192357.1:443841-443846
TGTTAT
>GL192357.1:421349-421366
GGCCAGGCTGGGGTTGGC
>GL192357.1:401522-401540
CGGCCGAGGGGAAGAGTGT
>GL192357.1:382099-382196
CGAGGAGGCCGCGCCAGTGACAGCGATGGCGGCGGAGTCGGCGCTCCAAG
TTGTGGAGAAGCTGCAGGCGCGCCTGGCCGCGAACCCGGACCCGAAGA
>GL192357.1:345666-345670
CCTGTTCTCCACCATGGCG
>GL192357.1:315279-315302
CGGATGCGAAGTTCCCGCATGGGG
>GL192357.1:252531-252540
ATAATCAGGG
>GL192357.1:173502-173514
TTGCCTAAAGACT
>GL192357.1:157815-157830
CGGCTCTCAGCAGATA
>GL192357.1:146738-146739
GGAGCGAGTGCTCTCGGAG
>GL192357.1:108714-108719
AATCGT
>GL192357.1:84190-84207
CGCCGGCTGTCTCTATCT
>GL192357.1:79894-79903
AGGGCAGAGC
>GL192358.1:4457754-4457759
AAACAA
>GL192358.1:4438902-4438917
GTGCCCCTTGGACAGA
>GL192358.1:4388259-4388275
CGGGAAACACATGAGATATTTGTATCGCTTTTCCCTTTTAAAACTTTCAT
CAGGGCCTTTTCATTCAGTAG
>GL192358.1:4336184-4336186
GAA
>GL192358.1:3628797-3628799
CTCCAGTGCTGGACGTGAAGCGGCCCTTCTTGTGCC
>GL192358.1:3628486-3628500
GCCCGTCCTATCGGCC
>GL192358.1:3455030-3455047
TTTGGGACCAAGACAAGC
>GL192358.1:3186088-3186093
GGGCATTTGGATTTCGTGA
>GL192358.1:3125371-3125371
G
>GL192358.1:2879868-2879904
GGAGCCGCAGCGCCGGGCGACCCCGCCCGGGCCTCGG
>GL192358.1:2809179-2809202
CAGCTGCCAGGTGTCTGCAGTTTTAGGTAATCTGGTAA
>GL192358.1:2327836-2327844
TGGCTGGTT
>GL192358.1:2218883-2218883
T
>GL192358.1:2135349-2135350
GG
>GL192358.1:1666001-1666019
CATCGTTCATGACTGCCAG
>GL192358.1:1642472-1642482
GCTGAGGACGG
>GL192358.1:1100994-1101009
GCGTCGCGGCAGGCAG
>GL192358.1:1051302-1051310
CGGCGGCGC
>GL192358.1:1050849-1050851
CCT
>GL192358.1:1044414-1044420
GGCTGCC
>GL192358.1:993266-993292
CGCTGCCCACCTGCCCGGCCTGCCACA
>GL192358.1:818660-818660
G
>GL192358.1:779725-779741
TGAGGATGGAAGAGAAG
>GL192358.1:756006-756024
GCGCTCGCGGAAGGAGGAG
>GL192358.1:692565-692619
GGAATCTTTGTCTCACCCAAGGGCGTGCTGGTATACACTGCCTCCTATGG
GTTGT
>GL192358.1:194183-194190
CGTGGCCG
>GL192358.1:109334-109351
GGTGGCTCAGCTTGACGG
>GL192358.1:82748-82767
CGCTGCCGCTGCCGGTCCGC
>GL192358.1:71845-71870
CCAGGGATCCCGCCGAGCCGTGGTCG
>GL192358.1:65664-65679
CAGCCCGCTGCTCAGG
>GL192358.1:57798-57817
ATGCTCTCACTGTCTCTGAC
>GL192358.1:51953-51953
T
>GL192358.1:31448-31504
CCGTCCCCAACAGGTCCACATTCAGCTGCCCCTACTGTGGGGCCCGCAAC
CTGGACC
>GL192358.1:24383-24385
CAC
>GL192358.1:12260-12269
TGTCACAGAG
>GL192358.1:10659-10679
GGGGCCGGGCGCTGCGGCTGC
>GL192358.1:-(25+Ns)-(-Ns)
GCCTGACGGAGGTCACCGTGGCGGA
>GL192359.1:4312631-4312732
TTAACTCCTAGGGCGGGCCGGCGGGCAGGCGGAAGGAAGGAAGGCAGGCC
GGGCAGCCGCGGGGACAGCCTGGCGTGGGAGGCGGCTTCGGGCCCCACCT
GG
>GL192359.1:4051745-4051760
GATTTTACAGCTCTAG
>GL192359.1:4040085-4040092
CCTGTGCG
>GL192359.1:3980425-3980432
TGAGAAAG
>GL192359.1:3955568-3955568
T
>GL192359.1:3720593-3720603
GAAAATTCAGA
>GL192359.1:3711434-3711441
TGCTTAAT
>GL192359.1:3637260-3637274
GGGGGGGACTGGAAG
>GL192359.1:3555349-3555371
CTTCTCCCTCTGACCCTCCCCCCTTCTTGTGCTCTCTCTTGCTGTGTCTC
TCATTCTG
>GL192359.1:3511288-3511288
T
>GL192359.1:3299462-3299470
TCACAGCGG
>GL192359.1:3294234-3294273
TCGAACTCACAAGTTCGAGATCAAGAGTAGTGTCTCTTCT
>GL192359.1:3264548-3264643
TGTGCAGGAGGAAGAGCGCAGTTGATGAGGACCGTGGGAGAGCGGGGAGG
AGGTCAGGGGAGGACAAGATGGTAGAGGTGGTGACCCATTTAAAGC
>GL192359.1:3130381-3130394
CATCAAAACAATTT
>GL192359.1:3004681-3004682
GC
>GL192359.1:2940576-2940629
GGGGGACTGGCCAGCTCAACCGCTTCGTGCAACTCTCCGGGCGGCCGCAC
CTGC
>GL192359.1:2872510-2872527
GGATTTCTCGGACAGACT
>GL192359.1:2804408-2804415
AGCATGGA
>GL192359.1:2724809-2724809
G
>GL192359.1:2615378-2615378
T
>GL192359.1:2557240-2557255
GGCTGCGAGGAGCCGGCGCGGTCGCAGTCTCCACGGCGCAGGCCCACGGT
AGCGCAGCCGCTCTG
>GL192359.1:2427678-2427686
CAAAAACAG
>GL192359.1:2413302-2413302
GCCGCTGACAAGGGCCGCATGGAGGACCCCGCGGCGCCCGGGGCCGGGAG
TTCGT
>GL192359.1:2344391-2344391
T
>GL192359.1:2227560-2227574
CCGGGACTATGTGTT
>GL192359.1:2185964-2186011
CGCGGGGAGATAGGCCCCCGGGGGGACGACGGTGGGAGCATGGCCCGG
>GL192359.1:2033561-2033562
ATTGCTATAT
>GL192359.1:1949968-1949986
TTCACAGCCAAGATCACAG
>GL192359.1:1914737-1914781
GCCGGCGGCGCGGGGCCCCCCAGGGAGACCGCTTGCAGGGGGGCC
>GL192359.1:1790519-1790520
GG
>GL192359.1:1749774-1749805
ACTTCCCGAGCACCGCTCCGCCCCCGGAGGGA
>GL192359.1:1665393-1665411
CCAGTTTAAGCCCACCACC
>GL192359.1:1322981-1322999
TGCTTGCTGCAGAGGCCAG
>GL192359.1:1108629-1108636
GTCAAGAT
>GL192359.1:1063329-1063335
TTCCAGG
>GL192359.1:1055595-1055610
CTTGCGCAGCCGCACG
>GL192359.1:1055416-1055458
AGCCCGCACCCCGCGTCCGTGCCCGCACCCCCTCCCCCGGGCC
>GL192359.1:1049552-1049587
GCGCGGAGGCGGCGGCGGAGCCTCCTCCTTCTGCTG
>GL192359.1:1015743-1015757
GTTATCTGATAAAAG
>GL192360.1:4284590-4284613
ATCTTAAGACAAGTGTATCAAAACCTTGGCATGATTTAATTTCAAGTCGC
CAATTTTGTTTTTACTAACATCAGAAAGTTATGGCTACACTGCCAATGCC
GGGTCTGCTTAATTTGACTTAAGAGTTTAATATGACTTAACATTAAAAGC
TCACACTACCCCGAAATATATAATTTCACGCATACGGTGACATTCAACAT
TCAAGTGCCAGTGTTTTTGTACTGTCTTTTGGTCAAGTTTCTTTAAACTT
TCAAAGAATCACTTTTAGGCTTACAAAAATAAATATTTGTCAAAATGTTC
AATAAATATTACATAAAACTAGCAGCAAAAAGTATCTAGAAATCTGTCGT
GTGCAAATAGTTTTCTTCCCAACTATTATTCCCGTGGTCCCAAATAAATT
TTAGAATCTAGTCCCATCCCCTTCCTAGACAAGCTGCGTTCAACAATCTC
CAAGAGACAAAATAAGATTGGAAGTTTAAGGACACGCACACAAGACATAT
ATATAAAATTCTCTGAATGTGCAATAAAAGAAGTACTTTGTAAAAAGTTA
TGGGCAAAATGTACAAGGGCCTAAACCTAGACTAATTGAAATAGCACCAT
AACAAATGACCTCAATACTGTCAAGTGCACCTACTTAATAAAAGTTTTAG
AACAAGGCACAATACACTTGAAAATCTATTGCACTTTAGGAAATTTTTGC
CATCTTCCTATGCCACTGTAAAAAGATTGAGCGTTTTGATCACCGCATTC
TGGCCACAAAATTAGCACAGAATTCAAAGTGGCAGAGGCATTTTAGTGGT
GGACAATGCTCATCTTTGGCCAGATTTAGCATAAACAGACTATAAATACA
ATGGAAACCTATGCAACTAAAACTGACTAAAACTGCACTGTAGAGCAGAA
TTGACACCTTGTGCAGTTATGTACATATTTCCAACCTGTGTGATCTCAAA
GATTTCAGTTTGTTACTCTTCTGGAGCCATTTTTACGAAGTCTATAGTAA
GCCAGTTTAACATCTCAACGCAGCTTGAACAGAGTAATGTGAATCGGCAT
TTAAAATAAAGCCTGCTGCATTAATTCTTCCTGTTCATACCCTCTTGACC
AAAAAACATCAACACTAGCATGCGTTATTAGACCAAAAATCACCCAGGGC
CCCGAGGAGGGCTGGTCATTGCTGTGGTCAGCCATTCTACCATTTCAATT
TCATTTATGGCAGGCATTTAAAAAGTCTAAGTAGATGAATTCTCCTAAAA
ACCTATTTCAAGTTATCAGACCTTTAAACTTTCCCTGTAATAATATGCCC
ACATTTGGCTAGCTCATAGTTAATGATCTGCCTAAACATTGAAAGAGGAA
TTGCTGTATTTACTTGCATTAACTTTGAAAACAGTGCTTTGAATGTATGC
ATGTATTCATACATCACCTCATCATGACTGGAATGGCTTGTTTAAAGACT
ATCAGGTTCTAAATACCTATCCAGGATAGAGTGAGCAAATCAGAACTTTA
ACTTAATACAGTTTGCCACATTAGAAACTAATTCCATTAATATGCTTCAA
GACGTTTGTTGTTTTCCCCCAATCTGCAAGTATCAAAAAGCCCTAATGCA
GGCTACCGCATAAGTTTTTTCCTTATAATATTTATGGATGAATCGATGAT
TCCTGTTAAGTTGTATCACACCTGTGTGCCAAGGTTTGATTTTAGCCCAA
GTTCAGTAAATTTATTTTGTCAAAACAATTGATATCTTGAGCATTACTGA
GCCAACAGGACATCAAAATAAAAAGTTGTCTAAAGTTAAAGGCACAGTAC
ATTAACAAACAAATGATCCTCAGTCACAAAATTATAAATGCAGTTTGGGA
TGGGGGTTGGCGGGAGGGGAGTTAATCCAAACTACAGCAATGAAGTCTTC
AAACCACCTTCTGAACAGGGCTGCTGATTGTTCCTTTCAATTCTTCATGT
GACCTTGAGCTCCCTTAAAAAAAAAATTTCAGTGGAGAATCACAGCTGGT
AATGTACTGCGAGTTCTTGAAGCTACACAAGGTATAGTCTGGCTAAGTTA
CATGTGGTTTCCATATTAGCTTGTTTGGCAGGGTGACCTACTGCAAAGCA
GGTTCAGTTACCCCACCAGTCAACCCCCTGGGAGTTATAATTTCCTCCAT
ATCCATCACTGTTGTAAAAGCCTCCATAGCCACCTCCACCAAACCCTCTG
CTGCTGCCGTGGCCGCCTCCACCACTGCGGCTGCTGCTTGCGCGGCTGCT
GCTGAAGCTGGAACTGCTGGCACCGCTGCTTTGTCGATAGTCTCGGGCAC
CAAATCCTCCACTGAATCTACTACTCTTAGATCGTCCACGACTGCTACCC
TTGTAGTGGTGTTCGTAAGCCATGTTTTCTAACCAAGATGGCACTTCTTG
TTTAGCTTCAACAAGAAGATCCAACAAATCCTTGGTAATGTTTATATTTC
TCTCATTAAAGAATGAGGTGGCAAGGCCAAGGTTCCCTACACGTCCTGTA
CGGCCAATGCGATGTACATACTCTTCGATATCACTTGGCAAGTCAAAATT
GATAACATGTTTCACATTTGAAATATCCAGTCCTCTTGCTGCTACTGCTG
TAGCCACTAGAATTGGGCTTTTTCCTGAGCGGAACTGGTGAAGGGCCTCT
TCTCTATCTCTCTGAGATCGGTCTCCATGGATACTGGTACAAGCATACCC
TTCATGGTACAAGAAATCTTCCAGAGAATCTGCACCCTTTTTGGTCTCCA
CAAACACTAAAGTCAGTGAATCCTTGCCTGAGTGTGAAAAATTACCAGGT
TTTCATCACTAATAGTGACTCAGTTCTTTTTACATTTAGTAAACATGCAA
AGAGACAAAAAACAGACTTTAAACAAATGTTCTAAATGGGGAGGAAAAGC
AGTAAAGGCAATCCAAATGGGTTCTCATTACCTAAGCCACCAGCATGATG
CTAACACATTTGTCATTTTACCTGTTGCATTTAGAAGGTCAAGCAAAAAT
GACCGTTTGTCGGACTCTTCCACCCAAACTACTTTCTGTGTAATATTCTC
AGAGGTAGAGCCAACTCTTCCTACAGCTAAAAAGATATACTCATCCAAAA
AATCACGGGCCAGCATCTGTATTTCCTTAGGGAAAGTAGCACTAAACATC
ATAGTGTGGCGGACACCTTTTGGTGGCATAGTATCTTGTTCAACTATTCT
ACGTATCTGAGGTTCAAAACCCATATCCAACATCCGATCGGCTTCATCTA
ACACCAAGTATTTGCAAAAGTCTAATCCAATCTTTCCTCTTTCCATCATA
TCCACTAGACGTCCTGGAGTAGCTACTAACAAGTGGCAGCCACGCTCTAA
GTCTCGTATCTGTTGACCGATATCAGCACCACCATAAACCACGCAAGGTC
GAACTCTAGATCGGTATGAAAATTTCCTGGCTTCCTCATAGATCTGTACT
GCCAATTCTCTAGTTGGTGCTAATACCAAGGAGATTGGGTACTGCTTGCG
ACGCCCATACCTTCCATTTTCCTTCATGGCCCTCAAAGCCTCGCCTGGAC
CATCTGAATAAATCTGACTCAAGATGGGTAAGAGAAATGCTGCAGTTTTT
CCAGACCCTGTTTGAGCACAAGCCATCAAGTCTCTTTTCTCTTTGATAAT
AGGAATAGCATGCTTTTGCACTGGAGTTGGGCGAGTGTAACGAGTAAGCT
CAATATTGCCCATAATAATTTCTCCCATCTCAACGTCACTGAAACTTTCA
ATATGCGGAGGACAGTTGTTGCCTGTTGCCTCAACTGGAATGTCGTCATA
TTTCTCAAAGTTAATCCCAGTGTTTCCTCCAGAGAAGAGTTCCTGTTCCA
AGCGTTCACTTGGTGGGAGTGGTTTTGACCAATCATCCTCATCTGATTTG
TCACACCAGCGACTATTTCCACCACGTTCAAATTTGCCAAAACCACTTCT
GTCACCACGGCTGCCAATGCCATCGTAGTCACTCCGTCCACGATCATCAA
ACCTGAACAGCATAAGCAACTACTCAGAATCGTATCATTTAACCACTATC
AGATTCCTAGCACTACTCTAAAACAGCACCTGGAGAGAAGTTGAACTGCT
CATTATGGCTAACTTCAAGGATGTCAATTTTGCTTACTCTTAATTGACAA
ATAAGGCCTTTTAATTAATCAGATTGTATGTGTCATTTATATATGCTAAA
TATGTATCCTTCTTCATTTCTGTAATATTAAACAGCCTACACAGGTCTCA
TATATGCTGAAATTAAGAACAGTGTCTTAAAATATTTGGTATCAGCACAT
AACTTACACCTTTATCTAAACTTCTATCCCAAATACATTTTAGTGGCAGG
AAAGAGAAGAAAATAGCACACCAAACATCAATTGTCCCAGTTATGCTAGG
ATGTCATTTAAAAGGACAATCAATTCACCTGTGTGACAGACTCTGGATAA
TAGGTAGAAAATAATCCTTACCTGAATTAAGATGTTTTAAGTTTTAGGCC
TGTTTGCGAAAAATCAGGACACACAGGACTAACCACAGCTATTAGGCGCA
TGAGGTCAGTTCACCACTTGTGTAATCAAAAATATAAGGTGTTTAAAAAT
TGTCATATAGAATATCCACAAAAAATCTCAACCATATTAGGCCATTCACC
AGATAAACTTACTCCTTTACATATAAATAAAGCTAAAGAAATATAAAAAT
AACTGATTTCATTACGCCCAGGGGCACTTTCTTATTCTCATCCAATTTCT
ATGTAACAAGTTCATTTTGGGGGGGGGGGCGCCTGGGTGGCACAGC
>GL192360.1:4135127-4135127
C
>GL192360.1:3989624-3989644
ATAGGCTTTTACCAGGTCTCC
>GL192360.1:3664725-3664741
AGCTGGGAATGCTGCAG
>GL192360.1:3571380-3571397
AGACGGCATCCTAACTGA
>GL192360.1:3481999-3482014
AATTCAAAAACAAAAG
>GL192360.1:3332046-3332053
CCTGTGCG
>GL192360.1:3048348-3048349
TT
>GL192360.1:3036730-3036731
CG
>GL192360.1:1992742-1992755
CAGGACGGAACCAG
>GL192360.1:1974503-1974503
CCTTGAACCACAACGTG
>GL192360.1:1866654-1866654
A
>GL192360.1:1773607-1773608
CT
>GL192360.1:1723233-1723244
TCCCTCGTGAGG
>GL192360.1:1562877-1562877
G
>GL192360.1:1539981-1539982
TT
>GL192360.1:1518816-1518821
GGCTCT
>GL192360.1:1480160-1480177
CCACCATCCCAGCAACAG
>GL192360.1:1448829-1448892
CGGTGGTCCCGCGTCAGCCCCGGCGCCTCCTCCTCCCGGAGCAGCCGTGG
CGGCGGCCGCTGCA
>GL192360.1:1149159-1149159
CCGCCGC
>GL192360.1:1088663-1088663
AGG
>GL192360.1:1080608-1080609
TT
>GL192360.1:1059906-1059917
GGCTGTTATTAG
>GL192360.1:1010138-1010148
CTCCGCCACAC
>GL192360.1:994512-994512
T
>GL192360.1:886803-886845
GGATTTCAATTTGTTGTTATTCTGATCTACAAAGTCTACAAGT
>GL192360.1:693847-693859
CTTTTTTTTTTTT
>GL192360.1:625477-625495
GAATCACCCCTGGCTTAAG
>GL192360.1:602848-602866
TCTGGACTTGTAGCTGGAG
>GL192360.1:399255-399282
CGCAGCCCCACTCGAGCGTCCTCAGCAC
>GL192361.1:4267574-4267633
GCGCGGCGCGGGCGGGCTCTGGGGACCGGGCGGGCTGCGGGCGGGCGTCC
CGGGGCGGCG
>GL192361.1:3913475-3913493
GCGGGGTTGGGCGCGGGGC
>GL192361.1:3458960-3458970
CTTCCGGGTTCCC
>GL192361.1:3270334-3270345
CGGCCCACGGAG
>GL192361.1:2989568-2989568
T
>GL192361.1:2908637-2908657
CCCCGCCGGGTGGGCAGTCTG
>GL192361.1:2821123-2821133
CCGGATTCTAT
>GL192361.1:2642870-2642872
CTA
>GL192361.1:2476097-2476118
ACTTAAAAAAAAAAAAAAAAAG
>GL192361.1:2362619-2362623
GCCAA
>GL192361.1:629199-629201
TGT
>GL192361.1:195909-195925
ACCCTGAGATCATGATC
>GL192361.1:166150-166165
GCCTATGTTGGGGAAG
>GL192361.1:149751-149761
GGCCATAATCC
>GL192362.1:4225824-4225869
CGGCTCTCGGCGCTCGGCGCTCCGCGCTCGGCGCTGGCTTGGCCGGCTGG
AGAGCGACCGCGGCTACGGCCCTGGCTGCG
>GL192362.1:3686134-3686140
AGTAATT
>GL192362.1:3490921-3490923
CAT
>GL192362.1:3374915-3374919
TGTAG
>GL192362.1:3349332-3349345
CTGAAGATACGTCC
>GL192362.1:3270889-3270943
GCAAAACCTCAGTCAGCAGTAGGCTTATTTCCAGATCTGAATTACTTGCC
CTATT
>GL192362.1:3247508-3247510
TCT
>GL192362.1:3225792-3225826
GCCGGCAAGGTGCTGCTGGACGACACGGTGCCGCTGACAGCAGCCATCGA
GGCGAGCCAGAGCCTGCAGTCCCACAC
>GL192362.1:3190327-3190349
CGGGCGGCGCGCGGCCGTCTGAG
>GL192362.1:3180892-3180893
TT
>GL192362.1:3165101-3165118
ACAACTTCTACCGAAAGC
>GL192362.1:3041385-3041405
CGATGTGGGACTTGATACCAG
>GL192362.1:3017538-3017556
TCTGAAGTGGGGTCTCTAG
>GL192362.1:2963058-2963081
GAGCCAAAATCAAGAGTCGGGTGC
>GL192362.1:2878521-2878530
GGCGGACGCA
>GL192362.1:2853428-2853445
GGCTAACAGCTTTACAAG
>GL192362.1:2808607-2808616
CGGAGAACACACGGAAAG
>GL192362.1:2737559-2737566
CTGGCAAG
>GL192362.1:2671103-2671112
GCGTGTCTGC
>GL192362.1:2640960-2640973
ATTTTAGAAAATGC
>GL192362.1:2372871-2372881
ACGTAGAACGG
>GL192362.1:2324176-2324284
GGCGCGGGGAGCTGTGGGCGGCTGCCGTGTCTCCTGCCGCCGCCCTCTCT
CCGCCACGATGCCGGGAATCGACAAGCTGCCCATCGAGGAGACACTGGAG
GACAGCCCG
>GL192362.1:2181852-2181868
CACAGGTCCAGAGCCAC
>GL192362.1:2043703-2043710
CCTGTGCG
>GL192362.1:1782723-1782740
CAAAGGTTTAACAAGAAC
>GL192362.1:1728098-1728113
AGGCCATGAACTTGGG
>GL192362.1:1528620-1528627
CCTGTGCG
>GL192362.1:731822-731830
CGCGGCTGC
>GL192362.1:715686-715687
GC
>GL192362.1:192887-192890
CACG
>GL192362.1:39745-39748
CACG
>GL192363.1:4160175-4160175
A
>GL192363.1:4065148-4065148
T
>GL192363.1:3999538-3999549
CCCGTTTGCCCT
>GL192363.1:3750306-3750324
GGGGGTGACCCTCAGCCAC
>GL192363.1:3716392-3716408
ATTTTTTTTTTTTTTTT
>GL192363.1:3593278-3593285
TGTATATC
>GL192363.1:3576635-3576667
CCGGACCCCGGCGGCTGGGCGGCACGCGGGTGC
>GL192363.1:2674545-2674550
GCCGGC
>GL192363.1:2531017-2531018
GG
>GL192363.1:2419394-2419411
GCTGCCCTTGATGCAGAT
>GL192363.1:2391548-2391559
CAGATGTGCCCT
>GL192363.1:2235378-2235387
CTGGATGATT
>GL192363.1:2068206-2068208
TTT
>GL192363.1:2005104-2005104
TTTGC
>GL192363.1:1958625-1958630
TTTTTT
>GL192363.1:1927258-1927258
C
>GL192363.1:1829506-1829510
TTTTT
>GL192363.1:1813013-1813024
GGGGGGGGGGGA
>GL192363.1:1715616-1715616
T
>GL192363.1:1380842-1380857
GGACCTGGCCAGCGAG
>GL192363.1:1340031-1340031
C
>GL192363.1:1266484-1266486
TGATGCCAATCA
>GL192363.1:1256239-1256249
AGACACCGGAG
>GL192363.1:995728-995736
GTGTGTGGT
>GL192363.1:962099-962105
CAATTAA
>GL192363.1:941662-941678
CATTTCAAGTGTTACAG
>GL192363.1:836751-836765
GGCTCAGCTTCGGGG
>GL192363.1:802889-802901
CCGAGAGCGAAGAGTGCAGCGCCGGAGCCGAGCGGCCGGGAGCGCACGCC
GCGGCCCCGATGGAGCGGTACAA
>GL192363.1:719823-719846
CACCTTCATGTGGTGGTGTGGGGTGGTGTCTGCTCCGGTCTGGTCTGAGC
AGGCTTCCCCTCACTGGTTTGTCTCAAAATGCACACCTGTACAAC
>GL192363.1:716888-716892
ACTAC
>GL192363.1:624999-625004
AAGAAG
>GL192363.1:550394-550411
CCATGGTGAAGGAGAAAG
>GL192363.1:435644-435659
CAGGTCCCCGCGGTCG
>GL192363.1:330538-330538
C
>GL192363.1:259295-259301
ATTTTAT
>GL192364.1:4209305-4209349
CCGCGCTCACCATTTGCCGGGGCCGGGCGGGGACGGTCTCCCCAGCGCGA
CTCCCCGGTGTTACGGGACTACCTGCTCCCGAGCCCGGGCGTCCTCAGCG
CAGCCTCGGGCTCCGACCGTATTGGCTCGCACTAATCCTGATGGACATCC
GGGCACTGGGGCCTCTGCAGGCGAACCACACTTTGGACCAGCTCGGGGAA
CGTCGCGTCCGAATTCAGAGCCAGTGAGATCCCTCGGGGCGATTTCGCAG
AAGGGAAACCCAAGAAGCCCACGTCCAAAGCCCACCAGCGCACAGCTCCC
ACCGAGCGGCACTAGAACTCGGGCC
>GL192364.1:4151696-4151703
CCTGTGCG
>GL192364.1:3944556-3944563
CCTGTGCG
>GL192364.1:3674643-3674661
TACACACAGTAGAAAGTAC
>GL192364.1:3641311-3641312
TT
>GL192364.1:3613355-3613372
CTCTAACACCTGTGAAAG
>GL192364.1:3445181-3445197
TCAGCCTGCAGGCAAAG
>GL192364.1:3346121-3346128
CCTGTGCG
>GL192364.1:3142396-3142403
CCTGTGCG
>GL192364.1:2734515-2734522
GATCGCCT
>GL192364.1:2472788-2472790
TCA
>GL192364.1:1754586-1754592
ACACCTC
>GL192364.1:1745032-1745042
TGTAGCATCAT
>GL192364.1:1695922-1695926
GCTAG
>GL192364.1:1519298-1519301
CCGC
>GL192364.1:1489169-1489170
CC
>GL192364.1:1447401-1447413
AGAGAAGAGAAGA
>GL192364.1:1430778-1430801
CTCTGAACATTATTCTCTTTGCCC
>GL192364.1:1403747-1403755
TTTTTTTTT
>GL192364.1:1253864-1253870
TTTCTGT
>GL192364.1:1189686-1189703
CTCCTGGATCCACCATCCC
>GL192364.1:1170800-1170818
GTCAAAGGAGGTGTTCGAA
>GL192364.1:716395-716395
T
>GL192364.1:635339-635362
GTGGCTCAGTCTGTTAAGCATCTG
>GL192364.1:603907-603921
CCTCTGTTAAGCCGA
>GL192364.1:581762-581765
TCTA
>GL192364.1:528421-528439
TATTTATTTGAGAGAGAGA
>GL192364.1:389704-389716
AAGGGTATGGTAA
>GL192364.1:298280-298300
CGGCGGTCCGCGGACAAGAGC
>GL192364.1:140875-140892
GTAGCTTTCTCGACAAAT
>GL192364.1:124309-124310
TT
>GL192364.1:54343-54382
GCCGCTACAATGAAATACCACAGACCATGTGGCTTAAATG
>GL192364.1:41454-41464
GGCAGAGACGT
>GL192365.1:4141303-4141363
GGGTTTTTTTGGTTTTTGGTTTTGCCAGTGGGTAATTCTAATAGAGCAGA
ATACCCAATTCAAC
>GL192365.1:3417555-3417558
CACG
>GL192365.1:3378855-3378871
CCACCGTTTTCCTTTGC
>GL192365.1:3279928-3279935
AGTACATG
>GL192365.1:2676974-2676981
GTCCCTTT
>GL192365.1:2610704-2610705
CA
>GL192365.1:2181827-2181845
GAATACGATGCCATCAGTG
>GL192365.1:2116724-2116738
CCGCTTGCTTCCAAG
>GL192365.1:1941264-1941284
CTGAGCTGCAAGGATTCGGAGTTGTGCTAAAAGGACTTTGATT
>GL192365.1:838386-838393
CCTGTGCG
>GL192365.1:815853-815855
TTT
>GL192365.1:741647-741662
CTGTATCTTTCAATAT
>GL192365.1:703147-703165
CCCGCTGCTAACAGAACAG
>GL192365.1:493800-493814
GGGCCACGAACGAGG
>GL192365.1:390839-390841
CTC
>GL192365.1:157400-157400
T
>GL192365.1:82017-82020
GTGA
>GL192366.1:4100046-4100160
GCCCACTCCAGGCCACCACGTCACTCCAGGGCACTTCTTGCCTTCTCCGA
ACCCTCCTCTTCACCATCAAACTGCTGCCGCCGTGGTGCCCCCCCCGCCA
CCCCCACCCCCAGCC
>GL192366.1:4039766-4039771
ACGTGC
>GL192366.1:3793422-3793446
GCGGAAGGCGCTGATCCCCTGCAAG
>GL192366.1:3704189-3704201
GTTTTTCTCTTTAGTGTT
>GL192366.1:3661598-3661615
TGGAGAGCAACCACACCC
>GL192366.1:3625304-3625304
T
>GL192366.1:3489312-3489319
CACACACA
>GL192366.1:3345135-3345135
T
>GL192366.1:3149778-3149785
TTCACAAG
>GL192366.1:3106253-3106258
GCAGGT
>GL192366.1:2930170-2930182
ATCACTGCGAATG
>GL192366.1:2821770-2821816
GTCGGCCTGCGCGGAGCAGCGCAGGGAGCCAGGCAGGCCGCAGGCGG
>GL192366.1:2776533-2776536
AACA
>GL192366.1:2738816-2738823
CCTGTGCG
>GL192366.1:2625980-2625984
TGTTG
>GL192366.1:2544683-2544692
CATGGACTGT
>GL192366.1:2495898-2495911
GATACATTTAAAAG
>GL192366.1:2483887-2483899
GGCGACGGGTTTG
>GL192366.1:2431218-2431227
AAATCTTTAA
>GL192366.1:2384091-2384091
G
>GL192366.1:2076685-2076708
TTTCCTTTCCTTTCCTTTCCTTTT
>GL192366.1:2025789-2025796
CCTGTGCG
>GL192366.1:1713568-1713568
T
>GL192366.1:1649031-1649046
CTCCTATGCCAGCAGT
>GL192366.1:1574011-1574018
CCTGTGCG
>GL192366.1:1479343-1479350
ACACTCAA
>GL192366.1:1391187-1391188
TG
>GL192366.1:1023683-1023699
CTACAGGAACCGGAACG
>GL192366.1:999475-999481
GAGAAAA
>GL192366.1:994146-994146
C
>GL192366.1:967882-967898
GCCTTTGAGCAGTTATT
>GL192366.1:934726-934744
ATCGTATGCAACGACTTCC
>GL192366.1:676811-676817
CTGTGAAGTGTTTATG
>GL192366.1:633509-633540
GCCACCCCCACCCCCAGCCCCACACCTCGTCC
>GL192366.1:597380-597395
TGTGTGAACATCACAG
>GL192366.1:569508-569509
CGCCATTTTCCCAGAGCG
>GL192367.1:4073350-4073356
ATTCTGC
>GL192367.1:3598670-3598677
CCTGTGCG
>GL192367.1:3540486-3540500
AAGAAATAAAACTGG
>GL192367.1:3455125-3455139
GCAATAATGGAAAAG
>GL192367.1:3164889-3164890
AA
>GL192367.1:2697631-2697645
GCCAAAGATTCAGAG
>GL192367.1:2659060-2659070
AAGAAGAGGAG
>GL192367.1:2438700-2438717
CACTTCCATAGCGGAACC
>GL192367.1:2200054-2200066
ATCCCCAGGGCTG
>GL192367.1:2152882-2152897
CCGGGGCAAAGCAGAG
>GL192367.1:1134571-1134602
CAAACCAGTGAGGTGGAGTCTTTTATTATCCT
>GL192367.1:1030971-1030986
TGGCTCTCTGGAGTGTTCTGGAAAGAG
>GL192367.1:968964-968964
T
>GL192367.1:822000-822010
TCTTACATTTG
>GL192367.1:811529-811529
C
>GL192367.1:794548-794633
GCCCGCCCTGCTCAGGCCCGGCCAGTGCGCTCCGTGCGGGACTCGCTGCG
CCTGGAAGGGAGGCCGGGAGCGCACCGTCGGAGCGG
>GL192367.1:716617-716620
GGGG
>GL192367.1:655954-655954
C
>GL192367.1:648471-648478
CCTTCAAA
>GL192367.1:568792-568793
TA
>GL192367.1:565577-565595
GCTGCAGGACCATCTTACC
>GL192367.1:533330-533333
CTGT
>GL192367.1:508561-508565
GGACC
>GL192367.1:467469-467481
TGCCTTTCAGGAT
>GL192367.1:443294-443300
GGGGTCTGTGGGTGAA
>GL192367.1:421906-421923
GCCCTCGTGACCTGTGAG
>GL192367.1:383232-383234
CCA
>GL192367.1:370273-370282
CCGGGAGCAG
>GL192367.1:344062-344064
TCA
>GL192367.1:322074-322092
AAGGCGCTCTCTCGAAAAC
>GL192367.1:313667-313741
CAATTTGAGATTAGCAAGACTCGGTGTGTGCATTGTATTAAAGTGATTTT
TTTTTTAAGATTTTATTTTTTTATT
>GL192367.1:125163-125177
GAGAAAGAGCCCACG
>GL192367.1:80477-80507
CGGGAAGGTGGGAGCTCTCCCGGCCGCTCAC
>GL192367.1:80340-80382
GGGCCGGCCCGCTGCCGGGAAGGTGGGAGCTCTCCCGGCCGCT
>GL192367.1:66086-66101
GCGGCGAGTGGCGGCGCGATGGACCTGGCCGGGC
>GL192367.1:26089-26101
AGTCTTTACCTCA
>GL192367.1:21628-21643
TCTGCGTATCCCCATG
>GL192367.1:4969-4988
TCAGGTTCTTCTGGGGGCAT
>GL192368.1:3963914-3963920
AAAAAAA
>GL192368.1:3912859-3912866
CCTGTGCG
>GL192368.1:3805871-3805878
CCTGTGCG
>GL192368.1:3724912-3724917
AAGAGA
>GL192368.1:3636653-3636884
GATTTCAAGTTATATTACAAAGCTGTACTAATCAAAACAGTATGGTACTG
ACACAAAAACTGATACATAAATAGAAAACCTAAAAGACTCCACCACAAAA
TTACTTGAACTGCTACAGGAATTCAGCAGAGTTACAGGATATAAAATCAA
TGCACGCAGGCCAGTTGCATTTCTATACACTAACAATGAGACAGAAGAAA
GAGAAATTAAGGAGTCAATCCCATTTAAAATT
>GL192368.1:3636221-3636223
TCC
>GL192368.1:3445288-3445296
TGTGTTCTG
>GL192368.1:3388915-3388925
AAACAAAATCG
>GL192368.1:3365279-3365280
AA
>GL192368.1:3277542-3277552
CTTAATGATGAAAATG
>GL192368.1:3072591-3072597
CATGCTG
>GL192368.1:3043307-3043307
GAGGCAGTTGGAGCAAAG
>GL192368.1:3031741-3031786
CGGGGCCCAGGGCGTCCCCGCCCGAGACCGCGCCGCCGCCGCCATG
>GL192368.1:2949411-2949426
GCTGGATCCATGGCAG
>GL192368.1:2944049-2944067
CACCATTACAAACATTTAG
>GL192368.1:2827535-2827542
AATTTTAATTTTTAACTACTCTCTGCCCAACATG
>GL192368.1:2758405-2758414
ATAGCAAATA
>GL192368.1:2735970-2735971
AG
>GL192368.1:2722251-2722251
A
>GL192368.1:2688540-2688542
TTT
>GL192368.1:2590038-2590051
TGATACCCCTCGAC
>GL192368.1:2576826-2576826
C
>GL192368.1:2567963-2567977
TTCCACAGGTATTTC
>GL192368.1:2559846-2559846
G
>GL192368.1:2532476-2532476
C
>GL192368.1:2495261-2495504
CGGTTAAGGCGTGGCGTCCGCTCCGGGCGCCTGAAGGAGACTTGGAGATT
CCTGGGTCGCGCCGTTTAAGTAGTTGGGAGTCGCCGCCGCCGCCGCCACT
GCCGGCAATCCATGAGGAAAATGCTCGCCGCTGTCTCTCGCGTGTTGTCG
GGCGCCGCCCAGAAGCCGGCAAGCAGAGTTCTCGTGGCCTCCCGTAATTT
TGCAAATGATGCTACATTTGAAATTAAGAAATGCGATCTTCACCGGCTAG
AAGAGGGCCCCCCTGTCACCACAGTGCTCACCAGGGAGGACGGGCTCAGG
TACTATAGGATGATGCAGACTGTTCGCCGGATGGAGTTAAAGGCAGATCA
GCTGTATAAACAGAAAATTATTCGTGGTTTCTGTCACTTGTGTGATGGTC
AGGAAGCTTGTTGTGTGGGCCTGGAGGCCGGCATAAATCCCACAGACCAT
CTTATCACAGCCTATCGGGCTCATGGCTTTACCTTTACTCGTGGGCTTTC
TGTCCGAGAAATTCTCGCAGAGCTTACAGGAAGAAGAGGAGGCTGTGCTA
AAGGGAAAGGTGGATCGATGCATATGTATGCCAAGAACTTCTATGGGGGC
AATGGCATCGTTGGAGCTCAGGTGCCCCTGGGAGCGGGGATTGCTCTGGC
CTGTAAGTATAATGGAAAGGATGAGGTCTGTTTGACTTTATATGGCGATG
GTGCTGCTAATCAGGGTCAGATATTTGAAGCTTATAACATGGCAGCTTTG
TGGAAATTGCCATGTATTTTCATCTGTGAGAATAACCGCTATGGAATGGG
AACGTCCGTTGAGAGAGCAGCGGCCAGCACTGATTACTACAAGAGAGGCG
ACTTCATTCCTGGACTGAGGGTCGATGGAATGGATATCTTGTGTGTCCGG
GAGGCAACAAGGTTTGCAGCTGCCCACTGTAGATCTGGAAAGGGGCCCAT
ACTGATGGAGCTACAGACTTACCGTTACCATGGACACAGCATGAGTGACC
CTGGAGTCAGTTACCGTACACGAGAAGAGATTCAGGAAGTAAGAAGTAAG
AGTGACCCTATTATGCTTCTCAAGGATAGAATGGTGAACAGCAATCTGGC
CAGTGTTGAAGAATTAAAGGAAATTGACGTTGAAGTGAGGAAAGAAATTG
AGGATGCTGCCCAGTTTGCCACTGCTGATCCTGAACCGCCTTTGGAAGAA
CTAGGCTATCACATTTACAGCAGCGACCCGCCTTTTGAAGTTCGGGGTGC
AAATCAGTGGATCAAGTTTAAGTCCATCAGTTAATGGGAGACCGGCTCCA
ACTGTAAGGGACTCTGTGTTCTCAACTTTGTTAGGGAAGAAAACCCCATA
AAAAGAATGTAGGCCAAGATAGTAAGTGCATGTGTTTTGTACAGTGTTGC
ATTAAAAGGTGTTACTGCACACTTACGTACTTAGTGTGAATATTACATAA
GGTTATTTTAGATTTCAAATTTTTTTCTTAAAATGGTTCTTTTTAATAAC
TGAAAACTATTTGCTAAATAGTATACAACTAAATCAAAAGCCATTCCTAC
CTTTGAGGGGAGTGGGAGCATTCCCTTGACCCTTGCACCTCATGAAACAG
CACACACTCTGCAGGCACACCCTCATCAGTGTGGGGGCTGAAGCCTTTTC
ACAGTGACCATCGTTTCTCAATAAAACACAATATTTATTATCTCCAGGCA
GGGGGTAGAAGGACAATTCCATTTTAATTATTTTTTT
>GL192368.1:2374572-2374576
AAATCT
>GL192368.1:2335607-2335609
CTG
>GL192368.1:2332973-2332973
C
>GL192368.1:2166586-2166593
GGGCGCTT
>GL192368.1:2103642-2103657
GCAAGATGCTCCTTTT
>GL192368.1:2066081-2066085
TGTGT
>GL192368.1:1615897-1615903
TCCAAGG
>GL192368.1:1600648-1600649
CT
>GL192368.1:1586113-1586121
GTCCCCCAA
>GL192368.1:1569385-1569400
TTTTTTTTTTTTTTTT
>GL192368.1:1524860-1524865
GTGAAATTGGAAGTAAG
>GL192368.1:1327532-1327559
CCTTTTCCAAATAAGTTCTTCCATCTTTATTTTTGTAAAAA
>GL192368.1:1215352-1215367
CAGGGGCAGGCGGTGG
>GL192368.1:992280-992298
CCATGCCGTAGATCGCACC
>GL192368.1:633830-633842
GCTCTAGCACCTC
>GL192368.1:614786-614834
CAACAGGGGGAACTGTGGTCACGCATGGATTTTCGTCAGCCCACCTTAC
>GL192368.1:563497-563497
C
>GL192368.1:185334-185368
CACTCAGCCGGAGGTTTTCCGGCCAGCTGTGTGCC
>GL192368.1:112062-112072
GTGGAAGGCCT
>GL192368.1:111891-111896
GGCTTC
>GL192369.1:4030382-4030651
AGCCGCTGTGGGGGGCCGCGGCTGCTCCTTCGGTGGACTCCTGGTGCCCC
CGCTGTCCGGCCGGGCTGGCGGGGCGTCAGGCTCCCCGGAATCGGGCTCT
AGCGACGCCGCGGGCCTTTCCTTCTTCACCTCCTCAGGGTTTGGAGGATT
GGTGGCGGGGGCCTTGCCGCGCACAACCGGGGGCACCAGCAGGGTTGGTT
TCTTGAAGTCGTCACTGAGCTCTTGCAAAGCCAGAGGCTCGGACTGAGAG
GGACCATCATCCATCCTCAG
>GL192369.1:3525281-3525285
TGTCG
>GL192369.1:3487232-3487249
CAGAGCTGGATAAAGAAG
>GL192369.1:3442610-3442628
CAGTGAACTGCCTGAAGAG
>GL192369.1:3434855-3434870
AGTGACAAGAAAGAAG
>GL192369.1:3399784-3399795
GGCTTCTTTTTG
>GL192369.1:3381578-3381578
T
>GL192369.1:3355921-3355927
TGGCGCC
>GL192369.1:3300728-3300731
TTTT
>GL192369.1:3295270-3295286
ACCAAATTCATCAGTGGCTTCCTAAGTG
>GL192369.1:3279575-3279584
GGCCGAGTGG
>GL192369.1:3223931-3223933
AAA
>GL192369.1:3186019-3186020
AA
>GL192369.1:3119844-3119858
CAAACAAAAAACCTG
>GL192369.1:3058743-3058758
TTTTTTTGTTTTTTTT
>GL192369.1:3042539-3042588
CGAGGGGCGCGGGGTCGCGCTGTGACGTGCGGGAGGCGCGGCGGGGGCGC
>GL192369.1:2987365-2987372
CCTGTGCG
>GL192369.1:2615058-2615067
TTTTTTTTTT
>GL192369.1:2565166-2565167
CG
>GL192369.1:2553147-2553163
CCCGAGTTCCCGCACAG
>GL192369.1:2390851-2390857
CCAGCACCGTGGGCC
>GL192369.1:2383575-2383577
GAT
>GL192369.1:2367420-2367420
G
>GL192369.1:2299271-2299281
CGGAGTACGAG
>GL192369.1:2150482-2150495
GGCCTTTGCACAAG
>GL192369.1:2087400-2087412
AGCACTGTGCACG
>GL192369.1:1988210-1988212
CCCAGCTCCGGCCGGGAA
>GL192369.1:1904905-1904906
TT
>GL192369.1:1891274-1891284
TATGGTCAGAG
>GL192369.1:1839482-1839499
GGAGTATATACTTTGAAG
>GL192369.1:1792355-1792355
C
>GL192369.1:1704423-1704439
GGAGGCAGGGGCAGCAG
>GL192369.1:1577694-1577696
TTT
>GL192369.1:1479829-1479844
AATTTTTTTATTTTTT
>GL192369.1:1418213-1418225
CAGCACCACCCAG
>GL192369.1:1414470-1414483
CTTGTAACCTGGTG
>GL192369.1:1389371-1389371
T
>GL192369.1:1348158-1348158
C
>GL192369.1:1330708-1330716
CCGGAAGCCCAAGAA
>GL192369.1:1329216-1329262
AACTACTTTCATCTGCCCTACCTGGATCGCAAGCCCTGCATCTACAT
>GL192369.1:1234907-1234919
GGTCAGAGGAGGA
>GL192369.1:1065891-1065913
GTGGAAAACAGTATGGAGGTTCC
>GL192369.1:1029659-1029712
CCTCCGGGATGCTGCGGCTGCGAGGGTCCGTCGGTCGGTCCGTCTCTCCT
CGGT
>GL192369.1:945305-945306
GT
>GL192369.1:932008-932026
TGGGTGGGGGGGGCTGACC
>GL192369.1:846519-846535
ATGTCTCCTCTAGCCAG
>GL192369.1:827739-827743
GTTTG
>GL192369.1:818460-818465
CCTCCA
>GL192369.1:787703-787721
CACATGACCCGGGAGCAGG
>GL192369.1:710401-710419
TCAAGCAGCCCCTGACCAG
>GL192369.1:704103-704114
TGGGGCAGTATC
>GL192369.1:665977-665988
CACCCGTGGAGC
>GL192369.1:628722-628733
GCCCCCCTGTGC
>GL192369.1:574902-574920
CCGGAAGGACTTGGTGAGG
>GL192369.1:555718-555756
CGCCCCGCTCGCCTGCCCCTGAGGCCGCCGGCCAGCCGC
>GL192369.1:527970-527984
TGTGATAAAAATGAC
>GL192369.1:488562-488577
GGGGGGGTTGTTTTGT
>GL192369.1:378129-378136
GTTTTGTACAAGATG
>GL192369.1:359395-359413
CAGAGAGTGACTTTTATCG
>GL192369.1:355216-355219
GGAA
>GL192369.1:318060-318078
CTGCCATCTCCACTTTGGC
>GL192369.1:234058-234058
T
>GL192370.1:3988907-3988948
CGGCCGAGTGGCCCGACAGCGCACGGCCCCGGGCGCGGCGCGGGCCCCCG
AACTCGCGGCGTTCGCGCAGCTCTTCCTCCTCGTCCTCCCGCCGCCGGCC
CTCAGCCATGGACGAG
>GL192370.1:3880433-3880457
TTCCAAGGGCCAGAACTTCCGGGTCCGGA
>GL192370.1:3814492-3814500
CATGGCTTC
>GL192370.1:3619626-3619626
C
>GL192370.1:3109589-3109602
ATTTGTAGACCAAT
>GL192370.1:2986356-2986419
CAAATAATCATGAATGTATAATTATTATTGGTAATAACTGTTCTGAAGGA
CAAGTGATTGCAAGTTGGATTAGTATAAATAAGGAACAGTGAAGAATGTG
ATGAGCAATGATATAGGAGAACCTGATTTTGATTAGGAAGGCTTCTCCAA
GAAAATGGCTTGGAGGGTAGATGCTGTTACCTAGGCAGAGGAGTTGGGTG
GTCCATGGACTGTGGACAGGAGCGTTCCAGACAGAAAGAAGAGCACAGCT
GCATCTCTGAAGGCTCTAATGTGAAGAGTTTTGTTCCTTTAGGGAACTAA
AAGAAGGCCAGAGTGGCTGGAGCAAGGGAGAACATGTGAAAGGAGAGACT
GGAGAGGTAGGCAGGCATGTAAGTCTGTTCATGGTTTTTTTTGG
>GL192370.1:2767518-2767532
AACAGCAGGATCCAG
>GL192370.1:2717890-2717913
CGCCGAGCGAGTCGCCGACGGGCA
>GL192370.1:2667114-2667114
C
>GL192370.1:2449235-2449248
TTCTTAGGCAATTTAAGAA
>GL192370.1:2386233-2386241
TTTTTTTTT
>GL192370.1:2252462-2252471
TTGCAGAGTTTTCTGTGGGTTTCCCTGATATC
>GL192370.1:2124309-2124310
AG
>GL192370.1:1895526-1895526
GTCTAATTTTCTTTTCAT
>GL192370.1:1764868-1765050
CAAGAGTTAAATTAGATGCCCAAGGTTGGCAGTGCCCAGTGGGGGCGGGA
GTCTGGGGACAGTCCCTAGGACAAAAGCCTAGGCAGTCGCTTGGACTAGT
CACGGGGGAACTGGCTGGGGTCTGACCAACCACTTGCCAAGAGCTCCCTC
TCAGCAAAATCACTGAGACAGTGAGTGCAGCAAGGTAAGGGTTTTTTGTT
TTGTTTTTG
>GL192370.1:1347084-1347087
CCCT
>GL192370.1:1319653-1319652
GTCATAACTGTGCATTTTCCTCTCAAAAAGCCTCGGAGGCAGGTCCTGCC
ATTTTCGTTTCATAGTGAAGTAATGGAGGGTCCAAGAGGGGAACTCATCC
ATGGTCACTGCTGGTAAAGAGCCAGGTAAGGAAGTGAACTGATCCCACGT
GGCCACATTACTGCACAGACACATTGCAAGAGGCTGAACATGAAGTTGGC
ACTGTACAACGAGACCTTTGAGCAAACAAATTTT
>GL192370.1:1269865-1269869
CCACA
>GL192370.1:1255610-1255617
TCTCCACA
>GL192370.1:1230509-1230511
TTT
>GL192370.1:1163233-1163251
CTGAAGAGAGCAATCACAG
>GL192370.1:811767-811785
TGCAAATCATCAGCTTGCT
>GL192370.1:775103-775105
TTT
>GL192370.1:702390-702390
G
>GL192370.1:617120-617121
GG
>GL192370.1:560821-560837
GTTAGGTCGTGGTCCAT
>GL192370.1:515106-515119
GTTGTGTTTTGTTT
>GL192370.1:493578-493582
CTGTAATA
>GL192370.1:368634-368641
CCTGTGCG
>GL192370.1:330211-330211
T
>GL192370.1:232789-232871
GGGGGGGGGTTGGGAGGAAAAGAGAGAAGCAAGAGAGAAAGCCAGCGAGC
TAGGGAGGGCAGCGGGGAGAGAGGGGTTGGGAGGGGGGAATGAGGACGGG
GG
>GL192370.1:104916-104921
CTCCGT
>GL192371.1:3956224-3956246
CGTACGAAAAAGTGCAAAACATTATCACAAAATGGGGGGCTCAGAGGGGC
CCCTAACATAGGCTCCTGAGGCCCATGCCCTAGCCCTGCCCTGCCCCGGA
CACCGCGTCCGGCGCGGTCGGGCCCTGGGCCAAGGGGCCCTCATGGGTGG
CCCGAGGCCGGCCCGGGCTCAGGCAGGGCTGTGTCATGCAGGTGCCCAGT
GGGCATCAACCCCCCACGCTCCTACCCTCAACTCAGAGCTTCCACCGCCC
ACTGCTTGCCCCTGGGCAAGGCTCTGAGCCATGACCCTGAGCCCGGGGCT
GGCTGGAGGGGTTGGCCTGCAGGGAGGGGCTGGAGTGAGGTGGGGGGAGT
CCGTCCTCCGTGCTCCCGGCCTGGGCCAGTGCTGCCTCTACGGCATCCAG
CTCTTCGCTGCCTGCCTTCAGCTTGACCCGAAGCAGTGCTGCGTACGTGC
CATAGCGGGATTTCTCAAACTCCAGGTAGGCCTCCTTCTGCCGCTGCTCC
TCGGCCTCCTTGCCCCGGGACTTTCTGCCCAGTCGCGCAGCCCGGTGCTC
TCGCAACTCGCTTGCCATGGCCTTCAGCTTGGCCTCATGGGTCCGCACCT
GCTCCTCCTGGGAGAGGCGGGTGGCAGCGCTGGGCAACAGAGGGCGGCTG
AACTTCCTCTGGGAGCTAACAGCAGCTGGGAAGGGGGGTGCAGAGAACAT
GGCAGCCACCACATTGATGCGAGTGATCCAGGACTGCATCTGCTCCAGGC
TCGGGGCCTGAAAGAGGAAGACCCGCCAGTCTGCTGTGCGCAGGTAGAAG
ACGTGGGGCCTCTTGCTATAGTCGCTGGCGCGTGTGGCCAGTGCGTGGTG
GATGCTGATGGCGTTCTTTAGCTCTGCCTCTGAGAGGGCCTTCCCGGGCT
GGTACTCCTCCTTCTGCAGGTAGAGGATCATGCCCTTGAGGATCCCGTGG
AAGCTCTTCCAGCCCCGCTTGCCCCGAGGTGTCTTCCTGCAGTCAGGGTC
TGCGTGCACCTTTCGCACCAGGGCCCCATGCTTGTAGACTGCAGCCCCAG
GCTCAGGAGTCAGGTCCAGGAAAGGGCTGGAGCCGCTGCCACTGCCCCCG
CTGACCCTCTTGATGACCTTGGGGTTGGGGTCGGCCAACTCAGACAGAGA
GCGTCTCAGCTCCTCCTCGTCTATGGCCCACTGCAGCTTTTCGTTCTTGA
TGGAGCTGTACAAGGCCTTGAGCAGCTCCCTGGGGAAGTCTCCGCCTTCA
TTGAGGCCCTCCAGGTTTCCGATGAAGTCTCCGCAGGTCATGCGCTTCCC
AATGTTATGGCCGTGGAGATCGGTGTTGAGTAGCATGAGGGCGCAGGTCA
GCGTGTGTGCACCGTCCTCTGAGGACAGGGCTCCGGGATTGCACTGGAAG
TATCTCTGGGAGAAGTGGGCCAACACGCGCTCCCGTTCCTGCGTCTCACC
CATTAAGGCCAGCTCCTTCAGAAACACCCTGAGAGCTTGGTCCAGAGTCA
TGCCCGTGAAGACAAAGAACTTGAGGTACTCGCCAGCCACAAGTTTGCTG
AAGTCATTGTTCTTGCCCAGGTGCCGGGCCACATCAGCCTTCCTGAAGCC
GTCTAGCCGGTATAGCCTCTTAGCTAGGCGCTGCGCGGCCTCCAGGTCTG
CTTTCTGCCCATTGGACAAGGTGTCTGTGCTTCCCAGGGCCAGCCGCTCT
GTGCTGTCCAGCTCTGAGTCTGAGTCGGACACCAGCTGGCTCAGCGGTGG
TTCGCTGCCCAGGGGTGCCGCCCCCAGCCCAAAGCTGTCTTCTGAGCGGC
AGGGACTAGGGGGCTCCCTCCGTGGGGCCTGCTTGGCTCCAGCCTCTTCC
TCCTCTTCCTCCCCTCTCTGTGTCCAAGGCCCGTCAGCAGCGGAGCTGGT
ACCAGAATCTGGCTCAAGAGGTGCAAGTGGGGCGGGAGCAGGTGGGTCAG
GCCGGGGGGCAGGGGGTTGGGGAGGCAGCTCAAAGGTGAAGAAAGGGCTC
TGGGTTGGGCCAGGTGAGGCCAGGGCCTCCAGTGAGGCAAGGCTGGTGTA
GGAGGTGCCCTTGGCTCGGTGTGACTCCAAGATGGCTTCAAACACACAAC
TGAAAGAGTCAGGCCCATCAGCCGAGGGGCTGGTCCCAGGTAGAAAGGGC
ACAGGCGACTTGAGAGGCCCAGGTTGAGGCATCCGGGTGCCTGGCCGGGC
CCCTTCTGAAGCCTCAAACACCTCGTCATCCACTTCCTCTTCCCCACCTG
CCTCGTCCTCGTCCTCATTTCCACTGCCCAGGCTGGGACAAGGGCCAAGG
AATGGACCGGAACGTGGGCCAGGTGGGCGGGCAGTGCCAGGTGGGCCCTC
AGAGCTGGGCTGACTCTCGATGGCCGAGTCAGCTTCCTCCCGCTCAGCCA
GCACCTCATCAATGTCCGTCTCGCGGTAGCACCTCAGGGGTACCGTGTCC
AGGTCCGTCTCGGAGTACTTGGCTGCTCGCCCCACAGCCACCCCAGAGCC
CTGCCCTGAGCCCACCCCAGGTGGAGATGGGGGGGCCTGCTCTGGGGGCT
TAGCACCTGAGCTTGGGGGGTCCAGGGAGCCATAGAAGAATTCCCATTTG
GCTCGAGCAATTCTCTGGGCATGAGAGGAGACTTCCCGGGGGGAGGACCA
GGTGTCCCCCTGGTTCAGGAGTCCAGTGTCAGCAGGTCCTGGGAATAGCT
TGGCCAGGTGCTCAGAGGGTCCCCCCAGCCCATTGGGGAGAGAAGAGTAA
AGGCCATCTGCCCCAACCTGAGGTTGGGCTGGTGGCCCATATATAAGGCC
CTGGCTGCCAGGAAGAGCTGAGCCTCCTCTGGCTGGGAGTGGGTCTGATG
TGGATGCCTCTAGCCGCAACTTCCGATTGGAGCCAGGCCCAAGGTCTGGG
GTGGGTCTGGGAGGAGAGACCCCACCCAGGTCCCAGCTCCGACTCAAGCC
TCCAGGAGCAGGTAGCCCATTTAGTGGCCTCACACTGGCCTTCTCCACAA
AGCGGAATATGACCACAGAGCTCCGAGCTCCCGGTGGGGGCTGCCCAGTG
GGTGAAGGGGGTGCCCAGGGTGAGGGAGCAAGACGGGGTGAGGGAGGGCC
ACGCAGGGGTGTACAGGGTGCTGTCACACGTCCCAGCTCCCGGCCTCGGG
GACCTGGACCTGCCACCCGCCGTAGCAGGGAGCCTGTGCTGCCATACATG
CTGGCTGGGGGGCTTTGTGGCACCGGGCCTTCGGGGAGCCAGCGGCGTGG
GCATCGTGGTGGGGAGATGGCACAGTCGCCCTCCGAGCAGAAGCGCATGG
CACCCTGGGCCATGCTGGGGCCGGGGGTCAGGCTGGGGGGGCAGGGATGG
CGAGGCCAGGCAGGGAGTAAGGGGGCAGCATGCTCTTCGGACAGGCCGCT
GCTCGCCTGGAGCTGGGGCCGAGGAGAGGCGGGGAAGAGGCTGGGCCCAG
CTCAGCTGTGAAGGCAGCGCGGCTCCCGCTTGCTCCCGCTTGCTCCAGGC
CCGCCTGCCTCTCAGTCCCTCCC
>GL192371.1:3084227-3084234
CCTGTGCG
>GL192371.1:2996602-2996603
AT
>GL192371.1:2977284-2977286
AAG
>GL192371.1:2976975-2976993
CCACCCGGATCGCCGCGCG
>GL192371.1:2974255-2974255
A
>GL192371.1:2737619-2737667
CACGGGCCCCCGCCGCCCCCGCCGCCGCCGCTGCCGCCTACACCGCCAA
>GL192371.1:2722292-2722302
CCGCCCGCCGT
>GL192371.1:2610280-2610355
TGACGGGCCTGCTTCATAACTTAGCTCCTGCTGCCAGAAGCATTGCAGTC
CTCTTTATCAATTGCTCTTTGAGTTT
>GL192371.1:2460917-2460927
CTGCCATAGTC
>GL192371.1:2370732-2370736
TTTTTTTC
>GL192371.1:2300532-2300538
GCCCAGC
>GL192371.1:2245943-2245948
GCCGCATGGCGTGCTCT
>GL192371.1:2225981-2225999
GCCTGGGGCATTGGTAGAG
>GL192371.1:2189179-2189189
TCACTGGACACAAG
>GL192371.1:1985054-1985054
T
>GL192371.1:1817119-1817130
GCCGAGGAGACG
>GL192371.1:1802033-1802046
CCCGGAGCTCCGAG
>GL192371.1:1713961-1713971
CCCAGATGTCA
>GL192371.1:1696781-1696782
CA
>GL192371.1:1642678-1642680
TTT
>GL192371.1:1636947-1636958
AGATGCTAGAAG
>GL192371.1:1626572-1626587
CAGACGCGAAGCCGGGCGCAGGCCGCGGGCCGCCGCTGGCC
>GL192371.1:1572470-1572471
CCACGACCGGGCCCC
>GL192371.1:1502353-1502366
CGGAGAGTGCCGTCGCCTTT
>GL192371.1:1461785-1461795
GTCGCCGAAAC
>GL192371.1:1439466-1439470
AGCGT
>GL192371.1:1430506-1430517
GCTGTACAAGGC
>GL192371.1:1418031-1418041
GCAGTTACAAG
>GL192371.1:1409575-1409575
GCCCCTCCTGGCCACACCCCGCCCCACAGACCCCATGCCCACCTCTGAGG
TCAACTAAGGCAGGCCTCTCAGAGATCAGGACCAGTACTTCCTACCAGAC
TGTCCCAAGCACCCTTCCAGCTGTCCCCAGGGCACAGACTTTTCAGGCCC
AGCCTGAGCTGCTGCTGCTGCTACTTGGATGGGGACCTGAAAAAGAGAAG
TTTTATA
>GL192371.1:1402336-1402347
GTCTGAATGGCG
>GL192371.1:1302718-1302734
CGAAGCTGCTGTCCAAG
>GL192371.1:1253875-1254018
AATCTGGCTAAGGGTTTATCGATTTTGTTAATTCTTTCAAATAACCAGCT
CCTAGTTCCGTTGATCTATTCTATTGTTTTGATTTCTATATCCTTTATTT
CTGCTCTATTATTTCCTCTCCTGCTGGATTTAGGTTTTATTCAC
>GL192371.1:1252742-1252980
AGTATGTTCACTCTATCCCTACACTGTGAAGAGTTTTAATCAAGAAAGGA
TGCTGTACTTTGTCAAATGCTTTTTCTGCATCTATTGAGAGGATCATATG
GTTCTTGTCCTTTCTTTTATTAATGTAGTGTATCACATTGATTGATTTGT
GGATGTTGAACCACCCTTGCAGACCAGGAATAAATCCCACTTGGTCTTGG
TGAATAATCCTTTTAATGTACTGTTGGGTCCTATTGGCT
>GL192371.1:1194728-1194730
GCTCTGTGAGTGGCGGGGAG
>GL192371.1:1137919-1137923
GACCC
>GL192371.1:1051185-1051199
CCTGTGTCTCATAGG
>GL192371.1:905974-906158
AGATAACTGGCTCCTTCAAGCCCAAGTTCCCTGAAATTCTCCTGATAAAA
AGTGTACCCTTTATTAACGGTTTTCCTATTAAACTGAAATCCACGTGAAT
AATCTGTTTGCCCAAGATAGGATAAAAACATGCAGGGCTTTCTTATGCAT
TTAGCTCACAAAGCTTTTGTTTTCTTTTCTTTTCT
>GL192371.1:789406-789410
GAGTGTT
>GL192371.1:743365-743367
GCT
>GL192371.1:627494-627512
CGTCTGACAACACTATCAG
>GL192371.1:314260-314268
GCGAATCGG
>GL192371.1:286599-286607
CAGGAAAGC
>GL192371.1:258545-258545
C
>GL192371.1:232793-232808
TGGGGCTCACAAAGAG
>GL192371.1:192281-192292
TCAGACTATACA
>GL192372.1:3928529-3928683
CTGGGCGGCGCCCGACAACACGCGAGAGACAGCGGCGAGCATTTTCCTCA
TGGATTGCCGGCAGTGGCGGCGGCGGCGGCGACTCCCAACTACTTAAACG
GCGCGACCCAGGAATCTCCAAGTCTCCTTCAGGCGCCCGGAGCGGACGCC
ACGCC
>GL192372.1:3400856-3400870
TTTTAACGGCTGGCT
>GL192372.1:3284607-3284613
GCAAATC
>GL192372.1:3215238-3215240
TTT
>GL192372.1:3182798-3182811
CACTGTTGGCAGAG
>GL192372.1:2794990-2795014
CTCTCTCTCTCTCTCTCTCTCAAGT
>GL192372.1:2751285-2751286
TT
>GL192372.1:2696618-2696631
TAATCTCTTTCTCT
>GL192372.1:2518250-2518255
AGTCAA
>GL192372.1:2320893-2320907
AATAAATACATCCAG
>GL192372.1:2296172-2296189
ACATCTCTTTAATGAAAG
>GL192372.1:2270873-2270885
CCAAACAAAATAG
>GL192372.1:2208372-2208375
CTCC
>GL192372.1:2180381-2180411
AGAAAGGAGAGAAAGGAAAGCGCGAGGAGCCGCCGCCGCCACCGCCGCCA
GCGCCGCCGTGCCGGAGCCGAGGGGACTCGGGCCGCCGCCCCGCCGCACC
TCCTGCCCGCCGCCGGCTCCCTGTCCTCGGATTCACGCCAACAGCCTGTT
AAAACATGGTGGATTACTATGAAGTTCTAGGCGTGCAGAGACATGCCTCA
GCCGAGGATATTAAAAAGGCGTACCGGAAACTGGCACTGAAGTGGCATCC
AGATAAAAACCCGGAGAATAAAGAAGAAGCCGAGAGGAAGTTCAAACAAG
TAGCTGAGGCGTATGAGGTGTTATCAGATGCCAAAAAACGGGACATCTAT
GACAGATACGGCAAAGAAGGGTTAAATGGTGGAGGTGGAGGTGGAGTTCA
TTTCGACAGTCCGTTCGAGTTTGGCTTCACATTCCGTAACCCAGATGAAG
TCTTCAGGGAATTTTTTGGTGGAAGGGACCCGTTTTCATTCGACTTCTTC
GAAGACCCATTTGAGGACTTTTTTGGGAGTCGAAGAGGCCCCCGTGGAAG
CAGGAACCGAGGCACGGGGTCGTTTTTCTCTGCCTTCAGTGGATTTCCAT
CTTTTGGAGGAGCGTTTCCTTCTTTTGATACAGGATTTACTTCCTTCGCG
TCACCAGGTCACGGGGGCATCACTTCATTCTCTTCCACGGCATTTGGTGG
TAGTGGGATGGGCAGCTTCAAATCTATATCGACTTCTACTAAAATGGTTA
ACGGCAGAAAAATCACTACAAAGAGAATTGTGGATAATGGTGAAGAAAGA
GTAGAGGTTGAAGAGAATGGCCAGTTAAAGTCCTTAATGATAAATGGTAA
GGAGCAGCTGCTACGCTTGGATAACAAGTAACAACGCACGCGTGTAGCAG
GAATGTTAGCTGTAACGGGCACCGTTGAGGACTGACAGGAACGCTTGTTT
TTGAAGATTTCAAACGAACTCAACTTTCCGTATAACTGTACCTAATCTAA
AGTATTTATACACAGCTCATCGGAGCCCTGTTTGTCATAGACTTGTGAGT
TTATTGTTGGGACCACATAACAGGACCATTGTTTGGGGGTTTTTTTGTTT
TTGGCTTTTTTT
>GL192372.1:2154473-2154485
AAATTGAGAAAAA
>GL192372.1:2153033-2153033
T
>GL192372.1:2119137-2119155
TGTGCATTCAATTGTGCAG
>GL192372.1:2069356-2069364
AGTTAACAG
>GL192372.1:2052400-2052436
CAGAAGATGGCTGTGGAGAGCCCGTCCGACAGCGCTG
>GL192372.1:2039843-2039897
CAGCTGGCGGACCCGTGGCAGAAGATGGCTGTGGAGAGCCCGTCCGACAG
CGCTG
>GL192372.1:910997-911000
CACG
>GL192372.1:774908-774922
TTCCCCTTCTCTGGC
>GL192372.1:441356-441357
CC
>GL192373.1:3917346-3917422
CCTCCTGGGTAGTACCCGCCGCCAGCGCCAGGGTGCCCCGGGTACGACAT
GGTGCAGACTGCGCCGCCGCCGCCGCC
>GL192373.1:3662711-3662713
TTT
>GL192373.1:3655277-3655286
AGGAAATGGA
>GL192373.1:3628553-3628555
GCA
>GL192373.1:3446206-3446222
ATGAAGATCTCGAAACT
>GL192373.1:3359868-3359894
ATCAATAAGTTTTTTGTTTTGGGGGTT
>GL192373.1:3273759-3273776
CTAACCCTGGAACAGAAG
>GL192373.1:3009528-3009538
GGAGATGACAG
>GL192373.1:2960159-2960176
CTGGCAGCTACTAAGAAA
>GL192373.1:2853215-2853219
GTCGATACCAGTAGAT
>GL192373.1:2627688-2627690
GCC
>GL192373.1:2136380-2136387
CCTGTGCG
>GL192373.1:1778238-1778453
GATGCTCTTGAACCTCCATGTATTTGTGTCCTTCCAAATTTTTTCTTGTG
ACTGAGTTCATGTTTTAAAGCATTGTGTTCTGAAAATATGCATGGCATAA
TCTCCATCTTTTTGCTCTGGTTGAGTCCTGATTTGTGACCCAGTGTGTGA
TCTACTCTGGAGAATGTTCCATGTGCACCTGAGAAGAATGTGTATCCTGT
GGCTTTAGGATGAAATGG
>GL192373.1:1777553-1777553
T
>GL192373.1:1001127-1001134
CCTGTGCG
>GL192373.1:974845-974855
GAGGTACTCAT
>GL192373.1:900962-900962
T
>GL192373.1:793492-793499
CCTGTGCG
>GL192373.1:103466-103477
CCCGAAGTCATT
>GL192373.1:93644-93661
TGTGGCCAGCGTGATTTT
>GL192374.1:3885923-3886231
GCCGCCGCCGAGAGATGGGCCTCCTCACCCGCGCTCCGGCACCCGCCACC
GCTCTGAGGAGTTGAAGACCATCTATGATAACAGTCTTCTGTAAGTCAAG
CTTTTTCAAGAATTCGCTGAAGGAATCAAGTAGGATTTTCTTACATCATG
ACTTAATCTGAATGCAAGAACAAGAAATAGGTTTTATCTCTAAATATAAT
GAAGGGCTGTGTGTAAACACAGACCCTGACTCAATTCTAATGAGCATTTT
AGACATGAGTTTACATCGGCAAATGGGTTCAGATCGTGATCTTCAGTCTT
CTGCTTCATCTGTGAGCTTGCCTTCAGTGAAAAAGGCACCCAAAAAAAGA
AGAATTTCAATAGGCTCTCTGTTTCGAAGGAAAAAGGATAACAAACGTAA
ATCCAGGGAGCTAAATGGCGGGGTGGATGGAATTGCGAGCATTGAAAGTA
TACATTCTGAAATGTGTACTGATAAGAACTCCATTTTCTCTACAAATACC
TCCTCTGACAATGGATTAACTTCTATCAGCAAACAAATTGGAGACTTTAT
AGAGTGCCCTTTGTGCCTTTTGCGGCATTCTAAAGACAGATTTCCTGAGA
TAATGACTTGTCATCATAGATCTTGTGTGGATTGCTTACGACAATATCTA
AGGATAGAAATTTCTGAAAGTAGAGTTAATATCAGTTGCCCAGAATGTAC
TGAACGGTTTAATCCCCATGATATTCGCTTGATATTAAGTGATGATGTGT
TGATGGAAAAATATGAAGAATTTATGCTTAGACGGTGGCTTGTTGCGGAT
CCTGATTGTAGGTGGTGTCCAGCTCCAGACTGTGGATATGCTGTGATAGC
ATTTGGATGTGCTAGCTGTCCAAAATTAACTTGTGGGCGAGAAGGCTGTG
GAACAGAGTTTTGCTACCACTGTAAACAGATTTGGCACCCCAATCAGACC
TGTGATGCTGCTCGACAAGAGAGAGCCCAGAGTTTACGTCTGAGAACTAT
ACGTTCTTCATCCATTAGTTATAGTCAGGAGTCTGGAGCAGCAGCTGATG
ATATAAAGCCGTGTCCACGATGTGCTGCTTATATAATAAAGATGAATGAT
GGGAGCTGTAATCACATGACATGTGCTGTCTGTGGTTGTGAGTTTTGTTG
GTTATGTATGAAAGAAATCTCAGATTTACATTATCTAAGTCCATCAGGAT
GTACTTTTTGGGGGAAGAAACCCTGGAGCCGAAAAAAGAAGATACTGTGG
CAGCTGGGAACACTTGTTGGTGCTCCCGTCGGAATTGCTTTAATAGCTGG
CATTGCTATTCCTGCAATGATTATTGGCATTCCTGTATATGTGGGCCGTA
AGATTCACAATCGATATGAAGGCAAAGACGTTTCAAAGCACAAACGGAAT
TTGGCTATAACAGGTGGTGTAACATTGTCTGTAATAGTATCTCCAGTTGT
AGCTGCAGTAACTGTAGGTATTGGTGTTCCTATTATGTTAGCCTATGTCT
ATGGCGTTGTTCCAATTTCTCTCTGTCGAAGTGGAGGTTGTGGAGTCTCA
GCAGGCAATGGAAAAGGAGTCAGGATTGAATTTGATGACGAAAATGATAT
AAATGTTGGTGGAACTAACACAGCTGTAGACACGACTTCAGTAGCAGAAG
CCAGACACAACCCTAGCATAGGGGAGGGAAGTGTTGGTGGTCTGACTGGC
AGTTTGAGTGCAAGTGGAAGCCACATGGATCGAATAGGAGCCATTCGAGA
CAACCTGAGTGAGACAGCTAGTACCATGGCCCTAGCTGGAGCCAGTATAA
CGGGGAGTCTGTCAGGAAGCGCCATGGTGAACTGTTTTAACAGGTTGGAA
GTACAAGCAGATGTACAGAAAGAACGGTACAGTCTAAGTGGAGAATCTGG
CACAGTGAGCTTGGGAACAGTTAGTGATAATGCGAGCACCAAAGCAATGG
CAGGATCTATTCTGAACTCGTACATCCCATTGGACAAAGAAGGCAACAGT
ATGGAGGTGCAAGTAGATATTGAATCAAAGCCATCCAAATTCAGGCACAA
CAGTGGAAGCAGTAGTGTGGAGGATGGCAGTGCCACCCGAAGTCATCCTG
GTGGTTCATCCAGTGGCTTGCCCGAAGGTAAATCTGGTGCCACCAAGTGG
TCCAAAGAAGCAACAGCAGGAAAGAAAGCAAAAAGCGGTAAATTGAGGAA
AAAGAGTAACATGAAGATAAATGAGACCAGAGAGGACATGGATGCACAGT
TGTTAGAACAACAAAGCACGAACTCAAGTGAATTTGAGGCTCCATCCCTC
AGTGACAGTATGCCATCTGTAGCAGATTCCCACTCTAGTCATTTTTCTGA
ATTTAGTTGTTCTGACTTAGAAAGCATGAAAACTTCTTGTAGTCATGGTT
CCAATGATTATCATGCCCGCTTTGCTACTGTTAACATTCTTCCTGAGGTA
GAAAACGATCGTCTGGAAAATTCCCCACATCAGTGTAGCATTTCTGTGCT
TACCAAAACTGCTTCATGTTCAGAAGTTCCACAGTTGAATCATATTGCTG
AAGAACATGGTAACAGTGGAATAAAACCCAATGTTGATTTATATTTTGGT
GATGCACTAAAAGAAACGAATAACAACCACTCACATCAGACAATGGAATT
AAAAGTTGCAATTCAGACTGAAATTTAGGCCTATAAATGCTGCAAATTAA
TTACCACTGAACAACCTTGTTTGGAGCTGGTTGAACTACATGTGACTACT
TTAAGTTTCACGTTACCAGCAAATGCTGGGTTACGTAATCTAATGCAGAT
ACATTTTCTATGTTCAGCAAAGCATTGTGTTTCATGTGGATCTTAATTAC
CAAACTATGAAATGAAGGCTTTAAAAGTGCATTATTGTAAGGACAATAAT
TCATAAGAGAAGTATGTTTTGTGTGTTTGCCACAAAATGTTGCTTGAAGC
ACATACTTGTGTATTTAGTTAGAAATTTGGCTTAATTTATAATCAATATA
AAATACTAATGCAGTTAGAAACATTGTTATGAAGAAAACCTGAGGCTTAG
GGGTAAGTGGTTAGTGACATTTTATTGAAACCACTAAGGGATACTGTTTA
AAGAACCTTGCAGGTTACTCTCAGTATATGATACTCTTGTAACATTTCTA
TTCATAACTGGGCATAAATTTCATTTTTTTCTTCGTATGCAATGTGGATA
TATAAAGCTTAATGCAGCCCATTTGCTACCATTTGGATACTTAGACACTT
TGAGCAAGATTGTGGCAGTTTTTGCACAACTTTGAAATAGAAATACCTGG
TACTCTATATATCTTGTATATTGTTGATGCCATCTTAGAAGCAAAATGTA
AAGGTAGGTAATTAAGTAGACTGACAGCACCAAATAACGATATATAAAAC
TATAAAATAAAATTCCATTAGTTTGTAAGTATTAATAAAAAAAGTCACCT
TCCACCAAGGGGAAGTTTGCACCCCATTGATTCTTGGTGCCTTTGGAATA
GACTGGATTTTAAGGGCCTAGTTGTTTGAGGATTTTGCTGTACTGTTTCC
CATTATGTCCTCTCTAGCCACCTTGGATTATGTAGACAAATACAAGATAG
ATAAACATAAATATGAGTAATAATAACAATGCTGAAAAAGTATTAGCCTA
CCAAAGACACACTCAGGCTTTAGTGAATACATAACCTCAGTTTTAACACA
TGCGTATCTTCTCCAATCATGAAATCAAAGCATGGTGCAGAGTTTGTACC
AAGTACTAAGGAGGGGTCCATGTATGGCTGGCTTTATTTTATTTTACTTT
TGTTTGTGGAAGGTGTTCAGCTGACATAAACAGAAGTTGGCCAAAATACT
GCCTGTACTGTTACTTTCCTGTATAATTCACTTAAATAAAACAGGTTAAC
CTCAAAGATAGCAGTTGAAATGTTCCATCTTATGTGTTTCTGTTAAGTAT
TACCATTATGGTGCTACTGAGCGTTTTCTTTTAATAAAAAGAAAAATGCC
ATGGGCTGCAGTCTTCTTCCACCACTTTTTCTCACTAGGTCCATTAATAT
GCTTATAACACTAGTGCCAG
>GL192374.1:3726352-3726364
CTTTTTTTTTTTT
>GL192374.1:3412999-3413000
TT
>GL192374.1:3396223-3396234
AGGTACCAGACG
>GL192374.1:3341494-3341495
TT
>GL192374.1:3311828-3311835
AGACCACTTTACTTCA
>GL192374.1:3217778-3217780
GTT
>GL192374.1:3193327-3193335
AGTCCAATT
>GL192374.1:3177941-3177947
GGACTTC
>GL192374.1:3168656-3168690
CTCACAACCCTGAGATCAAGAGTCCCATGCTCTTC
>GL192374.1:3133441-3133453
GGGGTTCTTTTCG
>GL192374.1:3097254-3097257
TTTT
>GL192374.1:3064740-3064740
T
>GL192374.1:3022662-3022663
AT
>GL192374.1:2977562-2977580
CCCCAATGGCCGCCGCCTC
>GL192374.1:2783931-2783939
TTTTTTTTT
>GL192374.1:2769005-2769006
AA
>GL192374.1:2699047-2699047
A
>GL192374.1:2609415-2609427
TGGTCAGTTAACA
>GL192374.1:2582381-2582395
CCGCCAGCGCCCAAG
>GL192374.1:2582294-2582308
CCGGGGCTCGGCCGGCCGGTG
>GL192374.1:2469685-2469695
TCTTTGGAATGGATATAC
>GL192374.1:2284206-2284209
ATTTCAGTGAG
>GL192374.1:2245726-2245727
GT
>GL192374.1:2117431-2117431
C
>GL192374.1:2057088-2057088
G
>GL192374.1:2035731-2035739
GTCGGGATT
>GL192374.1:1982912-1982929
TCCAAGGAAAAGCATTAC
>GL192374.1:1942553-1942568
CTTGTATAGAATCTCC
>GL192374.1:1910714-1910718
GTTGT
>GL192374.1:1885337-1885347
GTCGTCGTATG
>GL192374.1:1585388-1585410
GCACAAGCAGGGATCAACACCTC
>GL192374.1:1523979-1523997
GTTTTCCAAGAAAACTGAG
>GL192374.1:1386370-1386374
TCCCT
>GL192374.1:1354742-1354749
CGCGGCCT
>GL192374.1:1296501-1296516
GCTGCAGTAACTGTAG
>GL192374.1:1277699-1277711
TGAGGAGTTGAAG
>GL192374.1:1258276-1258294
CGAGAGATGGGCCTCCTCA
>GL192374.1:1258100-1258120
CTTCGGCTTCTGCCGCCGCCG
>GL192374.1:1127096-1127096
TTA
>GL192374.1:985913-985916
TTTT
>GL192374.1:880326-880355
GCGTATGTGAACTTCCAGCAGCCGGCGGAC
>GL192374.1:704564-704585
GGGGGGTTTTTTGCTTTTGTGA
>GL192374.1:572463-572463
A
>GL192374.1:504954-504972
GCAAGACTGTCCCGGCCCG
>GL192374.1:452776-452783
TTGGGTTT
>GL192374.1:130916-130935
AGGATTTCTAAAAGTCACTC
>GL192375.1:3891364-3891450
ACCCCGGCCTTCCGGCAGCGCGAAGCCGCCCGCTGGGGTCTGTGGGCGGG
GAGCCCGAGGCCGCCGAGGGTGGGGCGCCGGGGCGAC
>GL192375.1:3860224-3860224
GGTG
>GL192375.1:3817528-3817529
TC
>GL192375.1:3482168-3482185
GTTGGCTCTTCCCAGGTC
>GL192375.1:3461092-3461109
TGCTGTGTAAAGGAGGGT
>GL192375.1:3432352-3432364
CTTTTCTTCCTGG
>GL192375.1:3427844-3427859
AATAAAATCTTTAAAA
>GL192375.1:3425476-3425488
GAAAGTTGTCAAT
>GL192375.1:3401280-3401297
TTTGGTCAGCAATGTCAG
>GL192375.1:3375827-3375829
GTCGCGACTCGCGCTG
>GL192375.1:3348616-3348620
TAGTA
>GL192375.1:3169814-3169827
CTTTGGTTTCTTTC
>GL192375.1:3110024-3110076
CCCCTCCCCCCCAATCCTTGCTCAGCTCCAAAGGCTCCCTGCTGCCCTCT
TAC
>GL192375.1:2914867-2914885
GGCAGACTTCAGGTGGGAG
>GL192375.1:2863404-2863419
CCCCAAGCAGAAGTGA
>GL192375.1:2782655-2782661
CTGGACT
>GL192375.1:2758711-2758713
CCA
>GL192375.1:2562682-2562696
GGGCGTGCGGCCTGG
>GL192375.1:2461644-2461656
AACAAATATCAAG
>GL192375.1:2409408-2409425
CGTCTTCCTCGGGTGCCG
>GL192375.1:2265040-2265047
CTCATACTTCAAAAGT
>GL192375.1:2257547-2257554
CGCAGCCA
>GL192375.1:2084569-2084569
G
>GL192375.1:1853917-1853934
TGAAAGATTACATCACAG
>GL192375.1:1776167-1776170
TTAT
>GL192375.1:1659514-1659522
AGTGAGAAT
>GL192375.1:1459314-1459330
CGAATACACCAGACAAG
>GL192375.1:739648-739651
CACG
>GL192376.1:3880319-3880507
CGCTCCTCGGCGGCCGGGCGGGTGGGCCGGGAGGCGACTCCGCGGGGCTG
TCCGCGGCTGGGGCCGGGGCTCACAGGACGGGACCGATGGGCGCTGCTGC
GCGGGGCTGCGCGCTCGCTCCGGACGGAGAGGCGGCCGAGGGAGGGACTG
GAGGAATCCGCAGCCTGCACGGCAACAGCTGCACTGATT
>GL192376.1:3781780-3781785
CCTGTGCG
>GL192376.1:3683467-3683474
TTTTTTTT
>GL192376.1:3599409-3599427
AATGATCTTTAGCTCTTCT
>GL192376.1:3587126-3587141
TTATCTCAAAGGTAGT
>GL192376.1:3557281-3557298
GGCGCTGCGGCCACCGGG
>GL192376.1:3546426-3546439
ACGATTCCTTCTGCAG
>GL192376.1:3523984-3524001
CGTTTTTGCCTCTTTAAG
>GL192376.1:3520569-3520580
CAAGTTCATACAGTCAG
>GL192376.1:3475925-3475927
ATAATGGGCGCTGGCTG
>GL192376.1:3449194-3449243
CTAGGCTCATGGAGCCGGCCGAGCGGGCGGACGGCAGGGATCCCCCGGAG
>GL192376.1:3363814-3363821
CCTGTGCG
>GL192376.1:2885670-2885682
GTGTGTTTTGTGT
>GL192376.1:2853380-2853386
TTTCGGC
>GL192376.1:2558188-2558190
GTA
>GL192376.1:2504552-2504606
CGGCCCCCGCCGCGCCCCCCTCCACCCCGGCCGCGCCCAAGCGCAGAGGC
TCTTCAGGCTCAGTGG
>GL192376.1:2487128-2487193
CGGCCCCCGCCGCGCCCCCCTCCACCCCGGCCGCGCCCAAGCGCAGAGGC
TCTTCAGGCTCAGTGG
>GL192376.1:2279859-2279872
TCTCCGCGCTCACG
>GL192376.1:2221592-2221609
CTGAAGTATTAATATACA
>GL192376.1:2182804-2182809
TACGAG
>GL192376.1:2050290-2050299
GCAAAATGGC
>GL192376.1:1879388-1879398
GAAAATGGGCCTGTTGTAG
>GL192376.1:1734878-1734893
TTCTGGATGGAATACC
>GL192376.1:406265-406272
CCTGTGCG
>GL192377.1:3811813-3811847
CCCAGGTTCGCTGCGCTCGCCCCGCCCCCACCCGGGAC
>GL192377.1:2704041-2704058
ATTAAAGTCAACCTTCAG
>GL192377.1:2194312-2194319
CCTGTGCG
>GL192377.1:1942137-1942139
GTT
>GL192377.1:1146804-1146806
GTC
>GL192377.1:774064-774074
TCGTTATGGAG
>GL192377.1:762668-762676
CAAAAATGG
>GL192377.1:409020-409027
CCTGTGCG
>GL192378.1:3851789-3851883
GAATCCCCAGCCAGCCCTATCTCTGCCCTGGCGACTCTGGGCCCATCAGC
TGGGCCACCCTCACCCAGCCCCACCCCCACCCCCGTCCTCACCCCAGCCC
TGGCTGCCCAGTAGCCACGTAGCAGAAGTCTGAAGCCATGCCAGCCCTGG
GGCAGCTCTCCCCTCTTGGCATTGGGGGTACTGGATGGGGTAGAGTTGGG
GGAGAACATTCTGGGGTCTAGCCACAGGGCAGAGGGGGCAGTGGAGCGGG
GCTGCTTCTCCTAGCAGTATTAGTGTCCCCCCAGGGCAGAGGACCTTTTC
CATGTTACATCACTGGCCCATCCCACCTCACGGCACTCTGGCCCCTCTGT
TTGGTCTCCTTGCCCCCAGGCAGGAGGAAATCCCAGGGGCCTATCTGATA
GAGGCATTCTGTCTTCTTGAAACCATGAAACTGAAAGAGCTCTTTCTCCT
GTGTCTCCCTATCCTGCACTGCCACCCCCTATTTCTCATTATATGATGTA
CTTCGGAGGGCCCCCGGGCCCAGCCAAAGCACTGAGTCCCCCTTAAGACA
CCTCCATACCCTCCCCCCAAGCAAAGCACAAACTGTGGGACCCATGCCAC
ATGCATGGGCCATGTGGGGGGCTCCTGCCTGTCCGGGAGCCCAGCAGCAC
ACCCAGCGGGGCTGAGGAGAGGCATGAGGCAGGCAGCGGTCGGCACTCGG
GCCTGGGGAGGTGGGGGGTGTTCCATGCCCTGAGTTTGCGGGAAGGTGGG
CACTGCTGCTGGGCCCACCGACACAGCCCACTGGCAAAGGGGAGGTCTGG
CCCAACAGGGGTGAGGACGTTCGCTTCTCCTTCATGCTGCCAGCATGAGC
TGAGCTTCTGCCTTTGCTGGAAATGAAATAAACTTGGTATTCCTTGTGCC
AAGGTGTCCCCCAGTTGTCACCCTGCCTCTCGTTACCCTCCCTGTTCTTG
CCCCCTCCACTCCCGACTCCCCTATTTCTTTAAGATTTTGATATTGTTCT
AATGTGTGAACAAACCGTCCGAGTCCCCTTTCATCAGAAGGAGCTGAAAA
GCAGCAGCATGGGGTCGGTGACCACAAGCAGGCAAGCGCAGCCACCTCAG
ACCCAGTCCACGCACATGCGGGGCACACCCCCCTCCGACAGACCCAAGCA
CAGGTGCCCCGGCGCACGCACAGGCGCACACGTGCAGCCTCAGCGGCGGG
CTGGGCTGGTCCTGCTGAAAGCCCCGCAGGAGAGAGGTGAATTCCCAGTG
CTCAGGCCATAAGAGAGACTCACGGGGGCCTTGTTGCCCGGGCATGTGCC
CCTCTGCCAACCCCTCCCATGTGCCCAAGCCACTGGTGCAATAATTTTTT
CTGCCATCCTCGAAGCAGAGAACTCGGGAATTGTGTTAGGTGGATGTGGG
CAGCTCGCCGGCCTCCTGGGGCCCAGGCGGACCTCTGAAGCCCGACCGCC
ACCAGGAGCCCGCTCCTACGAAGGAGCAGGTGGGACCCTCCCAGGCCTCC
GCACCCGCGGAGAGGCCTGCCCTGGCCACGGGCGCCCGAGAGCAGGCCCT
GCGCCGCGGCCCGGACTGCCAAGGCTCCCGGGGCCTCTCGCTGCTGCTGT
CCGACTGCAAGGCCAGAGGAGCCCTGCCCCGCGTGCGGCTGCTCTTCCGA
CTCCTGCTGGGAGGAACAGGATTCTTAGCCCGAAAACAATGCTTTCCTCT
TTTTGTATAAAATGGAAACACAATCCAGGAGAAGCTGCCACCCCTCACCT
CTGAGTGCAACAGGCCACCCTGCCTTCGGTTTCTTCGTCACCGTTTCGTC
TTTGGTCCTGGGGACGGCCCAGCAGGTTCTCCTGTTTCTGACCTGGGGGG
TGTTTGCATCACCCCTTTACTTGTATAAAAAAAAAAAATTATGGGTTGAA
AACTGAGGAAA
>GL192378.1:3819039-3819054
CTGGGGATTGGAAATG
>GL192378.1:3747154-3747161
GACGGGCT
>GL192378.1:3717805-3717823
TGCTGGTTATCAGCTGTGT
>GL192378.1:3684036-3684036
T
>GL192378.1:3267843-3267845
TTT
>GL192378.1:2953803-2953814
CAGAGCCCGCGC
>GL192378.1:2953524-2953547
CCCGGCCCTCTCGGCATGGCTGCG
>GL192378.1:2498385-2498437
TATTCAAAGTGTTAACTTGTCTACAGCCTTACTTTAAAATTTGAATCTAG
CATCTTCTATGCTAGTGGTTTTCAATTAGGGAATGCACATTACACTTATG
TATGGAATTTTATAAAAACACAAATGTCTAGGCCCAACTTTTCTTCCTTT
TTTTTTT
>GL192378.1:2074163-2074164
ATGAAGCCAACTGTACCG
>GL192378.1:1973062-1973070
GAAAAAATCAACTGTGAG
>GL192378.1:1965928-1965934
CGGACGA
>GL192378.1:1844868-1844875
TCCCAGCG
>GL192378.1:1785989-1785995
TATAAGG
>GL192378.1:1649813-1649817
GTTTT
>GL192378.1:1074634-1074651
GGCAGGAAGTAATTAATG
>GL192378.1:1070407-1070408
AC
>GL192378.1:1044026-1044037
CCGAGATATATG
>GL192378.1:961272-961275
GAGC
>GL192378.1:960778-960799
GCCGCCGCCGCCGCCGCCAGTG
>GL192378.1:923056-923059
TCTA
>GL192378.1:840583-840587
GCCTG
>GL192378.1:729533-729534
TT
>GL192378.1:582469-582480
GTTATTCACATT
>GL192378.1:562384-562471
GCTCGCCCTCCGGCCGGGAAACATGGGGCCGTCTGCGCTCCTCTGCGCCC
TCCTGCTCGCCGCCTGCTGCTGCTGTCGCCGCGCCGCG
>GL192378.1:538916-538916
C
>GL192378.1:536307-536312
GGGAGC
>GL192378.1:516143-516200
CCGCTCTCCCCCTCCCTGCTGCTCTCCACCTTCGTGGGGCTCCTGCTCAA
CAAAGCCA
>GL192378.1:480630-480642
TTTTTTTTTTTTT
>GL192378.1:219421-219421
GTGGCCTT
>GL192378.1:217337-217380
CCCGGCCGACGGCTGCGGCTGACCTGGATCCTCGGAGCGCCCGC
>GL192379.1:3742812-3742815
AAAA
>GL192379.1:3654752-3654752
A
>GL192379.1:3606619-3606653
TTTTCACGGCAATAAATATCATCCATATGGCGATC
>GL192379.1:3390599-3390601
CTG
>GL192379.1:3341796-3341813
GGAAATTCAAAGAAACAG
>GL192379.1:3170194-3170203
CCCTGATACG
>GL192379.1:3143477-3143524
CGGCGAAGCGGGTGCGGGCCGGCGCGGGGTGGGCTCCGGCCGCCGCCCGC
CCTCCTCTCTGCCCTCCTCCCTGCCCGGCCGGTGGCCCCGGGCCGCCGCG
GGTTTCCGCGCGCTGCCCCCTGTCGTCCTGCAGTGCCGTCTCCGCCCCCG
GTGCCGCGGCGGAGAGTTGGCGCGCGCGGCGGACCCCGTGGAGCT
>GL192379.1:3117919-3117936
AAGGATGAAAATCGGAAG
>GL192379.1:3066025-3066072
GAACGCTGCGGCGGCCCAAGGGAGCTGCGGCCGGGACTCCGCCGGGCG
>GL192379.1:3019546-3019562
CCGAGCCTTCTGTGCAG
>GL192379.1:3001438-3001448
CTCAAGCCCAG
>GL192379.1:3000937-3000942
CGAGCGGTGATGA
>GL192379.1:2929361-2929365
TTTTT
>GL192379.1:2840654-2840672
CAGCAAGAAGGCCATCAAG
>GL192379.1:2706065-2706102
GGTGGTTGTAGGGGGGTGGGGGCGGGGGCAATGGAGGC
>GL192379.1:2653440-2653451
CTGGTTACGGAG
>GL192379.1:2580209-2580215
TTTTTTT
>GL192379.1:2556631-2556643
GGAAGCTATTCAG
>GL192379.1:2526522-2526526
TTCAT
>GL192379.1:2521924-2521938
TATGCTTTGAGCAAG
>GL192379.1:2459604-2459621
TCTTGGGTGTGACGGAGA
>GL192379.1:2444859-2444865
TTTTTTT
>GL192379.1:2064111-2064126
GGCTGTGAGTCAGCAT
>GL192379.1:2025271-2025276
CGCGCTGCCTGAGGCGC
>GL192379.1:1896556-1896563
CCTGTGCG
>GL192379.1:1849565-1849570
TTGAAT
>GL192379.1:1532279-1532289
GGCTGGATGAT
>GL192379.1:1457923-1457941
TGTGTATACACACACACACACA
>GL192379.1:1381682-1381684
TTT
>GL192379.1:1042372-1042372
C
>GL192379.1:1006647-1006661
CCTCGACCCAGCCAG
>GL192379.1:983748-983758
GTTTACACAAG
>GL192379.1:898783-898785
CCC
>GL192379.1:842959-842969
CCCCTGGGAAA
>GL192379.1:761777-761777
C
>GL192379.1:444267-444272
GTGTTG
>GL192379.1:376614-376632
GTGACACTGGAGGCGAAAT
>GL192379.1:331262-331265
GTGT
>GL192379.1:320624-320624
T
>GL192379.1:272014-272032
CGAACAGGCCACCGGCCCT
>GL192379.1:226398-226409
CTGCAATCGAGA
>GL192379.1:205233-205234
TT
>GL192379.1:144933-144950
GCTGTGGACGCCGCACAG
>GL192379.1:127261-127267
TTTTTTT
>GL192379.1:31438-31439
AC
>GL192380.1:3743186-3743538
GGAGCCCGCGGGGCGGCGGACCGGCTTGCGGTGCAGATTCTTCTTACTCC
TTTGTTGCAAACTCTGTGACACAAGATGGCTGCAAACAAGCCCAAGGGTC
AGAATTCTCTGGCCCTGCACAAAGTCATCATGGTGGGCAGTGGCGGTGTG
GGCAAGTCCGCTCTGACCCTACAGTTCATGTATGATGAGTTTGTGGAAGA
CTATGAGCCTACCAAAGCAGACAGCTATCGGAAGAAGGTGGTGCTGGATG
GGGAGGAAGTGCAGATCGACATCTTGGATACCGCTGGGCAGGAGGATTAT
GCTGCAATTAGAGACAACTACTTCCGGAGCGGGGAGGGTTTCCTCTGTGT
CTTCTCTATTACAGAAATGGAATCCTTTGCAGCCACGGCCGATTTCAGGG
AGCAGATTTTAAGAGTAAAAGAAGATGAGAACGTTCCATTTCTGCTGGTT
GGTAACAAATCAGATTTAGAAGATAAAAGGCAGGTTTCTGTAGAAGAGGC
AAAAACCAGAGCTGACCAGTGGAATGTGAACTATGTGGAAACATCTGCTA
AAACTCGAGCTAATGTTGACAAGGTATTTTTTGATCTGATGAGGGAAATT
CGAGCCAGAAAGATGGAAGACAGCAAAGAAAAGAACGGAAAAAAGAAGAG
GAAAAGTTTAGCCAAGAGAATCAGAGAAAGATGCTGCATTTTATAATCAA
AGCCCAACTCCTTTCTTATCTTGACCATACTAATAAATATAATTTATAAG
CATTGCCATCGAAGGCTCAATTGACTGAAGTTACTTTAACAATTTGGAAA
TTGTAATGTATCACTAAAAGCATGAATTGGAACTGCACTGAAAGTCAAAT
TCACTTAAAAAAGAAATTAATGTGGCTTCTCCAAGAAGCAGAGTTCAACT
TCTTTCATAATTGCCTACATTTATTGCGGTCCTGAATGTAGCGTGTGGGC
TTGTGTTTCGAGGGCAGTCTTTCTGGAACTGTTAGAGCTGAG
>GL192380.1:3369718-3369719
AGAAGG
>GL192380.1:3284009-3284015
CTCATAA
>GL192380.1:3073872-3073873
CG
>GL192380.1:2235146-2235153
CCTGTGCG
>GL192380.1:1927160-1927167
CCTGTGCG
>GL192380.1:1846130-1846148
GTTTGCTACTGTGTGCAAG
>GL192380.1:1504262-1504279
TATTCTTCTAAATAATAG
>GL192380.1:1301889-1301920
AGCCCGCGGGGCGGCGGACCGGCTTGCGGTGC
>GL192380.1:1229372-1229385
ATGCAGAGACGAGTCAAA
>GL192380.1:426970-426976
CTTTGGG
>GL192380.1:206495-206499
TTCTG
>GL192381.1:3726837-3727007
ACAACGAGTTCCACTCCTCGCACATCTCCACCATCGGCGTGGATTTTAAG
ATGAAGACCATAGAAGTAGATGGCATCAAAGTGCGGATACAGATTTGGGA
CACGGCGGGGCAGGAGAGATATCAGACCATCACGAAACAGTACTACCGAC
GGGCCCAGGGAATATTTTTAGTCTACGACATCAGCAGCGAGCGCTCTTAC
CAGCACATCATGAAGTGGGTCAGTGATGTGGATGAGTATGCACCGGAAGG
TGTCCAGAAGATCCTTATAGGGAATAAGGCTGATGAAGAGCAGAAGCGGC
AGGTGGGAAGGGAGCAAGGGCAGCAGCTGGCTAAAGAGTATGGCATGGAC
TTCTATGAAACAAGTGCCTGCACCAACCTCAACATTAAAGAGTCTTTCAC
GCGGCTGACGGAGCTGGTGCTGCAGGCCCACAGAAAGGAGCTGGATGGTC
TCCGGACACGTGCCAGCAATGAGTTGGCATTGGCCGAGCTGGAGGAGGAG
GAGGGCAAACCTGAGGGCCCAGCGAACTCTTCGAAAACCTGCTGGTGCTG
AGGGTCCTGCGTGGAGCACCCACCGATCCCCCTCCCCTCAGGAGGCCTGT
GGCAGACAGGGAGTCCGGGCTTTGCCCTGCTTCTCCTCTCACTCGGGTGA
CCCTGTGGAATACCAGTAGCTGCTACTCCCCTGCCTGGCCCTGAGAGCAG
CCCCGCTGTCATCTCGGAGCAGCGTCTGCCCCCTGCCCTCCAGCTTGGAG
GGGCTCCCTTCAGCCTGTTTCCCCGCCACAGGCCTGCCACGAGCCCCCAT
ATGCTACGGGCGCTCTGTCTCGCCGCCCCAGGCTCCCCAGACACTGGCCC
CGTCTGGAGTGAGGCCACTCTGAGGCTCCTTCTTTCTCAGTGCATCTTGT
CTCCTCTCTGCTTTTCCTCTCTTCCTCCCACCTCTCTTTCTTGTCCCCTT
CCCCGCTCAAGTGCGTTCTGTGTCAAAGCCCCCTTGCACCTCTTTCCCTC
TCTGTCCCGCTGTGTGGCTGCCGGTGCAGCTTGTTTCTTTCCTTTCTTCC
CAACCGCGTCCAAGGGAAGGGACTCAGGCTCATGGGGATATTCCATACTC
TTCTTCTGGGAGAACCCCCCACCCTGCTTTGTGAAGGGGCCGAGGCCTAC
GGGGTGCTTCTTCCTATCTTCCCCTCCCCACCGCCCCTTCCCGTGTCATG
GGCCTGCCTCACCAATGATCTGGGAAAGTGGAACATCAAGGTAGGAAGGA
AACACCAAACTGGTGGTCCTCAAGACTGGGGCTGTCCCAGCTTTCCCTGC
CTGCCCCCTACCCTCCCCCCAGCTTTGGCCTTGCTTGGCTGCCTGCCCAC
CTGCCTCTTGGGGAAAGTGAGCTCAGAAGCAGGTGCTTCAGAGAAGAAAA
AAAAAAAAAGATTGAGGGGAGGCAGGAATAAAAGGTCACCTCCATTCTCT
ACCTCCCATGCGGCATGTACACAATTTCTCCCCACCTGGGCTCCTGAATT
TAAAGATGTGTACCAAGGTCTCAGGGCACTGCAGGGGTGAGGAAAGCCCA
GGGGGCCAGTGATGTTGACGAGCCAGCCACACACCCCAGGAAGGGGAGTG
TTTGGAAATGAAGGACTAGCCCCTGCATATCAGGTAAAAGCGAGGGAGAG
GAGGCCAGAGACAGCATTTTGCAAACCAGAGGGGAATATGGCAGCAACTT
CCCTTTCCGTGTAAGAAGGGCGTTTCCCCACAACCCCCTGGCACGTGAGA
GGTGACGTAACCACTGAACCCAGCCTTCAGCGCTCCAGGTTTTCCTGAGA
CTCAAAGTCTATGGGAGAAGGGCAGGAGCTTCATGGGGAGAGAGAGAAAG
AGGGCCCTGGGTAGAAATGCTTGGTGCTGTTCTCTTCGGCCTTCCGGACA
AAGTGCTCATCTTGCGCCTCTAGCTCCTTGAAGGGGAGCCGACTGCGCAG
CGGCTACAGGAGGGGGAGCGGACTCCTTCCTCCAGAGCTCTTTGTTCAGG
AAGAACTTTCTTTAACCCCACGTGGCCCAAAGGGCGCTTGAAGGAGGCAC
TTTAAAGAAGGGACAGGTCAGTGACAGGCCCTGGGGGG
>GL192381.1:3648623-3648625
ATG
>GL192381.1:3324271-3324274
CACG
>GL192381.1:3288851-3288874
CCGCCGGAGCGCACACAGTTTTTTCCTTCCTCATCTCTT
>GL192381.1:3133557-3133557
T
>GL192381.1:2908487-2908497
CAAGAAAAATA
>GL192381.1:2655657-2655658
GT
>GL192381.1:2608982-2608999
TCTAGCCCGCATTTTCAG
>GL192381.1:2488485-2488503
CTTCTCCAGAAGCTTCAAG
>GL192381.1:2450455-2450467
TTCTCCAAATAAG
>GL192381.1:2405547-2405561
TCTGTACAATATATA
>GL192381.1:2346439-2346449
TTTTTTTTTTT
>GL192381.1:2092477-2092493
CCAAAATGTTGTTGATT
>GL192381.1:2069295-2069296
TT
>GL192381.1:2054641-2054648
CCCAAAGC
>GL192381.1:1969787-1969805
CTGCTTTCTTATCTCCATT
>GL192381.1:1952823-1952827
GCAGT
>GL192381.1:1935481-1935490
ATGTCTCGCTGCAGGTC
>GL192381.1:1903628-1903644
CCATCTGTCAAAGGCAC
>GL192381.1:1771454-1771456
TTT
>GL192381.1:1734310-1734327
GCACTAATGCTAGTTAAC
>GL192381.1:1711413-1711414
TT
>GL192381.1:1672536-1672537
TC
>GL192381.1:1647948-1647948
G
>GL192381.1:1633710-1633710
T
>GL192381.1:1601575-1601590
CTCTCGCTGGCTGTCT
>GL192381.1:1404826-1404826
T
>GL192381.1:1273511-1273515
ATTAT
>GL192381.1:1273037-1273057
GCCGCGATGGCAGCGGCCGAG
>GL192381.1:1178517-1178534
GGGGATAAAGCTAAATTC
>GL192381.1:1155090-1155092
AGT
>GL192381.1:1087921-1087928
CCTGTGCG
>GL192381.1:747191-747204
CAGTCCTTGGGATT
>GL192381.1:674218-674222
GGGGT
>GL192381.1:606894-606909
AAGCAACTCGACAGAC
>GL192382.1:3719549-3719670
GGTTGCCGGCTCGAACGCCTTCTCGGTGCCGGAGGCGTCCGCCGGATTCA
CGCGGGCCCCGCCGCGGTAATTGAGCGGCTGCGACACAACGAAAGTGCCA
GTGCTCATGGCCGCAAGAGGAGCAGGCCGAAGGGTGCGGAGAAACGGAGT
GCGCGTTGCCAGGCGGGCTCGGAGAAACATGGGGAACCGATGCAGCGGGG
GAGCAGAGGTTCGGG
>GL192382.1:2972897-2972904
CCTGTGCG
>GL192382.1:2805055-2805056
TA
>GL192382.1:2798176-2798189
ATTGTCTACACTTG
>GL192382.1:2735144-2735156
CAAAATCTGTCTC
>GL192382.1:2717093-2717097
TTAAT
>GL192382.1:2712898-2712899
TT
>GL192382.1:2663145-2663156
CGAGTATCAGAT
>GL192382.1:2635655-2635674
TTTTAAAGTAAACTCTACCC
>GL192382.1:2225932-2225935
GGGG
>GL192382.1:2003238-2003239
TT
>GL192382.1:1950312-1950316
GCAGA
>GL192382.1:1855706-1855706
T
>GL192382.1:1230728-1230728
T
>GL192382.1:1202644-1202658
GTTTCTGGACGCGCG
>GL192382.1:1143020-1143052
GCCGCTGCAGCCTCCGGGGGCGGCGTGTCCCCT
>GL192382.1:1073876-1073884
CAGGAGTCT
>GL192382.1:981250-981252
AAA
>GL192382.1:67167-67184
GAGAAAACCAAGCGTTTG
>GL192383.1:3675447-3676177
GAATTGTTGGGGAGTCGGGGGGCTGAAGAGATTTCATCAATCAATACCTA
TTCAAAAGACAAAAGAGCTAGGTCTCTCTCTCTCTCTCTCTCCCTTTCTG
ACACACACACAACATTTCCCCCTTGTCTCAAACACTCGTTTGCTTTAAAT
GTGCCTTAGAGATTTCCTCCAGGATGACTGAAGACTCCTCTGTCCCTGGG
AGACATTACGGATAGCCGTGTCGTATTAGACTGAAGCGAGCGTGGGGAAA
GAACTTTTTCCAGAGGCCCCAAAATGGGTTCCTAAAAGTGAGCCACGATC
AGATTTGCACATCAGGAGAAAAGAAATAGGGTTTTGTCCATTAGGAAAAT
CCCATTTTGTAGAACTGCAATCACATCAAAAAACGGCCAGCCTGGATTAA
AGTTATTATCAATCCTCACAGCAGAGCATTTTCTCAGGGCCGAGGAACCT
GGCCCATTCGAGGATTAATGCTCCATCTCTCTGTGGCCAAAGAGCCCGCA
CTCAGCCCAGGAAAAATCTAGGTGGTGTTTCATTCTGTCATTTTGGGCGT
CATGATTCAGGAATGCTTTATTTTTATCTTGGTTTTGAGAAGGAAGGGAA
ATAGTATTTCTTGAGCACTTATTAAGTGCTGGGTACTGTGCTTACTAAAT
TTTGGCTTTTCATTTTATAGAGAAAACAGGGCAATGAGTTACTGGGAGAC
AGATAAACCACTAAGTGATATGCGAAGTATCCACTTTGTGGATTTGTTTG
GGCAGATTGCTTTCTGGGAACTTGTAAGGTAGTCCGGACAGGAAACACAG
TGTCCACTCCCTGTGCTGGCCCCGCCGTGTGACGTTCAGTTCTTCGCTTC
CTGCTGGAGGTATTCACCCGATGCTCATGTCCTACCTTGTTCATCTAGTC
TTCTGTAAATTCCATCTAGCAGGCTTTGCATCCTGGAAAAGAAAAAACCA
GGGGATTTAGCTCCATTCCTCTGCTTCTGTCCGTTGCTCACCAGCTAAGT
GAGAACATGAACTTTTTGCACCACGGACCCATGGCCTACACTGCTTAGAG
CCTCTCCCTTGCAGATAAAATGCTTTAAGAGTCTATGGAAAACACCAGCA
CACCTTGTTGAATCGTGAGGGACCCTATTTAAACAACGCTGAGCAGACCC
CAGACTGCACTCAACCGTGAGCTTTAATGTCTATGCTGACAGGCTGGACT
TCTCTCTTTTGTAATAGTTCTATAGAGCAGCAGTGTTGAAGTCTACGTGG
ATTGTGAGTCTATTATCTGTCATATTGTGCTTTTTTTTTAATGGCTTTTT
ATTCTATATCATAGCTAAGTAAATACCAAAAATTATTAAAAAAGCTTTGT
AGGGTACTTGTACTTAGTTTGGGAAA
>GL192383.1:3594722-3594724
CGT
>GL192383.1:3563487-3563498
GCAGATATTAAT
>GL192383.1:3545945-3545947
TGCT
>GL192383.1:3141893-3141900
CCTGTGCG
>GL192383.1:2776198-2776199
TT
>GL192383.1:2340881-2340895
CATGTTAAAGTTGTT
>GL192383.1:2237716-2237730
AGATCGCCAAGAGAA
>GL192383.1:1977344-1977361
CGCTGGCTGTCTCTATCT
>GL192383.1:1705842-1705853
TGGGTGGCGAAA
>GL192383.1:1617186-1617199
AAATCCATTCTCCG
>GL192383.1:1499267-1499270
ACAT
>GL192383.1:1467860-1467863
GATTTAATCACC
>GL192383.1:1285674-1285689
CGGCCTCGTGCGCCCC
>GL192383.1:1259529-1259540
CTTTTACCAGAG
>GL192383.1:1232123-1232136
CAAATATGGAAAAG
>GL192383.1:1212809-1212821
ACTATTCGCAGTCGGAGCG
>GL192383.1:1168985-1168999
TGCATTTTCATATTC
>GL192383.1:1144414-1144429
TTCTTGTTCATGATAT
>GL192383.1:1119833-1119833
T
>GL192383.1:1014744-1014753
TTTTCTTTGC
>GL192383.1:928567-928569
CAT
>GL192383.1:865499-865508
TTTTTTTTTT
>GL192383.1:696381-696511
CCGAGAGCGGAGACACAGGCTCAAGATGGCAGATTCCGACTGAGGCTGGG
GGGGCCGAGCTCGCGCGCCGCGTTCCCTTCTCCGTTGCCATGAATCGCGG
ACACCCCGGCCCCGATGGCCCCCGTGTACGA
>GL192383.1:465429-465442
GGCTTTTGCCAGAG
>GL192383.1:373204-373221
CTCGAAAACCACTTAACA
>GL192383.1:209123-209139
TGTTGGAGGAATTATAG
>GL192383.1:155589-155615
CGGCGGCTGGACTAAACAGGTCACTTG
>GL192383.1:88347-88360
GCCTCTTTTCAAAG
>GL192383.1:69968-69972
GACCA
>GL192383.1:50477-50523
CGCCCCCGAGCTGCGCCTCGGAGCCCGCGGAGCAGCGGCCCGCCGGG
>GL192383.1:14211-14219
CTCAAATAT
>GL192384.1:3607770-3607793
GGCTCAGCAGGGCTTCAACATCTGGCCGAAGAATCAGAGAACATGAAAAT
CCAAACCCAAGGAGGCTGAAGGGGAAACGTGTGCTGCGACCTCCCAAATC
TGTATGTCCCACCCCCTGTCTCCTGGGCCCTAGATCCGGGCATCCTCCTG
GATGGCTCCAGCTGGACCCCCAAGCTCAAAATGTAACTTGTCAGTCCTCC
CCACCCCTCATACCCAGCATGCCTCCTCTCCTGTCATCCCTCGCCCTGGT
CTTGCCTCCCTATAGCCCCTCCTTCTGAAACAACCCTGGCCACGTTTTTC
CCTTCTGTGAAGCCCTGACCGTGGCTCCCCATTGCCGTAAAGAGGAAATC
CACACTCCTGGCCATGACCTTACAGGGCCCCGCAGGAGCCGCTCCCCATC
TGGTCTGCGGTCTCCACGCTCGGCCTTAGGAG
>GL192384.1:2910875-2910875
G
>GL192384.1:1936885-1936890
GAGGAA
>GL192384.1:1607674-1607691
AAAACCTGCAACACTCAA
>GL192384.1:1452235-1452251
AGACTTTCGGCTAGAAG
>GL192384.1:1392609-1392684
CCGAGGGCCGGGCGCATGGCTTAGGGAAGCCCCCGCCCGCCGCGCCCCCA
GCATGGGGAAACTTCACTCCAAGCCG
>GL192384.1:1254372-1254418
GAGCAGAGGACCATTGGGAAATGGGGCTCAGCAGGGCTTCAACATCT
>GL192384.1:1104607-1104616
TTTTTTTTTT
>GL192384.1:1042515-1042524
GTTCCTGACT
>GL192384.1:1005772-1005785
TTTTTCTCAGCCAG
>GL192384.1:971278-971293
ACTGGACGTTGGAGAA
>GL192384.1:473796-473837
AGAGAGAGAGAGAGAGAGAGAGAAACAACAGCCAACAACTAGA
>GL192384.1:371445-371447
TTT
>GL192385.1:3572618-3572665
TGCGCCGCTTCATGCCGCGCCGCCTCCACTCCCGACCCCGCTGCGGCGGC
TTCCTCGGCGACCGAGCCGGTGATAACCCAGGCGGCGAACACAGCACTTA
A
>GL192385.1:3414644-3414663
GCGCGGCGTGCGGCTGTACT
>GL192385.1:3372746-3372746
G
>GL192385.1:2800352-2800370
TATCTGCATGGAGCACATG
>GL192385.1:2752824-2752839
GCAGCCCCGGGGCCCG
>GL192385.1:2743997-2743997
CACGCGCAT
>GL192385.1:2695075-2695098
CCGCAGCCCGCCGTCTGCCGCAAC
>GL192385.1:2292825-2292828
CAGC
>GL192385.1:2173247-2173262
TAGCAGCACCATAGAC
>GL192385.1:2156139-2156150
GTCCATATCCAC
>GL192385.1:2121662-2121666
TTGGG
>GL192385.1:2036505-2036521
TCCCACTATTTCCAAAT
>GL192385.1:2014813-2014814
AA
>GL192385.1:1991384-1991384
CGGCGCT
>GL192385.1:1953236-1953246
GCCACTGGGAG
>GL192385.1:1918025-1918026
TG
>GL192385.1:1873518-1873531
CTGGGAGGGCTTCC
>GL192385.1:1814460-1814471
CTGAGCCCGAGC
>GL192385.1:1755812-1755814
TCTCCTTGGAAT
>GL192385.1:1650079-1650079
T
>GL192385.1:1633835-1633835
T
>GL192385.1:1528474-1528492
AGAGAGTCTGCAACGGAAT
>GL192385.1:1492916-1492930
TCTGACCCAAGCTTTCCAG
>GL192385.1:1401489-1401519
CGGGACTTCAGCGGACTCGCGATGGAGGAGG
>GL192385.1:1391261-1391261
T
>GL192385.1:1368522-1368524
CAG
>GL192385.1:1282662-1282676
GGGGCAATCAGCACT
>GL192385.1:1268912-1268921
GGCGGGGGCG
>GL192385.1:1097323-1097335
CTCCCGGGACCGGCCGCGC
>GL192385.1:1007536-1007553
CAGCGAGGAGATCATGCA
>GL192385.1:934401-934401
T
>GL192385.1:887762-887778
CGTGATTTTATTGGTTC
>GL192385.1:858990-858997
CATCTCTT
>GL192385.1:827492-827496
CGGCGTGGGCACCGGCGC
>GL192385.1:819084-819084
C
>GL192385.1:758297-758298
TT
>GL192385.1:485873-485881
CTCCGTGAC
>GL192385.1:385154-385167
GCAAGTTACAGACA
>GL192385.1:363384-363411
AAAAAAAAAAAAAAAAGTTTACAGTGCT
>GL192385.1:290580-290592
TGGTGTTGCAGCG
>GL192385.1:134702-134713
CCTGCTGAGTGG
>GL192385.1:84494-84507
CTGGTGTCGGCCCT
>GL192385.1:69606-69633
CGCGGTCGCCATGACGGCGGCCGTGTTC
>GL192385.1:6768-6777
CTTCATCTCTACCATCG
>GL192386.1:3551490-3551674
GCTGCGTGCCTGTGTTTCCGCAGCGAGAGCGAGGAGGAGGTGCTACTCGT
GAGCAGTAGTCGCCATCCAGACCGATGGATTGTCCCTGGGGGAGGCATGG
AGCCCGAGGAGGAGCCGAGTGTGGCAGCAGTCCGTGAAGTCTGTGAGGAG
GCTGGAGTAAAAGGGACATTGGGAAGATTAGTTGGAATTTTCGAGAACCA
GGAGAGGAAGCACAGAACGTATGTCTATGTGCTCATTGTCACAGAAGTGC
TGGAAGACTGGGAAGATTCAGTTAACATTGGAAGGAAGAGGGAGTGGTTC
AAAATCGAAGATGCCATAAAAGTGCTGCAGTATCACAAACCGGTGCAGGC
GTCGTATTTTGAAACGTTGAGGCAAGGCTACTCGGCCAACAACGGCACCC
CAGTCGTGGCCACCACGTACTCGGTTTCCTCCCAGAGCTCCATGCCGGGC
ATCAGATGACTGAAGACCCGCGCAAGAGGAACGGAAATTGGAAACTAGAC
TGGAGTGCAGATCTTCCCTCCCTTGCTCTTTTCACCTCTCCTCACAGGCC
TCCTCTCCAAATAAGGCATGATGGGCAGCAGAGAAAGCGGTTCTTGATGG
TGTTGCTGTGTGGTGTTAAGTGATGGGCTTTTTCTTCTCTTTTTATGGAG
GGGGTGGGGGGTGGGTATGTAATTTGTAAGTACTTCTGTGCATGATCAGT
CCCTCCCTTTTCACTCCCCTACAATTGTCTAGAGAGACAGACAGCCTTCC
CTCTGCCTTGGATTCTGAAGTGTTCCTGTTCGTCTCACCCCAGCCCTGGC
CAGACGTTTTTTCTTTGATTTTTCATTTTTTTTTTATTAAAAGATACCAA
TATGAGATGAAACCTTTCAAGAATGTGTCCTATAATGCGCTATTCAGTCC
AGGAGGTTGGTCACTTTCACCGTAGGGTACATTTATCTACACATTATATA
CTGGGCATATAATATGTAAATAAATGACTTTTAGAAGAGGAATTTAACTG
TTTAATTTTTCAGGGTTTTGTTTTGTTTTTTAAATTCGGGGTGTTTCTGA
AATGGAGAGCCTCGCAGTTAATTTCCCTTTTTGTTTTTTGATGCTAGTGG
CTTAGGTAAGTTTCCCTGTCCTCTCCCTTTTCCCCAGTCACTGACTATAG
TTACGTAGGGTACAGAAAGAGTTTAGCTACCTTTGTAGCGCTCCCAGGAC
TCCTGGCCTTCTCGAAGCTGTGTTTCCATGTCAAGAAAGACACAGGAGGA
AACCTGTTCTCTTTTTTATTACCAAGCCAGGAGCGAATGGCCTCAGCTTA
GACCTGGAGAAGCAATGATAGAAATTGAATTCCTCCCTACATGTTGACAG
TAGGGATTTGAACTGGATTCTTGGGATTGCTCTCTAAAACACTGGAGCAT
CCAGCGCTGTTTTCTGTCCTGCGGGTTGGAATTTTTTCCATAATGCTACT
TACCGCCAACGGTGGCCTCTCTCCTTGTGCATCCATGCCTTACACCACGC
CGAACTGGACGCTGTCCTTGTGCGGAAGCATCTGGCTGTCCTGGGCCAGT
GCAGGTGCACGGTCCCGTCCCCATCCTGGGTGACCATGTTAAGTTCCCGA
AAAGGACACAGGAGGAAAATGCAGGTGTCTGTTTATCTTTGCAATGTGAC
AGCACTTGGAATTGCACCACGGAGCATGCTCAGAAATAGTAAATTTGTCT
CCCGCTGGGATGCACAAGGTCCTCCTTTTGCTGCGAAGTGGTATGGGAGA
ATGCTCGGTCCTTGACTAGAACAGTGACATCATGCATTGGCTCACTGCAA
ACTGTCGTGTTGGTTTTTGGTACAGGCTTCATGCTGGCCTCATTTGCCAG
TCGTGTTGTTTAGCTGGGAAGTAAGCAGAAAAGAGTCTTGAGATTGAGGG
GTGGGTCTAGGAGGGGGGGGACACTGGTCCATTCCTGGCTTAGGACAGGA
TTTGTTGCTGTGCTTTTAGTGGCATCTCCTTTGTCAAAACGTAGCCAAGA
TGTGAAATTAAAATCGTAGTTCTCTTTATTTAAAAATTCTAATAAATACT
CAAACTTTGAAAAGCTTTTGCTCTTCCCTCCCACTAGAAGAGATGTATAT
ATACATATATGTAAGAGACATAGGCCTCTGTCATTCAGTGTTCCACAATT
TTGGGGGGACATCTTTTGGTGAACTTTAAATTTTGCTGTCTGCTCCCAGT
TTGTGTCTTCTCTCCCAGTCTTGAGGCACAGAACCAACAAGGAGTGCCCA
CAGTTTCCTTAAGATACTGTTCTACCTCTGGGAAAGGAATTCCGTCCCTA
AGTAAGGGTCCCAGTGGACAGAAACAGCACCGTGGAATTTGAGTCTAAAG
ACCAACTCGCTGTTCGCATGTCCTCACTCAGAAACGAACATACTGCCTGC
TTGTTGCCTGATTGAGAGCAGGCTGAGTTTCTGTCCATATAAGTAAAGGA
GAAAATGTAATAAATTCAACCAAGCACTAAGTGGAATCCAAAAAACACAT
TCTTCCAACTAAATTCTACCTTTATGATATGGATTGAAAGTACTTTGCAG
GAAAACAGGCAGGACTCCTGAAAAGAGAACTGCAGTGTTAATAGTAATTT
GTGCACTTTTTCATGATCTAAAGCTGTTTTTACTGGGCTGGTGTCACAAC
ACATTACCCTACCAAGTCCAGTTTGGATTGATGTTGGCGTCTTTGGGTCA
GGAAAGTGAACTGTGCCAAGAAGTATTTTTCAGTGACATGAATGGATCCT
ATTAATGCAGTTAACTGGGGAGATTGTGCTGATGCTTTCTTAACTGACAA
AAAGAGGCTTTGTCCAACACCAGAATTGTTGAAACTGGTGCTATTTTCTG
TTGCACTGGGAACCTGATGAGTGGGGATTGGTGTGTCTCCCTCCCTGGCA
CCATTAACACCATGGCTGTCTCCACTGGTGTGTAGTCATAGCCCTTCTGT
GATAGATTACTCAGACCCATGCTGGCAGTAGCCGTTACACCTCCCCAAAG
AAAGCAAGGGGAAACAGAAGAAAGTACAAAAATGATCCCACTTGCAGAGT
CTTTCTTTGACACTGCTTTGCTGTGAGTTCTGCAAGTACTCACCTTATTC
AGGCTTGATACACACGGGTTCTTGTGTACAGGGCAGATACAAAGTCTCAT
GGTGAACTTCCCCATCCTAGATTCTGGTTTATTCCTAGGGTGTCTAGCAC
CGTCCACCATGCTCAGGATAGAGAAAGACAGCATTGGATATTTTAAAATT
AACTTTGTTTTTAGTTTATCAATTTGCAGCCACTGGGAAGCATCAGTGAG
GTCATGCCATCTTTTTGGACCAGGACTGTGTGTGAGTGTGTGTGTGTGTG
A
>GL192386.1:3537382-3537382
C
>GL192386.1:3468455-3468465
TGCCGTGTTGG
>GL192386.1:3446721-3446731
AATGGTACCAG
>GL192386.1:3320095-3320112
GGAGAGCTGGCCCCTCTG
>GL192386.1:3262280-3262282
GCC
>GL192386.1:3208240-3208257
GGGCCTCCAGGTCCTGTG
>GL192386.1:3190259-3190262
TGCC
>GL192386.1:3177427-3177427
G
>GL192386.1:3139747-3139764
GGAGGAGGAGGGCCCGCTG
>GL192386.1:3122001-3122018
CAGCGGAGCGTGTCCGGG
>GL192386.1:3101672-3101686
AAGCTGTTTGAAGAG
>GL192386.1:3036233-3036239
CCACCCC
>GL192386.1:3026452-3026467
TCAGTGCACCCCCCCT
>GL192386.1:3004901-3004913
GGCGGCTGTTGTC
>GL192386.1:2997119-2997120
CG
>GL192386.1:2888867-2888885
GGGGGGGGTCGATTAGCTG
>GL192386.1:2824050-2824071
GTCTCGGCCTCCAGGAGCCCCGGCGT
>GL192386.1:2743689-2743706
GCATGCCCAGGGGGCTGG
>GL192386.1:2726770-2726780
CCTGGGGCTGC
>GL192386.1:2667695-2667698
GTTCTGGGCCAGCCTGGG
>GL192386.1:2595807-2595822
TAGCCGTCTTCTTATG
>GL192386.1:2317519-2317523
GCGGG
>GL192386.1:2287931-2287944
TGTGTGTGTGTGTG
>GL192386.1:2187618-2187634
CGACGGCTACAAGAAGC
>GL192386.1:2152480-2152488
CCTTGGCCGAGCCGGGGACGCGCGCGCGCGCCGCCGTCCGGAGCGGGCTC
CCC
>GL192386.1:2083877-2083884
CTGTGGCC
>GL192386.1:2081159-2081191
CCGTGGAGGTGGTTGCTTGGAAGGAATGGGATT
>GL192386.1:2030552-2030599
GGGGGGGGGACGGCCGGGTGGGAGACCCTCACACTCCAGGGTCCTGAGGA
GCCTGGGGACCGAGAGACAGTGGTCCCAAAA
>GL192386.1:1947997-1948157
GTGAGAGTGGCTGAGTGAGTTTATCCCTATGAGGCGGTGAGAGGCCCGGG
GCCTACCTCAAAGGAGCGGGGTCGCGGCGCCAGCTTGCAGCGGGCCCCCT
CCCGGTCCCCGGGCCCGGCGGCGCGGCGGCGGCGGCGGCTCGGTTTTGAG
GAGGCGGGGAA
>GL192386.1:1829450-1829452
TGT
>GL192386.1:1812798-1812800
GGCAGCCATTAAAAGG
>GL192386.1:1767788-1767793
GGGAGAGATA
>GL192386.1:1619601-1619601
CCTCGGTGGCTCAG
>GL192386.1:1487936-1487936
T
>GL192386.1:1442720-1442734
CGTATGGCTTCTCCC
>GL192386.1:1424530-1424543
CGCGGTCTGGATGG
>GL192386.1:1389516-1389564
CTGCTTCCTCCCCTTATAAAGACCCTTACGATTACCCTGGGCCCACCTG
>GL192386.1:1322257-1322275
TGTCGTGGATCACAAAGGG
>GL192386.1:1299257-1299258
TT
>GL192386.1:1282209-1282213
GTGTT
>GL192386.1:1182562-1182576
TTTTTTTTTTTTTTTTTTTT
>GL192386.1:1164470-1164477
TTTTTTTT
>GL192386.1:1104637-1104648
TTCCATGTGCAT
>GL192386.1:1079583-1079687
CGGGCGGCGGCGTCCAGCGCGCGGACGGCCTGCTGGGCGGGCTGGGGGCC
GAACGGCGCGCGGGTGAGGCAGAGAGAGACGGGGCCGAGGAGCAACCACG
GCGAC
>GL192386.1:1052010-1052017
CGGGTCTT
>GL192386.1:1009902-1009908
ATGCGCA
>GL192386.1:929025-929041
TTTTTTTTTTTTTTTTT
>GL192386.1:880884-880896
CTCTCCATCAAAT
>GL192386.1:841768-841784
GGCTTGAACTCACAACC
>GL192386.1:699589-699601
ATGTAATTTCTTGC
>GL192386.1:676621-676629
ATCCAAGAT
>GL192386.1:594686-594701
GCTGCAGTTTCTTCAT
>GL192386.1:498586-498587
CA
>GL192386.1:342844-342861
TTATCAAAGCAGTCCTCT
>GL192386.1:318264-318281
AAGGCCTAAAAGATGAAG
>GL192386.1:296261-296267
GGGCTCT
>GL192386.1:238843-238843
G
>GL192386.1:194304-194322
ATGACCCGAGCCGAAGGCA
>GL192386.1:138110-138111
CT
>GL192386.1:118231-118242
CGGCCTCCAATG
>GL192386.1:63533-63548
CAGCTGTGTCCAACGG
>GL192387.1:3532490-3532507
CCGGATCACATGATGCGC
>GL192387.1:2847562-2847569
CCTGTGCG
>GL192387.1:2229728-2229729
GC
>GL192387.1:2078293-2078296
CACG
>GL192387.1:1710739-1710768
GCCCGCGGCTGCCCCCTGAGGAGCTGGTCC
>GL192387.1:1567360-1567374
CAATCAATCTCAAAC
>GL192387.1:1512589-1512609
GTAGGTAAAGTTTTTTAAATG
>GL192387.1:1435470-1435484
CAGACACCAAGTTCG
>GL192387.1:1378368-1378377
CTCTGTCAAATAA
>GL192387.1:1014820-1014823
CACG
>GL192388.1:3431986-3432043
CAGCGGCCGTCCCGAGGATTCTCCGTCTCCTTCCCGTCCCGCGGCCGCCG
CGGCCAGGCCTCTGGCTGCTGAGGAGAAGCAGGCCCAGTCGCTGCAACCA
TCCAGCAGCCGCCGCAGCAGCCATTACCCGGCTGCGGTCCAGAGCCAGGC
GGCGGCAGAGCGAGGGGCATCCGCTACCGCCAAGTCCAGAGCCATATCCA
TCCTGCAGAAGAAGCCCCGCCACCAGCAGCTTCTGCCATCTCTCTCCTCC
TTTTTCTTCAGCCACAGGCTCCCAGACATGACAGCCATCATCAAAGAGAT
CGTTAGCAGAAACAAAAGGAGATATCAAGAGGATGGATTCGACTTAGACT
TGACCTATATTTATCCCAACATTATTGCTATGGGGTTTCCTGCAGAAAGA
CTTGAAGGCGTATACAGGAACAATATTGATGATGTAGTAAGGTTTTTGGA
TTCAAAGCATAAAAACCATTACAAGATATACAATCTGTGTGCTGAAAGAC
ATTATGATACCGCCAAATTTAACTGCAGAGTTGCACAGTATCCTTTTGAA
GACCATAATCCACCACAACTAGAACTTATCAAACCCTTTTGTGAAGATCT
TGACCAATGGCTAAGTGAAGATGACAATCATGTTGCAGCAATTCACTGTA
AAGCTGGAAAGGGACGAACTGGTGTAATGATTTGTGCATATTTATTACAT
CGGGGCAAATTTTTAAAGGCACAAGAGGCCCTAGATTTCTATGGGGAAGT
AAGGACCAGAGACAAAAAGGGAGTAACTATTCCCAGTCAGAGGCGCTATG
TGTATTATTATAGCTACCTGTTAAAGAATCATCTGGATTATAGACCAGTG
GCACTGTTGTTTCACAAGATGATGTTTGAAACTATTCCAATGTTCAGTGG
CGGAACTTGCAATCCTCAGTTTGTGGTCTGCCAGCTAAAGGTGAAGATCT
ATTCCTCCAATTCAGGACCCACACGACGGGAAGACAAGTTCATGTACTTC
GAGTTCCCTCAGCCGTTACCTGTGTGTGGTGACATCAAAGTAGAGTTCTT
CCACAAACAGAACAAGATGCTAAAAAAGGACAAAATGTTTCACTTTTGGG
TAAACACATTCTTCATACCAGGACCAGAGGAAACCTCAGAAAAAGTAGAA
AATGGAAGTCTATGTGATCAAGAAATTGATAGTATTTGCAGTATAGAGCG
TGCAGATAATGACAAGGAATATCTAGTACTCACTTTAACAAAAAATGATC
TCGACAAAGCAAATAAAGACAAGGCCAACCGATACTTTTCTCCAAATTTT
AAGGTGAAGCTGTACTTCACGAAAACAGTAGAGGAGCCATCAAATCCCGA
GGCTAGCAGTTCAACTTCTGTAACACCAGACGTTAGTGACAATGAACCTG
ACCATTATCGATATTCTGACACCACTGACTCTGATCCAGAGAATGAACCT
TTTGATGAAGATCAGCATACACAGATTACAAAAGTCTGAATTTTTTTTTA
ATCAAGACGGATAAAACACCATGAAAACAAACTTGAATAAACTGAAATTG
GACCTTTTTTTTTTAATGGCAATAGGACATTGTGTCAGATTACCAGTTAT
AGGAACAATTCTCTTTTCCCGACCAATCTTGTTTTACCCTCTACATCCAC
AGGGTTTTGACACTTGTTGTCCAGTTGAAAAAAGGTTGTGTAGCTGTGTC
ATGTATATACCTTTTTGTGTCAAAAGGACATTTAAAATTCAATTAGGATA
AATAAAGATGGCACTTTCCCATTTTATTCCAGTTTTATAAAAAGTGGAGA
CAGACTGATGTGTATACGTAGGAATTTCTCATTTTGTGTTCTGTCACCAA
CTGAAGTGGCTAAAGAGTGTTGTGATACACAGGTTCACATCCTACCCCTC
TGCACTTGTGGCACAGATGAGTTTGCAGTTGGCTCAGAGGAGTTTCTCAA
GGGTTTAGCTACATTGTACTGCATGTGTTCGGGCTAGGGGAGTGGAGGAA
GTGCTGGGCTCTGGACCGCACACCACGTCCAGCTGTCTTGCGCACCTCTC
TGCAGCACGCTGCGGTTTCATCAGGACGTGTGAGGGATTGGCCGCTGTCA
CTGCTTGTCGTTTTGTGCATTTTATTTTTTTTAAAGCATATTGGTGCTAG
AAAAGGCAGCTAGAGGGAGTGAATTGTATTGGGGGACAGGAATGAACCTT
CCACAACTTCTTACGAATCCACAAGTGAAGGGATACAAACATAATGTGGT
CGTAGATAAGAAACACAGCAACCATGACTTAACCATACAAATGTGGAGGC
TATCAACAAAGAATGGGCTTGAAACATGACGAAAATTGACAATGATCTAT
TAAATACATTTTCTCAGTTGTAACGCCTTCTCCATCTCCTGTGTGTAATC
AAGGCCAGTGCGAAAAGTCAGATGCTATTAGAACCTACATCAGTCAACCA
CATACACTTACTTTATGAGTTTTCAATCATATACCTGCTGTGGATGCTTC
ACGTGCTGCCTGCAAGCTTCTTTTTTCTCATTGAATATAAAATATTTTGT
AATGCTGCACAGGAAATTTCAATTTGAGATTCTACAGTAAGCGTTTTTTT
CTTTAAAGATTTATGATGCACTTAATTCAATCCAATAGCTGTCAGCCGTT
CCGCCCTTTTGACCTTACACATTCTATTACAATGAGTTTTGCAGTTTTGC
ACATTTTTTAAATGTCATTAACTGTTAGGGAATTTTACTTGAATACTGAA
TACATATAATGTTTATATTTAAAAGGACATTATTTGTGTTAAAAAGGAAA
TTAGAGTTGCAGTAAATTTTCAGCACCGCACAAATAATAAGGCATTTACT
TTTTCAGTAGAAATTGTCCCACATAACGCTTTCATTGATGTTTTATTGAA
AGAATAGATTTTTTTTTTAAATGTGCAGTGTTGAATCATTTCTTCATAGT
GCTAGACTTAGGACTAGGGCTTCAATTTCACTTCTTAAATATCATATATT
TGATATGCCCAGACTGCATATGATTCTAAGCAGAGTACAACTACTATGGT
AAAGCTAATGTGAAGATACAATTTAAAAAGAAGTTTTTTCCCCCCCAGAA
ATTTGGTGTCTTTCAAATTATACCTTGACCTTGAAACATTTAAATATCCA
GCCAGTTTATTTCTTAATGGTGTAAAATCTCATTTTCAATAACTTATTGG
TGCTGAAATTGTTCACTAGCTGTGGTCTGACCGAGTTAATTTACAAATAC
AGATTGCATAGGACCCAACTAGAGCAGCATTTATAGGTTTGATGGTTAAA
TAGATTAGGCAGAACTTCATCTAAAATATTCTTAGTAAATAATGTTGACG
TGTTTTCCATACCTCATCAGTTTCATTCAACAAATAAAATTTTTAAATTT
TTAACACAGCTCTTAGGGTTTACACATTTGTATTTAAACATTGATATATA
GAGAATTGATTGCTCATAAGTTAAATTGGTAAAGAGACAACTATTCCTAA
GATCTCAGCATTGAAATTTATATACCACCTTACTTTCATAAAAGCTGAAA
ATTATTGACTAAAATGAAAATCACCTATTCATGTTTTGATGATAGTTATT
AATACTGTTATTTGTTACAGTTTTGGGCACAGTACATTAAAACATAACTT
GTGTTGTTCCAATATGTAACATGGAGGGCCAGGTCATAAATAATGACATT
ATAATGGGCTTTTGCACTGTTATTATTTTTCCTTTGGAATGTGAAGGTCT
GAATGAGGGTTTTGATTTTGAATGTTTCAATGTTTTTGAGAAGCCTTGCT
TACATTTTATGGTGTAGTCATTGGAAATGGAAAAATGGCA
>GL192388.1:3300460-3300472
TTTTTTTTTTTTT
>GL192388.1:3262304-3262318
GCCAGAGTGACCCCG
>GL192388.1:3219471-3219483
GGCCGAGGCCTCG
>GL192388.1:3147490-3147496
ATCAGAGAATTCACACTGGAGAGAGG
>GL192388.1:3097791-3097821
TATTGGAACCCAGCCATGCCTATTACATATC
>GL192388.1:3030334-3030343
GCTTTTCCAC
>GL192388.1:2964334-2964335
TT
>GL192388.1:2904988-2904995
CAATCATGAG
>GL192388.1:2869663-2869663
A
>GL192388.1:2520738-2520740
CTCCGGACACCGGGGCCGCT
>GL192388.1:2426368-2426372
TTTTT
>GL192388.1:2356987-2356987
T
>GL192388.1:2153591-2153602
ATTCACTAATTA
>GL192388.1:1610275-1610301
CCAACACGGCGGCGGCGGCGGCGGCAC
>GL192388.1:1544210-1544221
ACTCCAAGTAAC
>GL192388.1:1506841-1506854
GCCTGTTTTGTGTG
>GL192388.1:1479520-1479547
GTCCAGTCCGCCAGCATGTCGGGGATCAAGAAGCAGAAGACG
>GL192388.1:1321199-1321213
CGTCGCCCTCCGCGG
>GL192388.1:975702-975708
CAAAAAG
>GL192388.1:945341-945366
GCAGCAGCCAGTCCCCCACTCTCGCC
>GL192388.1:807199-807201
TGT
>GL192388.1:700814-700814
T
>GL192388.1:453065-453066
CT
>GL192388.1:312799-312799
C
>GL192388.1:255041-255045
AGAGG
>GL192388.1:189692-189699
CCTGTGCG
>GL192388.1:112249-112250
GT
>GL192388.1:23558-23564
TCCAGTA
>GL192389.1:3466519-3467122
AAAAAAAAACAAAACACACACAAAAACCCAAAAAACAAAAAACGCTTTGG
ACCGCCCTAAGCCACCATGTATATTTTAACAAGAATCTTTAGGAATAGAA
GTTAATAGTCATCAACTCTGGCACAGCTCACATAACTGGCCCTGAAGACT
GAGCTGCTGGTCAGAAATAAAGCTGAAGATTTAAACAGTTGCTGGTTGGT
GCTTGAGCAATGGATCTTTTTCTTGGTTCCCAGGGAAGAACATGGCCTTT
GCATGGTTGAGGAAGACATTCAGGCCTTTGCCTTTGACCACGATCCCAGT
ACTGTTTTCTATCAGTTTGTATTCCTTGTGTTTTTTGTATACCAAAAGGG
TGATCACAGTGACAAATATGGCTAAGCAGCCAACGGAGATCATGGCACCA
TTTGCCATTCTTGAAGGGGAAGCTGGGTCTCTTGTAGGGACAGAAACGAG
GGTGCTCGTGAGGGCCAGGCTTGTATTATCACCCAGAGTGAGGTTCATAC
AGTATGTCCCAGACCCACCAAAGGCTCTTCTAACAGTCAGCAAGCATGTA
TCGCCTGTGTCCACATCCACAGGGTCGCAGACCGTGTGGTAGGTGATCTG
GCAG
>GL192389.1:3205805-3205805
T
>GL192389.1:3203485-3203490
AGTTTT
>GL192389.1:2827764-2827772
GAGAGTTTC
>GL192389.1:2734000-2734014
TTGATTTTGTGGGGAC
>GL192389.1:2703889-2703896
ATTTATTG
>GL192389.1:2678364-2678369
AGTGTT
>GL192389.1:1941195-1941195
T
>GL192389.1:1866898-1866913
CTTTTTTCATATATTA
>GL192389.1:1816860-1816878
GCCCCCCGTCATGTTTTCC
>GL192389.1:1746856-1746856
G
>GL192389.1:1612089-1612106
GTTGTTGTTAACCTCTTA
>GL192389.1:949567-949580
CCAAGCACAATCAG
>GL192389.1:940521-940530
CGACTTTCGG
>GL192389.1:781498-781520
AGGGCACCGCCAGGACCCCGTCC
>GL192389.1:640617-640620
ACAG
>GL192389.1:547909-547910
GG
>GL192389.1:433822-433903
GTGTGTGTGTGTGTGTGTGTGTGGGGGTGTGTGTGTTACATGTGATGTGT
GTGCGCACCGTGCGTGTGTATGTGTGTGTGCG
>GL192389.1:395544-395546
GCA
>GL192389.1:257844-257850
GGGCGCT
>GL192389.1:234270-234283
TCCTGATCCAGGAG
>GL192389.1:156987-157003
CCTTCACAGTGTGGCCC
>GL192389.1:150018-150018
G
>GL192389.1:72754-72770
ATTCCTGGTGCCGACCC
>GL192390.1:3461740-3461799
CGAGGCCGCCGCGGCTCCGAGCCTCGGGCTCCGTCAGGCTCACTCCACGA
AGGCGCCCCG
>GL192390.1:3188024-3188031
CCTGTGCG
>GL192390.1:2934569-2934576
AAATCTTT
>GL192390.1:2184831-2184831
T
>GL192390.1:1631573-1631580
GTTTACTA
>GL192390.1:1625244-1625257
AGTTTTGATGAAAG
>GL192390.1:1581404-1581404
AAAATGATACCAGAG
>GL192390.1:1507392-1507409
CTCCAGCAAGCCTTACAG
>GL192390.1:1495664-1495782
GTACTCCCCGGCGGTTCGCGCCGCTCCCTGGAGCTCGGCAGAGCGCGGCT
GCCAAGGCCGGCGGAGGCGCGAGGAGCCGCACACCGCCGCCTGTGTCGCC
GCTGGCGCCGCGGGGGCCA
>GL192390.1:804250-804250
T
>GL192390.1:694242-694245
GATA
>GL192390.1:337646-337656
CAAGTTTATTGTTTC
>GL192390.1:330080-330091
TTTTTAAATATT
>GL192390.1:297018-297032
AATCGGTTCACCAAG
>GL192390.1:261530-261531
TT
>GL192390.1:238849-238857
GCAAGAAGTAAAG
>GL192390.1:228032-228046
CCCGAGGGGCCTGGG
>GL192390.1:179851-179868
TTTTTCTTTCAGAAGATG
>GL192391.1:3442772-3443108
AGTAAGCGAGAAACTGGGAGGTGAATGCTAACTTTTTCTTGGGAAACACA
GTATCTGATAGTTTCCACTGAATGTCCACAAATGCTTAACGTGATTGGTT
GTTCACCATCAGTGAAACCACCATGACACTGCATCAATACAGCAAGGCAT
TTCTTGTAAGCTTCAATTAACACCTTTTCATCTAAAGCACACCAGTCCTG
CATCATTGAAATGACGTGTGTTAATTTCATTTGTAGAGTGAAGGCTGCCT
CCCACTCTGGTTCCATTTCAATATGCTGTCCTACTTGACGTGTAATTGGA
TCCATTCCCTGCATACATTTGAGTAATTCCAAAAAGGCATCAAATCCTTC
TAGGAACTTCTGCCTCAGATCATCTGACCACTCAGTTGGTTTGCTAATTA
ACACATACTTGAGATCTAAAATAAGGCTCTGAACTCTCCTAAACTTGAAG
GCTTGTAAAGCAGTATATCGTTCAAACTGAAATCTGCCGTGGGCATCTCT
ATGTCTCAAATGATCCATAAAAGTCTTAATGATGATGGTCATCAGGTTTT
CTTCTGTGATAAGCATCCGAGCAAGTGAAGGAACCGTGAATATCTGAACC
GAGAGGTCTGCGATTGAAAACTCTCTGTCGTGGTCATCTGTCACATAATC
ACTCTGCAAACGCTCATAGTTCTTTGCAAATCGAACAGCAAACAATTTCT
TGTATTTCAAATCCATAAGCAGACTGCTCATAAACAACTGATGATACACA
CTCCTAGCACCTTTCCATAATTTGGAATCATTAAGCATCAATCTATCCAC
TAGAGAAGAGTTTTCACCATCTGGCCCTTCTTGTAAACCAACTTGACATA
AAATTCGGCGAAGCCCATCTGAATATCCAATAATACTTCCCAGCCAAGAC
AAAAGTTTCAAACCAAAATTCTGATGTGCGACAATAGACGAATGCATAAC
TTGAACTTTGAGTGGCTTTGTCTGTCTACTGGTATTTCTCACAATTACTG
ACTTTGCTTGTTCACAATACTGAAAATCTCCGTATCGAACAGACCTACGT
CCATCTCGATCCACTGTAGTTGCAAAGCCAATGGCTTCTTTTTGTGTACA
GTTAACAGCTTTCTGAAGGGTATAAATAACTTGTTCATAAGTATGCACCT
CATCATTAAACAGCATGCAATAGTAGGTATCCCTCTTCTCTATTATCTCT
AAATCTGCTGGCAATTCACTTTCTTTTTCCCAGGTTAGTATCTCCACTGC
ATATCGAAACATAATAGCAAAAATGTTGTAGGTTCTTGCTATCACATCTT
CTGATAAATGCACAAGAGGATCCTCTTCTTCCTCAATTTCAGAGGTGTTA
AGTTCATGTTTTTGACAGTAAGGACCCTCTTTCCAAGCTTCAGTATCACC
ACAGTCACAGAAACCTCCACCTCCTGATGTTGTCATCCTATATCGATGGT
CTCTGTGAATACTTCCCAAAAAGCACTCCATGCATAAAACACAAGTTGGA
TCAACTGCACAGTCTCTGCAAGAGTATGTAGGCTCTCCTACTTTAAAAAC
ACGACCACAAAGATGAGAAGGTTTGTTTGCTTGTTCAAGTTTTGGAAATC
CAAATGCAGGATCTTCACCACAAAGGTACCACTCCATTGGTCCCAACAAA
ACATGCTGTGCCAGCATGTCCTCCTTCTGTGGAAAAGGGTTGGGACCCCT
GCAGTAGATTTTGGGTACATAGTGGGCTAAATGCTGGTATACTTCTCTAG
TGAGGTCAGTTGCTTGCAGCCATTTCCCCGCGGTCTCCTCAGCCGAACAT
TCCAGCAAACTCCGGTCGATGGCCTGCACCTCGGGCTCCAGCTCCGACGC
CATCTTCCCTCCTCCTCCTCCCCAGCGCTGACGCCGCTACCGCCGCCCCG
AGGGCCGCGGCCTCGCCTTAGCTCCGGCTGCCGAGACTGCCACCCGTGCC
CCAGGCAGTCAGTCAGGAGCCGTCCAGGCGGCCGCGGGTGGGGAAGAAGG
AGAGTAGTGTGAGGTAAGACGGACAGAAGGGAAAGCGGCCTCCTGCGCTG
CCTCTCGGGCTCGGCGCCCAAGAGTCAAGTCACTGCCTCGTCCCTACCCG
GCAGAAGGACACAGAGAACCCAGAACCTGGCACTCTCGCTAGCTTCTATC
GCGTCCGGCACCGGGAAAGGGGCAATAACACCCAAAA
>GL192391.1:3155004-3155004
TTGG
>GL192391.1:3114396-3114396
T
>GL192391.1:3064259-3064271
CGAGAGCTTACAG
>GL192391.1:3001566-3001569
TGGA
>GL192391.1:2974155-2974155
T
>GL192391.1:2968585-2968594
AGAAACTCCA
>GL192391.1:2951689-2951689
T
>GL192391.1:2874601-2874601
T
>GL192391.1:2849851-2849865
GTGGGATCAGAATCC
>GL192391.1:2849054-2849076
ACCGCCGCCTGCGTTCTGGCTCG
>GL192391.1:2842039-2842041
CTG
>GL192391.1:2839649-2839659
TACACCCAACA
>GL192391.1:2781863-2781865
TTA
>GL192391.1:2767216-2767216
G
>GL192391.1:2743257-2743271
CAGCCAACACAGGCTTCCA
>GL192391.1:2722864-2722878
CTGCACCCCCGCAAC
>GL192391.1:2702744-2702754
CCAACACGGGG
>GL192391.1:2641580-2641596
GCCGGCGTCTCTGGCAG
>GL192391.1:2596341-2596358
GCCAAAGGTGATGTGATG
>GL192391.1:2501163-2501163
T
>GL192391.1:2427947-2427966
TGTGTTGTGTGTGTGTGGTG
>GL192391.1:2276445-2276463
ATAAATGCACAAGAGGATC
>GL192391.1:2198226-2198241
CTCAGAATAAGGGTTC
>GL192391.1:2152449-2152450
TT
>GL192391.1:2132486-2132488
TTT
>GL192391.1:2076391-2076399
GAAAACCCT
>GL192391.1:2038775-2038790
GTCCGGGGCGGGGTTT
>GL192391.1:2009013-2009031
CTGGAGGTGTGATGGACAG
>GL192391.1:2003558-2003559
TT
>GL192391.1:1968989-1968991
CCGCGGGCTCGGAGCGG
>GL192391.1:1968885-1968891
GGGAGACCC
>GL192391.1:1964030-1964052
CGCTGTGCCACCCAGGCGCCCCA
>GL192391.1:1957065-1957070
CTACCA
>GL192391.1:1956298-1956299
GGAGGAGCAG
>GL192391.1:1947091-1947100
GGCGTGCCCCCTGTGCAG
>GL192391.1:1931100-1931109
CACCTTCCTTCTCCTC
>GL192391.1:1928287-1928288
CT
>GL192391.1:1913958-1913980
GAAGGCTCTGGAGACCCAGGGTCA
>GL192391.1:1865842-1865851
GTGCGGGGGA
>GL192391.1:1849970-1849973
AGGCAATGTCA
>GL192391.1:1843217-1843231
TTCACTAGCTTCTCT
>GL192391.1:1810438-1810487
CGAGTCTTCACCAGCCACCAGCAGAGTCAGCTGCCTGATGAGGACGCCCG
>GL192391.1:1773141-1773146
GTGTGT
>GL192391.1:1695443-1695459
TGGAGCCTTCCATTCAG
>GL192391.1:1629369-1629381
CCACCAAGGCACC
>GL192391.1:1583374-1583387
GCTGCCACCAAGGGGCTC
>GL192391.1:1579824-1579826
GCT
>GL192391.1:1553355-1553359
CTTCTTCATCTC
>GL192391.1:1497881-1497898
CTTGTTTTCGCGTCTCCT
>GL192391.1:1470945-1470958
CGGATGGCAGAGAA
>GL192391.1:1436051-1436052
AA
>GL192391.1:1345703-1345847
GGCACTGGGGCGGGGGGCGGTGTCTGTCTGTCTGTCCGTCAGCGCTGCTG
GTCCGCTGCGGGATCCCGAGGGGGAGGGCTCACGCCGCGCTCTGGCGGTC
ACCCCCAAAAGCAGGTCACTCACTTTGCCCCTGTCCCTGTCGTTGCTCGC
TCGCC
>GL192391.1:1327704-1327722
TGTATGTGGGTGGGTGTGT
>GL192391.1:1010488-1010514
GCAGGCGCAGTGGAGAGGCCGCGTGGG
>GL192391.1:970953-970980
GGCGGGTGGGGTGGGGCAGGGCGTGGCC
>GL192391.1:952645-952645
G
>GL192391.1:918267-918280
GCCGGGACTAAGAT
>GL192391.1:903894-903897
TTTT
>GL192391.1:893949-893965
TCCGAAGATGGAGACAC
>GL192391.1:888374-888379
TACTTG
>GL192391.1:883994-883998
TGAGT
>GL192391.1:871046-871053
TGTGAGTGTGTGTGTGTGTGAG
>GL192391.1:862036-862041
CCTCTC
>GL192391.1:843303-843320
AATGCGGGCATGAACCAG
>GL192391.1:742397-742410
GCCTCTCGTATAGC
>GL192391.1:399878-399881
CACG
>GL192391.1:302364-302370
CGACAGTTAAGTTTCT
>GL192392.1:3427502-3427598
GCCCGAGCCGGAGCCGGGCGCCGAGACCGAGCGACAGACCGGCGGGGCTG
GGCCACGCAGAGCCGGCCCGGCGAGTCTTCCCGCGCCCCGAGCCAGGTCC
CTGAGAGCCGGGCCCCGGACTGGCCCGGGAGTCAGGAGGAGCGCCAGAGC
CCATCCCGAGTAAGGCTTTCCTCGGTCTCCGACGAGGGCTGGCCCTTTTG
AAGGCGCCTCCTTCAACAGCAGGACCGGACAGGCCACCATGACCGAGAAC
TCCACGTCCACCCCTGCGGCCAAACCCAAGCGGGCCAAGGCCTCCAAGAA
GTCCACAGACCACCCCAAGTATTCAGACATGATCGTGGCTGCTATCCAGG
CGGAGAAGAACCGCGCTGGCTCCTCGCGCCAGTCCATCCAGAAGTACATT
AAGAGCCACTATAAGGTGGGTGAGAACGCCGACTCGCAGATCAAGTTGTC
CATCAAGCGCCTGGTCACCACTGGGGTCCTCAAGCAGACCAAAGGGGTGG
GTGCCTCAGGGTCCTTCCGGCTGGCCAAAAGCGACGAGCCCAAGAGGTCA
GTGGCCTTCAAGAAGACGAAGAAGGAAGTCAAGAAGGTGGCCACGCCAAA
GAAGGCAGCCAAGCCCAAGAAGGCTGCCTCCAAAGCCCCAAGCAAGAAGC
CCAAAGCCACCCCAGTCAAGAAGGCCAAGAAGAAGCCGGCTGCCACGCCC
AAGAAAACCAAAAAACCCAAGACTGTCAAGGCCAAGCCAGTCAAGGCATC
CAAGCCTAAGAAGGCCAAACCAGTGAAGCCCAAAGCCAAGTCCAGTGCCA
AGAGAGCCGGCAAGAAGAAGTGACAATGGGGCTTTTCTTGTGGACACTCC
TGCCTATCTATTTTCTGTAAATACTTTTCTCTTTTCTTCTCTCTTGATCT
TCGTCTGCAGTCCTTTGCCCCCTTCTATTCTGACTTCATAAGAGACAATT
TGGATTCCTCAGAAATTAGGGAATAATTCATTTTTCCTTAACAGTCGTGC
AAGGACAGCAACCACAAATCTCCTCTCTAATGATGAGAATGTACTTACAT
TTTGTTTAGTTGACTTGTTATTAATCTACTTAATGGGTTTAGGGACTTGG
GTGGGTCTGTGTGTTTTGTTTGATTGGATGGTTGTTCTCTATGAAGGTAA
AGGGGCGGGAGAGAATGGGCAAGGCCACTCGTTCAGACTAGATGAGGGGG
AGCCCGGAAATGGGAAGGTTTGTAGGGGTAGGTTTAAGGTGAGCCGGCCT
CCTCTAGGTTGCCCACCCCTTGTGAGAGTTTCAGAACCTTAGTGGGGAGA
AGGAAGAAGGGGTGGTAGCAGCTGGATGGCAAAGGAGGAAGGTGGGGAAA
AAACCCTCTCCGGGCTGACTTCCACCTTCCAATAGTGAGCAGTGTGTGTG
GGGGGGTCCAAATCCAGTTCCCTTCTCACTGTTAGTGTGCCCCTGTGGCC
TCCCCTATTGTCCTAGAGAAGGGGCGGGGGGGTCAAAGTGACAGCTGGTC
TGAGAAGCTCGGGCTTCTCACAGCTGGAAACTAGC
>GL192392.1:3264225-3264247
GGAGCCGCTACTGGTAGTGGAGA
>GL192392.1:3214458-3214471
CGGAGGCCGAGCAG
>GL192392.1:3192012-3192023
AAAACAAAAACA
>GL192392.1:3176144-3176161
CCAATATGCACAAAAATG
>GL192392.1:3139340-3139355
AAAGAAGCAAATGAAG
>GL192392.1:3065511-3065512
GG
>GL192392.1:3006244-3006267
GGCCTGTCAAGCTGAGGCGCAGCGT
>GL192392.1:2916732-2916750
CCCGGCGCAGGCCCCGGCC
>GL192392.1:2665595-2665637
CGCCGAGGGCCGCCTGTGCCGGCGCTGCTACTCTCCGGCCCAG
>GL192392.1:2583146-2583152
GAGCAAG
>GL192392.1:2541028-2541032
ACGAT
>GL192392.1:2488877-2488878
TT
>GL192392.1:2434928-2434935
TGACCTAGTTGCTC
>GL192392.1:2375695-2375853
CGCGCACGCGCAGGGACGGCGGCGCGCGCCAAGCGGGGGGCACCGCGCGG
GTGCAGCCACGATGGAAGGGGGTGCGTACGGAGCGGGCAAAGCCGGGGGC
GCCTTCGACCCCCATACCCTGGTCCGGCAGCCGCACACCATTCTGCGCGT
CGTGTCTTG
>GL192392.1:2337150-2337171
TTTTTTTTTTTTTTTTTTTTTT
>GL192392.1:2270295-2270295
G
>GL192392.1:2203482-2203484
CCAGGGCACGGCAG
>GL192392.1:2085432-2086226
TGATTTGTAAAGAGAGTTTAGATGTCATGTTTAAAGAAAAATAGAATGTA
GTGAAATTTTATATATTTATGAAATCTTTGAAACGCATATTTTTTTAATT
ATCAAATGGAGCTATTCATAAAATAAATTGTATGTAAAGATGTCATAATT
TAAAAGAGTAGTTTTATAAGTCAGGGTCAACATTCCATGTAAATATTTGA
CCTTTGTTCGTATACAGACAGCCCACAAGTGTTATAAGCGCCCGTACAGT
TGGTAGCGTTATCCACTGGATTTCCTTCAGACCCGTCAAATTTCATATTA
GAAACAGACAAAAACTACTGCAGTGGCCTTTGATACACACTCAACACTAA
AACAATCAGATGAAATGTTACTTAACATGGTCCAGACAGTGAGTTCTATA
TTTATAAACTCAACAGCAAGCCATTTAGTTTTTTAAAAGAGTGGGGAAGA
GGGCTGCCATACTTTAAAGTTGTATGGCTGCGCTAAGAAAATACAAGTCT
TACACGGAGAGTTTGGGTAGAATAGACCCCTCTTTGAACCCTGGCTAAAA
CCTCCTCTAAATCAAAACTTCTTGTACAAAGAGTAATGGAAAACGTATAA
TTATCTAGGCAATTGTCTGAATAATTTAGGCAGTCCAACTGAATTCTTTC
CCGTGGGGGTAGAGGGTAGTGTAATGTGGTGGAAAGAGAGTCCTTTTGGC
TGTTGGTGGTGATGGGGTGTTATGTAAAAATACAACTGCCCAGATCTTTC
TCCCTTTTCACACTAGAACTGAACAATGTTTTGGTTTTTTTGTTT
>GL192392.1:2001251-2001259
TATGTGGCCATTTTAGTGTC
>GL192392.1:1978901-1978916
CTTCTCCTTCTAGGAAGTGCCTGTTTGCCTGTGTGCATGCATG
>GL192392.1:1978704-1978709
CTGCCG
>GL192392.1:1964755-1964756
TT
>GL192392.1:1884813-1884828
CTCAGAAAATGTACAG
>GL192392.1:1768368-1768428
GAGCCACCTCCTGGCCATGATCTTGCTCCTGGGGAAGATCTGGAGGTCCA
AGTGCTGCTCC
>GL192392.1:1725355-1725371
CCAGAACCCCATGATGC
>GL192392.1:1670848-1670867
AAAAAAAAAAAAAAAACTTT
>GL192392.1:1663691-1663708
TCTCACTGGCTGTCTCTC
>GL192392.1:1615045-1615066
ACAGCCACGGCATGCCAGCAGC
>GL192392.1:1613532-1613543
CCGCCCCCGCCC
>GL192392.1:1605460-1605493
TTTATGTTAGATCTCCACCCAAAATGAGGCTTGA
>GL192392.1:1566677-1566678
ACCA
>GL192392.1:1548194-1548212
TGCACGATGTCCTGTAGTT
>GL192392.1:1526746-1526760
GCCACACCAGCTGCT
>GL192392.1:1513644-1513662
TCTGGAGCACGCCCCGGGC
>GL192392.1:1496049-1496050
CCGG
>GL192392.1:1417850-1417850
T
>GL192392.1:1382706-1382714
GTGTGTGTTGTTTGTGTTGTGTGT
>GL192392.1:1365028-1365028
CGAGAATAACCGTTTG
>GL192392.1:1294580-1294580
T
>GL192392.1:1282692-1282692
C
>GL192392.1:1280173-1280174
CG
>GL192392.1:1251419-1251419
T
>GL192392.1:1229765-1229790
CCGCCGCCCCGGGGCGCCGCCATGAC
>GL192392.1:1183543-1183549
AGAGAGAGGAGGCTCTGG
>GL192392.1:1144998-1145010
CCGAGAAGGAAGG
>GL192392.1:1121293-1121310
AGCGAGGACCTCATGAAG
>GL192392.1:1032932-1032948
TCCATTTCCTGCAGATA
>GL192392.1:688606-688614
GGTCCCTCC
>GL192392.1:678940-678943
CTTA
>GL192392.1:670511-670528
AGGACATGGCTGAGGAGG
>GL192392.1:652635-652652
GGGGAGGCAGCGCCGCCGGCGGGGATGGGCGGCC
>GL192392.1:651864-651870
ACGGCTT
>GL192392.1:512546-512578
GAGCCTCGCCTTTAGACCAATTTCCTTAGATTT
>GL192392.1:367029-367029
C
>GL192392.1:250052-250054
TGT
>GL192392.1:213165-213169
TTCTT
>GL192392.1:155724-155724
T
>GL192392.1:31645-31666
CTAATTCAGGTAAGACGAAACTTCCTCTTCTCATCCCTCAGCACATG
>GL192392.1:10452-10454
GGCGAAGGCC
>GL192392.1:9177-9192
CTGGCCTGGTGGGACT
>GL192393.1:3337639-3337664
CCCAAGAGCCACAGCCCACTTTGCCAAGATGTCCAAGGTAGCCAAGTACC
GCCGGCAGGTGAGTGAAGACCCCGACATCGACAGCCTGCTGTCCACCCTG
TCCCCCGAGGAGATGGAAGAGCTGGAGAAGGAGCTGGACGTGGTGGACCC
GGACGGGAGCGTTCCCGTGGGCCTGCGGCAGAGAAACCAGACGGAGAAGC
CGCCGCTGGGCACGTACAACCGGGAAGCCATGCTCAACTTCTGTGAAAAG
GAGACCAAGAAACTTATTCAGAGGGAGATGTCCATGGATGAAAGCAAGCA
AGTGGAGACCAAGACAGATGCCAAGAACGGAGAGGAAAGGGGCAGAGATG
CCAGCAAAAAACCTCTGGGCCCCAGACGAGACTCAGACCTGGGGAGGGAG
CCAAAGAGGGGTGGTTTAAAGAAAAGCTTCTCAAGAGACAAAGATGAAGC
TGATGGCAGAAGCGGAGAGAAGCCCAAGGAGGAGAAGCTGATCAGGGGCA
TTGACAAGGGCCGGGTCAGGGCTGCTGTGGACAAGAAGGAGGCGGGGAAG
GAGGGGAAAGGAGAGGAGAAGACAGCAGCCCCAAGGAAGGAGGACGAGAA
GAAAGGCAGTGACAGGAGTGCAGGGCTGAGCAGAGACAAGGACAAGAAGA
GAGAGGAGAAGGAGACAAGCAAGAGAGAGGATGACGGGAAGGGAAAAGGG
GAGAGTAGGAGCACAGATGCCAAGAAAGAGGATGAGCGGATGAAAAGAGG
AAGTGGGAAGACGGACACCAAAAGGGAGGAAGAGAAAGTGAAAAAAGATG
AGGCTGTAAGTGAAAAGGAACCCAAAGAAGAGAGCAAGACCCAAGCGCGG
GAGAAACCAGCCGCGGCTTGCCCCACCAAGCCCTCTGAAGGGCCTGCCAA
GGCGGAGGAGGAAGCGGCTCCCAGCATATTTGATGAGCCTCTGGAGAGAG
TGAAGAACAATGACCCAGAGATGACCGAGGTGAACGTCAACAACTCAGAC
TGTATCACAAATGAGATCTTGGTCCGGTTCACCGAGGCTCTGGAGTTCAA
CACGGTGGTCAAGGTGTTTGCCCTGGCCAACACGCGCGCTGACGACCACG
TGGCCTTCGCCATCGCCATCATGCTCAAGGCCAACAAGACCATCACCAGC
CTGAACCTGGACTCGAACCACATCACGGGCAAAGGCATCCTGGCCATCTT
CCGGGCCCTCCTCCAGAACAACACGCTGACGGAGCTCCGCTTCCACAACC
AGCGGCACATCTGCGGCGGCAAGACGGAGATGGAGATCGCCAAGCTGCTC
AAGGAGAACTCCACCCTGCTCAAGCTCGGCTACCATTTCGAGCTGGCTGG
GCCCCGGATGACGGTCACCAACCTGCTCAGCCGCAATATGGACAAACAGC
GACAAAAGCGGCTCCAGGAGCAACGGCAGGCCCAGGAGGCCAGCGGCGAG
AAGAAGGATCTGCTGGAGGTGCCCAAGCCCGGGGCCCTGGCCAAGGGCTC
CCCCAAAGCCTCCCCCCAGCCATCTCCAAAGGCCTCGCCCAAGAACTCAC
CCAAGAAAGGGGGCGCTCCGGCCGCCCCGCCTCCACCTCCACCTCCCTTG
GCTCCGCCCCTGATCATGGAGAACCTGAAGAACTCCTTGTCACCAGCCAC
ACAGAGGAAGATGGGGGACAAAGTCCTCCCCGTCCAGGAGAAGAACTCCC
GCGACCAGCTACTGGCCGCCATTCGCTCCAGCAACCTCAAGCAGCTCAAG
AAGGTGGAGGTGCCCAAACTGCTTCAGTAGGACCAGACTGCCAGGGGGCA
CTGTCTGCCGATGCCAAGGCTGCCCCGGCCTTGCCTCCCAGGGCCGCACA
GACCCCACCCACCCCACTCCTGGCTGACCTGCTGTGGATGTCCCTATGCC
ATGGGAGAGCATGAGGCCTGGCCACACGCAAGGAAGGATGCCTTATCTCT
TCTCACTTTTCCTTTTCTTGTCTCTGAGGCTCTCCAAAAATGTCCTTTAT
ACCTGGAGCTGAGGTTTCCAGACAAGAAGAGTCCTTTTAGCGTGTCACTG
AGAAGATGGCATGCCTGGGGCCCAAGTAGCTGGCAAGTTGCAAAAGGCCT
GTGATCCAGGAAAGATGTCCCATCAGGACCACATAACCAGCCCAGCCCCA
CTGCCCTCCAGGGCCAGGATTCAGGCCTCTGAGGAGCCCTTGGGGCAAAG
CTGCTGGGCCCATGGCCCTCTGTGTGGGACAATGGCAGAAGATTGAGAAG
GGCATGAGGGCCCAAGGGCAGAAGGAGGAGGGGCTGAGGATACCCTCAAA
CCCCTCCTGGGCTAATCAGAGGACGTGGCAGGGGCAGCTGGCCTAGTGCG
GAGTGGGGTCCAGCTGGGAGGAGAAGGACAGAAGGCAGCCGGTCCTGAAG
GTTTGATGCCAAAGCAGACATTTCCCTCACACCCACCTGCTGTTGTATAA
ATAGCTGTGTATCTGTTTTTCCATAAGATTTTGATAATATATACAAGCCT
TTAGTTGTGAATGACTGTGCCCCACCTCTGTACTG
>GL192393.1:3178364-3178367
TCGG
>GL192393.1:3141103-3141109
TCATCAT
>GL192393.1:2571037-2571040
CACG
>GL192393.1:2331454-2331457
CACG
>GL192393.1:1729006-1729012
TCATCAT
>GL192393.1:1505109-1505171
AGCAGCTTGGGCCTCTTCCGTCGTGCTCCCTCTCCTCTGGGACGCGGGGC
GCTAGGCCGCGGC
>GL192393.1:1445880-1445888
TCACCATCA
>GL192393.1:1430920-1430949
CACCACCATCATTACCATCACCATCATCAT
>GL192393.1:1370334-1370351
CTCCTTCCTATAACGAGC
>GL192393.1:1355297-1355313
TTCTTTCAAACAAATAT
>GL192393.1:1288370-1288370
C
>GL192393.1:1209208-1209217
GTGCAGCAGG
>GL192393.1:1080640-1080657
CGGCGGCGGGGCTCACAG
>GL192393.1:952014-952014
T
>GL192393.1:907553-907560
TTTTTTTT
>GL192393.1:863993-864037
GGCTCGGCGGCATGGCTGGCGGCAGGAAGGACTGGTCCGCGCTGT
>GL192393.1:812396-812491
CACGGGCGCCGAGCGGTTGGCGGTGGCCGGAGGACTGCGCGGCGGGCGTA
CGGGGCAGTCGGGGCGCGGGTGGCAGGGCTCGCGGCCAGCCGGCTC
>GL192393.1:774534-774616
GAGCGGAACAAAACGCGGCGCGGGCCGGGCGCACCCAGTTGCCGCTTCCG
ACAGCGTTCCCGCCCGCGCCGCGAAGCCAGCTG
>GL192393.1:711081-711095
GTGGAGCGTGCAGCT
>GL192393.1:666180-666194
TGGTCCGTCTGAAGC
>GL192393.1:660694-660695
CG
>GL192393.1:530466-530480
CGAGTCTGTGCGGAG
>GL192393.1:492775-492789
TGTGTATTTTGTGTGTTG
>GL192393.1:446283-446285
GCC
>GL192393.1:446007-446012
AGCCCA
>GL192393.1:435505-435505
agaagacagcagccccaaggaaggaggacgagaagaaaggcagtgacagg
agtgcagggctgagcagagacaaggacaagaagagagaggagaaggagac
aagcaagagagaggatgacgggaagggaaaaggggagagtaggagcacag
atgccaagaaagaggatgagcggatgaaaagaggaagtgggaagacggac
accaaaagggaggaagagaaagtgaAAAAAGATGAGGCTGTAAGTGAAAA
GGAACCCAA
>GL192393.1:399695-399705
CCCCCTGCGTG
>GL192393.1:390209-390216
CTGGGAGCAGGCTAACAGTT
>GL192393.1:278425-278442
GAATTCATTAACATAGGC
>GL192393.1:258468-258476
CTGCCCTCT
>GL192393.1:250416-250417
GC
>GL192393.1:219164-219172
CCTGGGGCT
>GL192393.1:92928-92930
TCC
>GL192393.1:71548-71552
CTGTG
>GL192394.1:3370862-3371874
ATATCTATGACCTTAAGGACCAGATACAGGATGTAGAAGGGAGATACATG
CAAGGGCTTAAAGAACTAAAGGAGTCTTTGTCCGAAGTGGAAGAAAAATA
CAAGAAAGCCATGGTTTCCAACGCACAGTTAGACAATGAGAAGAACAATT
TGATCTACCAGGTAGACACCCTCAAGGATGTTATTGAAGAACAGGAGGAA
CAGATGGCAGAATTTTATAGAGAAAATGAAGAAAAATCAAAGGAGTTAGA
AAGGCAGAAACATATGTGTAGTGTGCTGCAGCATAAGATGGATGAACTTA
AAGAAGGTCTTCGACAGAGAGATGAGCTCATTGAGAAACATGGCTTAGTT
ATAATCCCTGATGGCACTCCCAATGGTGATGTCAGTCACGAACCAGTGGT
TGGAGCCATCACCGTGGTGTCTCAGGAGGCTGCTCAGGTCTTGGAGTCTG
CCGGGGAAGGTCCACTAGATGTCAGGCTACGGAAACTTGCTGGAGAAAAG
GAAGAGCTACTATCACAGATCCAGAGGCTGAAGCTACAGCTGGAGGAAGA
GCAGCAGAAGTGCTCCCGGAGCGAGGGCTCGGCGGCTGACATGGCGGGGC
TGCACAACGGTTCCGACCTGCAGTTCATCGAGATGCAGAGAGATGCCAAT
AGACAAATTAGTGATTATAAATTTAAGCTTTCAAAGGCAGAACAGGATAT
AACCACGTTGGAGCAGAATATCAGCCGGCTCGAGGGCCAGGTGCTGAGGT
ACAAGACCGCCGCGGAGAACGCTGAGAAAGTGGAAGACGAACTGAAGGCA
GAAAAGAGGAAGCTACAGCGAGAGTTACGAACAGCACTGGACAAGATTGA
AGAGATGGAGATGACCAACAGCCACCTGGCCAAGCGGCTGGAGAAGATGA
AGGCCAACAGGACAGCACTTCTGGCCCAGCAGTAGGAGGCCACTGTCCAG
TTCGGGTGCTGCTCCTGGGGCCCCTCCCAGAGGGACTGACTTTTTGTCCA
TTGACACAGACCCCCTTCAGTACTGTTTGAGTTTTGTCATTAAAATAGCC
ACCTTTGTATTTTATAATTTATGAGAGAATGAAAAAGGTTTGAATCTTCA
TGAATGAACACTTTGGATTTCGTTTGTAGTTTGATTCTAGACTAAGAACT
GGTCCATGCTGTTTTTATTTTTTATTTACATAATTTTAGAATCAAGTTTA
CTCACCATTTTTCCCCAGCTGCCTCAGTGACTGGGCACTCAGAGGCCTTG
GCACGGGTTCCGGAGGACAGCGACTCTGTGAGTGCCCAATGAGATAACTT
GGCTGGAGACCTCGGAAAACACAAGTGCCTTCTCCATGGTGCAATTCAGA
CGTCAGTCATCTCCAGCACTCAAAAGACACTTACCCTTAATATCAGATAG
CATTTATATTTTAGTGAAGAAACAAGTTCACAGGTGGGGAATATATGTTT
CACTCAAATTTCTATGTTTGGAGTAAAAAGCCTTTTTTTGTAAAATATTT
AAATTTATATAAGAAAATGTTAGAAAAAGATATGGGGAGTGTATATAAAA
CTTGCTTTATTGCATGTGGCCGGGAAAGTCCAAAGCCT
>GL192394.1:3071625-3071632
CCTGTGCG
>GL192394.1:2841412-2841419
CCTGTGCG
>GL192394.1:2702336-2702343
CCTGTGCG
>GL192394.1:2613453-2613469
GGATGCATTCTGTTTTG
>GL192394.1:2248800-2248807
CCTGTGCG
>GL192394.1:1645852-1645865
TTTAGACATCAAAG
>GL192394.1:1543352-1543365
CTCTACCAGACGAT
>GL192394.1:1525265-1525271
CGGAGCG
>GL192394.1:1405272-1405317
CCGGCCCTTCCCGGGCGGCGCCGCAGCCACAGCCCGCGCCCAGGGA
>GL192394.1:1313439-1313456
GGCTTGGATAGATGCACT
>GL192394.1:1269625-1269639
CAATTCAAGAATTCT
>GL192394.1:1256294-1256297
TGCC
>GL192394.1:1239024-1239031
GCCATGGT
>GL192394.1:1090464-1090465
AT
>GL192394.1:961656-961673
GTTCCTCTCAAAGACAGT
>GL192394.1:835206-835208
GGAGAGCCTGGAGAATTTGTGATTTCCTA
>GL192394.1:739508-739510
AAT
>GL192394.1:691339-691339
T
>GL192394.1:608736-608748
GGAGGAACAAGAC
>GL192394.1:559021-559036
GTGGCCAGCATAGCTG
>GL192394.1:535763-535780
TCGTAATCGTCCCTGTTG
>GL192394.1:452099-452113
TCTTTTTTTGAATTC
>GL192394.1:442718-442718
A
>GL192394.1:299342-299358
GGGGGGGTGGGGCAGGT
>GL192394.1:222287-222304
TGGCCTTCTTTTAGTTCC
>GL192394.1:164718-164718
G
>GL192394.1:17324-17327
CACG
>GL192395.1:3352454-3352484
GGTCGGGCTCTTCTTGTCGCCCATGGTCATGGATGGGCT
>GL192395.1:2920069-2920073
GTGTT
>GL192395.1:2878929-2878947
AGAACAGACAGAATTCCCA
>GL192395.1:2876957-2876964
GATTGAGA
>GL192395.1:2767137-2767151
ATTTGAGAGAGAGAG
>GL192395.1:2728643-2728643
C
>GL192395.1:2432944-2433005
GGCGGAGGCTGCGAGGGACTCCGGGAAGCCATGGACGTCGAGAGGCTGCA
GGAGGCGCTGAA
>GL192395.1:1839247-1839247
TG
>GL192395.1:1225498-1225506
CTTCATGGG
>GL192395.1:657561-657563
CTG
>GL192395.1:608645-608650
TTTTTG
>GL192395.1:567806-567930
GTGGGTTTTGCAACTAGTTTCATGCAGAAACAAGGTCTGCTCAATACTAC
CAATAAAATCAATATAGCACAGTAGCTGTTCAGTTTTAGATACAAAGAAT
AAATAACCTAAATACAAAACACTAAAATATTAGAAACATGTATTTAATCA
TTCTTCACAGGCATCCAAACTTCACAAATATAATCCTTAGCATGCCTAAC
TGTTGTGCAACCAGAACATGTTGCAGTCACTCAAACTGATCAATTATCTG
TATATTTTACGTCCACATAAGACCATGGAAATTCTCTATATTCAGACCCA
CCATTCATACAGTTCAAATATAACCAAAAATAAAATTCCCATAACTATCC
TTGTACCTTTAAAAATCAAGAATCCTGAGCTTGGTAGTAAGAGCATAACC
TTATATCTTCATAAAACCAATCAAGAGAGAGGACTTAAAATCCTGCTTAC
CAAAACACCCTTTCCCATCCCCAAAGTAATCTAAAATAGGCAGTAGAACA
CAATGACCTTTTAAAATGAAGGGGTACAAATTCACATTTATATAGTATAC
AATACAATCAATAATACAATTAGCTACTATAAGCTTTATGATGTACAATT
TATTCAAATGGCTGAACTGTTCAGTGGTTAAGGAGACAGTTATGTGCCAG
AAAGATGTAATTTTTTTTTGCATGGTTTGATGAAAATATAAAAGCTATTT
GTCCAAATAAAAGCCATCTTCACTATGTACTTGGTTTTGCTTTTTTTTTT
TTCTTTTTC
>GL192396.1:3230961-3230984
CCGCGCGGGCGGGCGGAGGGCTCCGCGGGCCGGGTCCTGGGCGGCGCGGG
GCCGCGGGTGCGGACGCCGGTGTGGACGTGCAGGGGC
>GL192396.1:3072584-3072591
CCTGTGCG
>GL192396.1:2567618-2567619
AC
>GL192396.1:2561371-2561383
CTCTTCCCGCTCT
>GL192396.1:2505498-2505516
TATGACTGTCTTTCATTTT
>GL192396.1:2493219-2493220
TT
>GL192396.1:2465264-2465276
GGTTAAGACTTCA
>GL192396.1:2348853-2348860
CCTGTGCG
>GL192396.1:2295674-2295686
TTGTGGTGGCTGT
>GL192396.1:2258390-2258390
T
>GL192396.1:2193115-2193116
AG
>GL192396.1:1631298-1631298
CACTCTTTG
>GL192396.1:1577635-1577651
TCACAGTAGTGCCATGG
>GL192396.1:652476-652656
CTGTGAGCTATGACAGGAATTCTCTTTAACACTTAGCCTTAAACCGAGTT
TCCCTCCAGCCCCGAGCGGGGAGCAGCTCTCAGTACTGAGTGAGGCACGG
AGCACTTGAGCTATTTCAGCCACATGCAAAGCACCGGAATTGAGATCACA
GCTCAGAGAACACCAGGCGTCCCTTCCACCTTCTGAGGAGCCTCGTATTC
TTGCACCTGGCTGCCTGGGACTTTCTTTAGGCAGTAAACAAATACGTAGA
GCAGGGATTAAGACCCTGTGAATATGTCGAAACAGCCGGTTTCCAATGTC
AGAACCATCCAGGCAAATATCAACATCCCAATGGGAGCCTTTCGTCCGGG
AGCTGGGCAACCTCCCAGAAGAAAAGAGTGTACTCCGGAAACAGAGGAGG
GTGTTCCTCCCACCTCGGATGAGGAGAAGAAGCCAATGCCAGGAGCAAAG
AGACTTCTGGGACCTGCAGTCAATCTTTCAGAGATCCAGAATATTAAAAG
TGAACTGAAGTATGTCCCCAAAGCTGAGCAGTAGTTGGAAGAAAGAAGGC
TTGATGTGAAGAACTGAAGAGAAAAGAATGGATTCAAATAAAAATAGCTC
ATGAAAAAATTTTATATATTTGTATGAAGATTATGAACTTCCTGAATGCC
TGAGACTCTAGCAGAAATGTCTTGTTTGTACATTTATATCTCTGCCTCTA
GTTGGCTTCACTTCTTTATCTTCATGTTTGGCACCTTGCAAAGCAAATCA
GCTCAAGAATTCACCAACTAGAGGGTGTGCTTTTGAGGAGGAGTAGGATT
TTACAGAGAGGGATAGGGCAATATGCATAACAACGATTTTGATAGGAAGT
TCTCTAAACTACTTCACACATAATTTTGATCAATATTTGGAATGTATTTT
GGTTCTTCACATCCTAAATTATATCAATAAACTTTTTATGAGTTCACACT
TGAGTAAATATAAAATGTGAATCTAGACTAAATTAATTTTCATATCTTCA
GATGGCTACATATTCTGTTACATGGAGAGAAATGAGATATGAGTCAGCCA
GGGACACATGGGTGGCTTAGTTGGTTAAGTGTCTGGCTCTTGGTTTTGGC
TCACATCATGATCTCATGGGTGCTGAGATGGAGCCCCATGTTGGGCTCCA
TGCTCAGTGGGGAGTCTGCTTGAGATTCTCTCTCTCCCTCTCCCTCTGCC
CCTCCCTTCAACTCATGTACTGACTCTGTCTCTCTTTCTAAAAAAAAAAT
AAATAAAAAAGGAAAGAAAGAATACAAGAATCGATAGCAACAAAACAATC
ATGGAGGATTTCTCCATGGAGCCTGGAGGTGGGGATCATTGGGCACCATC
TTGGAAGAGGGTTACCACAGTAAGAGACAGTGTATGTCTGTGTGTTTTAT
CATGAGGTTGATAACAAATCATATCTTTAAATGAGGGAGTGTCAAAAATT
TTACTCTGGACCACTCAAATTCATCAAGGTATAAAAAGATTAAGGAAAAC
ATATTTGAGCATTGATCTTTTTTGGAATTAGTTTGTTTGTATTAGAAGAG
CACCACAAATGTTTTATGCAGAGGAAATAAAAATCACAGTTAAAAAGCAT
ATCAAAGCTATCATGAAATACATATGTGTTAAAGAAATCCATAGTGAAAA
AGTAATCAGAGCTGGCTATAGATGTAGTAAATATCATTTTTTAAAAAAAT
TCACTACTTGTAATGTTTGACATTAAGAAAAAATCATTCTACGACAAGCT
AGTGAGTTTGTCACAGGGGGAAATATCAGATAGTATGTTCAGATGAATAG
TTCTTAGTTGATTTCCAGGAAAAATTTGAAAATAAAAACTAATATGCTTT
ATCTCAGGAATTTTAGTACATCCCAAATGCAAAAAAAAAAAAAGACTTTG
TGGTGTGTGTCTTATAGTGAATAAATATCAACAATGTTCATAAAAATTAG
CTTCACTTATTTAGGATATTAGTTTACATAACACATTTGGTTGTAAGTTA
ATCAGGGTAATCTTGTGTGTGTGTGATGGTATATCGTACAAAATAAAGAC
ATTTTATTTCTCTTTTTATGAAAGAATTACAAGAAAGACGCTTACAGGCA
ATTTGCCCACTGAGTTGTTTTAAAGGTTTTCAATACTAAAATCCATTGTT
ATTTAATACTTCAGGGCAGGAGTCAAACTTTCTGTAAAGGGCCAGGCAGT
AAATATTTGCAGCTTTTCTGGCCATAGGGTCTGTGTCATACCTACTCAAC
TTTGCCACCATAGCATAAAAACAGCCATCGACAATATTTAAATCAATGTG
GCTGTGTTCAATAAAACTTTAGGCATGGAGACTGAAATTTCAATTTCAGA
ACATTTTCATGTGTCACATAATATTCTTTTGATTCTTCTTTGTTTTTCAA
ACACTTAGAAACATAAAAACCTTTCTTAGCTCACAGGCCATGCAAAAACA
GATGACAGTCCAGATGTGGTGAAATGTTTGGTATAGAACCACCCTATTAA
TATGCTTCCAGGCTGGCAAGATAGGTAAAACACTGAGGAGGCACTGAAAA
ACACTCAAAAAAGTGGAGGCCCTCTAATAGGTTCCTAGGTGTAAGCCCTG
CTGCCTTCTAGAATATGTCACTTCTAGGTGTCAAACCCAAACCAATTAGC
TAATGCTGAGTTCACTGATTTTCTTTTTTTTTTCT
>GL192396.1:575405-575419
GTTAACACCAAGCAG
>GL192396.1:525465-525466
AA
>GL192396.1:487062-487069
CGAATACG
>GL192396.1:213310-213324
AGGCGCTAGCTAGCC
>GL192397.1:3319315-3319328
CGGTAACTTGTCCCA
>GL192397.1:1195862-1195868
CCTGTGCG
>GL192398.1:3318319-3318425
AGTCAGACAGCCACTCAGGGGCTGCTGGCTCCATGTCCAGCCTGGGGCCC
CCTCCTTTCCTGTGTCCCTGAGAGGGGCAGGGGGTGATGTCTTGACCATA
AAGAACAATGTCCCAGCACGAGCAGTGACAAGATGTGAGGAGGGACCTAC
GGGACAAGCCGTGGCAGAGGCCCCCCCAGGCTACCCCCGGCTTCCAGAGC
TGAGCTGTCGGGTCTGCAGGGTGCCGAGTGGCTGCCAGGTGGACGAACTG
GCCGGACAAAGCAGCAGCAGGACTGGTCCATCCGCTGCCTGCCTTCCCGC
GCAGCCTGGGCCAGGGCTCCACAGCAGGCCCCTCCACCCCTACGTCCCCA
GGCCAGGGTCACTTGTCCACGCGGAGCCCCAGGCCTGGGCCCAGGCGGCC
GTCCCGCTCTTTCCCACTCCAGGGGAGCCCACTGGGGCCTGGCTGTCCCT
CACGAAGCCACAGGTCTTGCTTCTTCTCCAGCCGAAGCACACATGGGTCT
GGGGCTGCCTTCTTTCTCTCACGTTCTGTTTAAGGCACTGAATTCCTGAG
GGTCCTGTCCCTCCCTGCCCCTCATTTTGGAGGGAGCAAGTCATTCAGCA
GGGATACAATTGGCTAATAAATAGAGGGCAGGTGTCAGCAGGGAGGTAAC
TGAGTGTGGCCGTAATAAATACAGGAGCCGGGGGTGAGGCGTCTCTCCTC
TGAGGGGCCGGTTACCTCCGGGGAACAGTATGGCCGCACAGGTGGCAGTC
TGTGGGTCTCTGCTTCTCTCTCTTCCTCTTCCTCCTGCCCTTGTGTCTCC
TCCTTTCTGGCTTAATCTTCTTCCACAGACGCCTGCACTCGCAGCGGATG
TGCTGAGAGAACGTCAGCTCCACGTAGGAGGGCGGGTCCTGGGAGCGGAT
CTTCAGGAGCTGCATGGTGACGTTGGCGGTCTCCACCGGCACACAGTGCA
GGTTTTCGTCGCCGCAGCAGCCCGTGCAGCGCAGCAGGGAGACGCATGAC
GGGCTGAACATGTGCCGCATCTTGCTGGGGTACTCCGCCACAATGTCCAC
CAGCTTCTCCAGGGCCCGGCAGTAGCTGTGGCCCCACACTTCCTGGAAGG
GCACCACTTCCATCTCTGATGAGCCATTCCCAGCAGACAAGGCCCACCGC
TGGGGGGGCACAGCGGGCAGTGCCAGCCCAGCCAGGAGCTGCAGGAAGCA
AGTGAACAGCCTCATGGCAGGCATCTTCTCAGACGTCCCAAGCCAGGAGG
TTCCAAGGGAAAACCACCATGCTCGGCCCCCTGGGGGAGCCCCTGGCACA
GGAGGAGAGGACCTCACTGCTGCCCCGAGGTCCCCGCAGGTGGCCCGAGC
ATCCTCTGGAAGCCCCAGGAGCCTGGACACCGCAGGTAGGGCTGGGGTCG
GGGCACCTGATGCGGAGCGCCCAGCGGGGCGGGGCGCTGTGGGGCAGGCG
TGTCCCCGGGGAGGGCCCGTCGGGCGCCCAGCGCGACCCCAGGGCCTCTC
TTGGCTGGCCAGTGGAGACGCAGCCTTCTCTTCAG
>GL192398.1:3282324-3282325
GA
>GL192398.1:3253942-3253958
GGCGACCTCGGCCCTAG
>GL192398.1:3200739-3200739
T
>GL192398.1:3198987-3198992
CCCGAA
>GL192398.1:3186324-3186330
CCTTGGC
>GL192398.1:2981259-2981263
AGGAT
>GL192398.1:2512061-2512073
TTTTTTTTTTTTT
>GL192398.1:2493551-2493566
CGACCAGCTCAAAGAG
>GL192398.1:2319506-2319513
GACTGGAG
>GL192398.1:2308694-2308701
CAGCTCAT
>GL192398.1:2289962-2290115
GCCTGGTGCTATCATAAAAAAGATTCAGTAGTGTCTATGTCAGGGGGGAG
GGAATTTAAAATTTTAAAAAAGCTTGAAAATATAGATGACTTAATTGTGG
GGACAGAAGAGAAATAAAATGATCCTGATCGAATCAGAAGCTTTTCTAAA
AACCTTGTTTCTGTTGAGAGGTATGTGATTCTTTTCTTCTTTTT
>GL192398.1:2038705-2038723
CCCTTTCCAAAAACCTCAG
>GL192398.1:1927393-1927407
GGGAAGATGAGACAG
>GL192398.1:1845381-1845387
TTTTTTT
>GL192398.1:1832382-1832382
C
>GL192398.1:1693327-1693349
GGAGAGATTGTCCCCGGCCGGGG
>GL192398.1:1551113-1551125
GAGTTCCCACAAG
>GL192398.1:1530503-1530521
TCGCTGGCTGTCTCTATCT
>GL192398.1:1491098-1491108
CCGGAAGTGCA
>GL192398.1:1401693-1401708
ACTACAGCTGTATGCA
>GL192398.1:1332074-1332087
AGGAAAGCGAACTG
>GL192398.1:1325898-1325900
TTT
>GL192398.1:1282932-1282933
CCTGAGGAACCCCAG
>GL192398.1:1239994-1240001
CAGAGGCT
>GL192398.1:1162789-1162807
GCCCGTTCTTGTAGAATAA
>GL192398.1:1081541-1081547
CAGAAAT
>GL192398.1:1024895-1024918
ATCCCAGAACGCCGGGATCACGCT
>GL192398.1:892571-892589
CTGGTGGCTTCGTCAAGCA
>GL192398.1:738252-738256
GCTGGATGAGT
>GL192398.1:718232-718233
CT
>GL192398.1:684533-684544
GGTCATAGTTGG
>GL192398.1:677526-677532
ACAAGAA
>GL192398.1:619284-619298
ATTAACTCTGCGTTT
>GL192398.1:617538-617555
GCCTTTCGGCGAATGCAG
>GL192398.1:557809-557826
CCATGGCCTGTGCCTTGG
>GL192398.1:423087-423105
GCTGTCAACAGGTCTTCCA
>GL192398.1:409303-409303
T
>GL192398.1:393159-393175
CAACCTCAATGGCTTAA
>GL192398.1:384117-384119
CGA
>GL192398.1:375237-375238
GCCGGAATG
>GL192398.1:357560-357571
CTCGAAGTGGAG
>GL192398.1:321541-321547
TGCTGGGTCACCCTCAG
>GL192398.1:72552-72565
AGGGCCTTGGCATG
>GL192398.1:56561-56579
CTTGCCCGCAGACCAAGCG
>GL192398.1:27007-27016
TTTTTTTTTT
>GL192398.1:19223-19230
TTACTCCT
>GL192399.1:3286912-3286974
CTGCGGGGGCAGGAGTGCAGGAGCCGGGCTCGTGCGCGACGCCGGCGCGG
TGGGGCCGGGCCCAGGCCTCCGAGAGGGGCGAGCCGGGCGCCCTGGAGCA
GCCGCCGCGGGCCGGGAGCGGGTCGAAGGCGGAGGTGGCGCTGCCGCCGC
CGCGGGGTCCTCCTTTGTTCCTGCAGTAGCACCGAGCGCGGCCGGGACAA
GCCGGAGCTCGGGAAGTGGGAGGAGGGAAGCGAGGGGGGGCAGAGGAGGA
GGCGGAGGGAGGACCGGAGGCCGCGGCGGCTAACGCGGCTCGCGGCACTT
GCCCGTCGTCACCTCACGCCTCCACCGGCGGCGGGCTGGGCCGACTCCGA
GGGCGACCGGAACGCGCGCAGGGAGGCCTGGGCGCCGCGAGGGCCCGCCG
GTGGTGCTCTCCGTCGCCTCAGCTACGGCCGCGGAAGTTGCGTGGCTCCC
GGGAGCGAGCGAACCCCAAGTCCAGGCGCACACGGGTCCGCGCTCCAGCC
GACTGACGCTCTCTATCCGCCCGGCACTCGGGGAGTGAGGGAAAGAGGGA
GGGGGGCGGGGTCTGTGCGTCAGCGAAAACCCCGACGGCAGCGACGGGGA
GCGCGGTGACGACGCGAGCCCGGCGCCCCGCCCTCGGGCCCAGTTCCCGG
GGACGGAAGGCGGGGTCAAGCCCGGCCTCGCTGCAGTCGCGCTGAGTCGA
GTCACTGGCCGGGCTGTCGGCCCCAGGGTGGAGCTGGAAGGAGCGAGTCC
TGTGGAGAATGCGTTTCTATTTTTAACCCGATTGTCCGCCCTCAGCCTTC
CTCCTTCCGATTTTCTCGCTCAAGCCCGCTTCTCGCCATCTGAGTTCTCA
CGCTTTGTCTCGAGCCCTTGGCAGACATTTCCCTTTCCTCCTTACTCCCC
TAACCGCCGCCC
>GL192399.1:2906353-2906357
TTTTT
>GL192399.1:2796187-2796196
CTGGGTACAG
>GL192399.1:2622891-2622897
GAACGAG
>GL192399.1:2615802-2615805
AAAAAAT
>GL192399.1:2559905-2559926
TTGCTGCCGCCGCTTAACTCTC
>GL192399.1:2460905-2460916
CTCGCTGGCTAT
>GL192399.1:2405391-2405401
CCCACGCTTGC
>GL192399.1:2363679-2363684
GCCTAA
>GL192399.1:2331221-2331232
AGAACAATTGAC
>GL192399.1:1263845-1263855
CTCAGCTCAGG
>GL192399.1:1239371-1239389
TGCTGTGACGATCATTGAC
>GL192399.1:1222775-1222785
TTTTTTTTTTT
>GL192399.1:1162345-1162359
GATGAAATCAATCAG
>GL192399.1:1136520-1136536
CTCGAATCAAAGAGAAG
>GL192399.1:1127344-1127355
AAACAACTAGAG
>GL192399.1:1090754-1090756
GTT
>GL192399.1:1081039-1081045
CTGGGGT
>GL192399.1:1026225-1026226
TC
>GL192399.1:992560-992694
GCACTGGCTAGAACTAATGCCGCTTTGCCAGACCAACGACAGCCAAGCAA
GCACACAGAGTCCCAGAGGTGGATGTGACGGGCTACCGTGACCATGGAGA
AGAAATAAAAGCATCATATATTTTTTGTTTGTTTT
>GL192399.1:946979-946981
GCA
>GL192399.1:850700-850710
GGAAGTGAGAG
>GL192399.1:445697-445710
GCGATCAGCTGGGC
>GL192399.1:369318-369383
GCTGTCGCTCGGGCTGCTGCAGCTGATCCTGGGCTGCTGCATGGTGGCGC
TGAGCTTCGGGGCGCT
>GL192399.1:277681-277696
TGTGACCTTACAAAAG
>GL192399.1:149095-149112
CGCGTATTCAGCCACGCT
>GL192400.1:3242101-3242881
AGACCCGCCACTGCCTGGAGGCGCCCGCCGCCTGAGCCCCGAGGGGCCGT
GGGGGTCTCCCGCCCGGCCCGAGCGCCCCGCGCCCCCCGCTTGCTGCCCC
GGGCTTTCGCTTCGGCTCCCAACTAGTTAAATGCCCTTGAGCGCGGGTTT
CCGCGGCCCGGCTCCCAGCCCCGGCTGCGCGAGTTGAACTGTTTCCCCGC
GCCGTCCGCCGGCGCCGGCTCCAGCGCGGCCGCCACTCACTGCTCACGCG
TCCATGTGTAGCCACATAGTTATCTATGTACATCCACGCCGGGGCATTTT
CCTCCTGCTTAATGAGGACTTGACTCGGGAGCAAGTGTGAATCACTGCCG
GGCTGGGAAAGGAGGAAGGCGGATTTAACCCCCTCCCACCCCGCTCCATG
TCCGTGTGTCACTCGGCTCGGTCTACCTGGTGCGGCCGGTCCTGGGGCTG
CTGCTGCCGCTGACGACGACCGGGGCTACTGCTGCCGCTGCTGCTGCCAT
CCCGGGAGTTCTCTCCGGCTCCGGGCATACAGCTCCTGGGGATTGTTCTC
TTCGCTCGGAACCTTGGCCAGGCCGGCACTTTGGCTCCGAAATAACTTAT
TTTTTGGGAAGCACATCACGAACCAATCAAGCTCGTTAAGGTTGATTGCT
GTACCTTGAAGACTTCTGCTCTTTTTTGTTTTGTGTTGTTGGTTTTTTTT
CCCCCCGGTAAACATCTGGGTGTATATCAAACGGCAAGATGTCCAGTAAT
GTCCCGGCAGATATGATAAATTTGCGCCTCATCTTGGTAAGCGGGAAAAC
AAAAGAGTTCCTGTTTTCTCCTAATGATTCTGCTTCTGACATTGCAAAGC
ATGTGTATGACAATTGGCCAATGGACTGGGAAGAAGAGCAGGTCAGCAGT
CCAAATATTCTCCGACTTATTTATCAAGGACGATTTCTGCATGGAAACGT
CACATTAGGAGCATTAAAACTTCCTTTTGGCAAAACAACGGTGATGCATT
TGGTGGCCAGAGAGACGTTGCCAGAGCCGAACTCTCAAGGTCAGAGGAAT
CGCGAAAAGACTGGGGAGAGTAATTGTTGTGTAATCCTGTAAACACTGTC
TGCTACGTGTGCTGTGATGTAGTCTTTGTCTTTCATGCTGCTGGGACGGA
AGAGACCCAGCATAGCTTCAGAAACCCTTAGGAATGAGTCCGCCTGTAAA
TCCATGGAAGTGAATGATCTCATGAACACGGTCATCTTCTCTCATCAAAG
TAAAAAGAACCAAGAACATTTTCCACTACGATTTTTTATTTCTAGTATCT
TTGTTTATGTTGAGCAATTTTAAAATATATTGGTTTTTGAATGCTGTCCA
TCTCCAGGGGCAAAGTTAACAAGTTTTCTTTCCTAGCAGAAGCCATTTTG
CTGCCACAGAAATTTTCATCACCAGAACTAACAAATCAAGTGTTTCAAAT
ATAGTTTGCACTAAAAAAGATTGACATTATTTTCTTCATCAGCAGAATTT
ACAACATGGCTTATGGCACCTAGAAATGCTCAGAAGTACAATATTCCACA
CTGGAAAACACTCAGCAGTTAATGAAGTTAATTAGTGGGCCAACTGGAGA
GGGAAAAATGGAAAAGAAACTCAAATGGGTGGATTCTATCAGAGTCAGCC
GTGGTGGCCGCACTGGCACAGAATACAAAACTGAGTGTGACTATTTTCAC
TGCAACAAATGAAAAGACAAAATGTGTCTGTTGTTTAAAGCACTCAGCAG
AGAGCTGATGAAACAAATTGCTTTTCCTTTCACACACGCACTCCTCAGTC
ACGCGGTCACCGAGTGCTTGTCCACACAGCACAAAAGGGGTGCGAGTGCG
CTTCCTAGCCTTAACGGGGGAGGGTCAATTCCATACTCGTAGACTTGCAT
TGCCATGCAGAGATAATAGAAAACCTCATTTACTCATCAGTTTTATGTAT
TTGAAGATCAGCAAATTGAATTTTTCCATAATTATTGCTCGTCTGTAACT
GTCCAGTGTCACACATTCATTAGAGTTCAGATGAATTCTTAAAATAATTC
TCCATAGTAACTAATTTTGTTTCTTTATGTACTTTGCATTTGGTATTAGT
GCTTGCAATTGAATTAAAATCAAAAGCTGACTTTTAAGGCATATTACATG
ATTAAGGATGCCATTCTTTTGTTTTGTACCAATAATTTAAAAATTGATAT
GCTAAAAGAATTTGCACAGCACTAAAGCATGAGCTAGTTTCATCTAAACC
TGT
>GL192400.1:3204467-3204477
ATAAATATGGC
>GL192400.1:3176402-3176407
GCCCTG
>GL192400.1:2635862-2635863
CG
>GL192400.1:2529615-2529617
CCG
>GL192400.1:2480433-2480492
TGCCTGAGCCCCTCGGCGGACCGGTCCTCATCCTGCCACCGGCCGCCCGC
CCGCCGCCTC
>GL192400.1:2272786-2272786
T
>GL192400.1:2263700-2263704
TGGGG
>GL192400.1:2263402-2263402
C
>GL192400.1:1650013-1650015
TGC
>GL192400.1:1576133-1576151
CATGAATATGGGAGACACT
>GL192400.1:1342102-1342102
T
>GL192400.1:1142339-1142356
AGAGGATGTGCACTGCAG
>GL192400.1:1061957-1061971
CTTCACTGGATTTCC
>GL192400.1:1006509-1006515
GGCCGAG
>GL192400.1:90607-90619
CATTAACAATCAG
>GL192401.1:3284638-3285887
GCGCGGGGGGTCGCGGCTCCCGGGACCGTCGGGGCACTTGGGAGCTCTTG
GGGGACGGCTGCCGGGTCTCAATTGCCCGCAGATCTTTGTCCAGCTCCGC
GCTCAGCTTGGCGAGCTCTCTCTCCAGCAAGACCTCAATGGGCTGCGAGG
GCTTCTCAACAGGGTCATCCACTAGCGGTTTCTTGGGCTTCTGCCCAGTC
TCTAGTTCTTGCAGAAACTGCTTCCAAGAATCTTCCGTCCAGACACTGTC
TGCTTTCTCTTGGAGTCTGGGTACCTGATTTGGGGTCTGGTGTAGGGAGG
ATGCTCCAGGATTACAGTTGAAGGTGCTTCTAGAAAACTCTTCAGAGGGG
TCCCAGCTTCTTCCACTCAGAGAAGAGGCCTGGCCTGGCCTGGCAACCGG
TCTTTGCTGGGGCCCTGGGTGCCTTGAGTCTGTAGAGGCGGCACAGGAGG
AAGCCACTTTGGGTGATTCCTCAAAGGTCCAGTCCAGCTGCATGTCTGGC
ATTTTCCGGTGAATCTGCTGGAACATTCTCCGGTACCAGTCCCTGGGGCT
ATCAACACTCTGGGACCAGAAAAGACAAAGTCAGGCCACCCTCTTAATAG
GAAGCCACAGAAGTTTTCCCTTCCTGAGTCCTTCCTCTGGCCACTCTTGA
AGTGAGCGGGCTGTTGTGATAGGTCTAATAACAGTAATTTCATTTGCACA
TTACATATGAATAAGGGGTGGAGAAGGATCTCCCTCAGCGATGATCCATC
CGGAGGCTGTGAGATTTGGGGTGGTTTCTGGTTTTTCTCTTTGCTTTTCT
GTATCTCTGATGTTTCTACAACAAACACGTATTTCTAGGTAATGAAAAAT
AAATGTAATAATATAGGGGTGGAACGGCATTTACAGCTCCTGCCCCCCTG
AGACTGAAAACAGCCCTGGGAGGTATGTTACCAACTTCAGTTTCAGATGC
AGAACTGAAGGCAGGTGGCTGGCTCAAGATAGGCATGGGAGTGGAAGAAG
GGCAGGCCCCTCAGGGCCTGGGCCCTGGATCCTTCCATGTCTGCCACAGT
GTGTGAGGGCGTCTCACTCAGGACTCTGCCGGCTCATTCACTCAGCGGCG
GTGCTAGGACCTGGACCTATGAACAGAGGGGGTCCCTGCCCGGGGAAGCC
CTAACAGCAGGGGCTCTGCACCTCTGAGAACCTGGGGGGGAGCAATCTAG
ATCTCCCTTCCCCCCACAGACCACTTGTGCAACTCAGACCACAAGAATGC
CTGTAATTTATGTGACTGACGACCACCCCCCGAATCCATCATGGTGGAAC
CCCTGCTTTAGTCTGAAATGGTTTGGGTGCATTCTTGGTTGCTCCCACTT
CAGTTCACAGAAGTGGAGCTCAGCATGGGTCCCTGGGCCCCATCTATCAG
TGGCCCCCAGCCCTGGACTCACAGATCGGGGGGCAATAGGCATGCCGCTC
TCATCCACGGGCCCGATTCCCTCATACTTGACCCAGCGCTTGTCCCGACG
CTTGCTGTCCTTGGTCCACGTGGCTGACCAGTTCTGGGGATGCTGGGAGG
CAGGGGTCTTTTGGCTTCCCGAGGGCCGGCTCCCAGGACCAGGCCAGGTC
TGATACCAAGCAGGGTCTGGGTGCCGGGAAGCATCTCTCCTCTGGGGGAA
GTACCCATTGCACACGGTCCTGGGCGCAGGGTCGTGAAACTGGAAATTAA
GGGTGTTGGAGCCACCATTCCGGATCACAGGCACCCGTGCCCCCCGGGAG
GACGACCCTCTGTGGGCCCGGAGATTGCCGGAAATGAAGTTGTCCAGGCT
TAGCCCTGTGGGGAGGCTGCAGGGTGGGGCCTGCATGCTTGGGTCAAGGT
TGGAGGGCTCCGGGTGTGCCAGCTGCTCCTCTGTGTGTCCTCTTCCCCAG
CGAACAGGTGGCACGGACTGAGGACGCCGGGGAGGGCAGGAGCATCTCTG
CCCGGCTTCTGCCTGGTGCGGCCGCGGAAGGCCCTCGAGGAGGAAGGGCA
GGGAGAAGTCCGGGCTGTGCCGCCCGCCCTCGTGACTGGGTCAGGACGGG
CTGCGCGAGGCCGGGCGCCGGAGGAGGAAGAGGGGGATCGACGGCCGAGG
GCACGCGCAGGGAGGGAAGACCGCAAGAGGCGCGCGGGCGGGCGGCGCAG
TCTGTCTTCC
>GL192401.1:3094349-3094352
CACG
>GL192401.1:2127461-2127468
CCTGTGCG
>GL192401.1:1943657-1943658
TT
>GL192401.1:1770418-1770420
AAG
>GL192401.1:1734358-1734376
GTTCATCAGCTGGAGCACC
>GL192401.1:1672651-1672670
TTTCCCAAGTTGGAAGTAAC
>GL192401.1:1667474-1667486
GGGGTGTTTTCAT
>GL192401.1:1633240-1633255
CGGGGCACTGGGCAAC
>GL192401.1:1622065-1622083
CGAACAAGCGAAAGCCGTG
>GL192401.1:1610078-1610082
CAGGC
>GL192401.1:1601072-1601081
CGCCTTGCAGGGGTCTTT
>GL192401.1:1506309-1506332
ACGCAGTCTTGCTGGCAGCCGCCG
>GL192401.1:1464698-1464703
TCAAAT
>GL192401.1:1364265-1364278
GAAGCCTGCAGGTC
>GL192401.1:1253711-1253717
GGCTCTG
>GL192401.1:1240749-1240770
ACCGTCGGGGCACTTGGGAGCT
>GL192401.1:1211182-1211184
CCG
>GL192401.1:1184318-1184336
GTTTGGAAGAGACTCAGAG
>GL192401.1:1173920-1173935
ACCGATGCTGACCTGG
>GL192401.1:1125372-1125381
GGCAGCTCGG
>GL192401.1:1123633-1123641
GCGGCGGCA
>GL192401.1:912023-912031
CCTCTGCAA
>GL192401.1:842719-842721
GGG
>GL192401.1:826053-826054
CC
>GL192401.1:746094-746112
TTGTGTGTGTGTGCTGTGT
>GL192401.1:691099-691107
CAAGGCTCGGGGGGACGGGGCCGTGTCCAAGG
>GL192401.1:657542-657547
CTGCTG
>GL192401.1:598881-598881
A
>GL192401.1:573561-573574
AAAAAGTTTCAAAG
>GL192401.1:382051-382070
TTTATTTGAGAGAGAGAGAG
>GL192401.1:137315-137338
TTTGCCTAAAAATAAATAAATCTC
>GL192402.1:3163011-3163016
CGAAGTACTCCTCAGCAGG
>GL192402.1:3007161-3007169
ACTCCCCCT
>GL192402.1:2940838-2940850
CCCTCTGCCAATT
>GL192402.1:2839688-2839689
AA
>GL192402.1:2677826-2677844
GCCCTTCAGTGGTGACCAG
>GL192402.1:2621270-2621286
GCCCACATGCCTGCCAG
>GL192402.1:2583024-2583024
C
>GL192402.1:2254424-2254424
T
>GL192402.1:2179918-2179926
GGGCGTGGG
>GL192402.1:1796269-1796281
TGTGTTTGTGTGT
>GL192402.1:1586361-1586368
AGAAAATC
>GL192402.1:1101376-1101390
TAAAATCTTAAAAAA
>GL192402.1:767736-767744
TCAGACTTG
>GL192402.1:283915-283916
GG
>GL192403.1:3278563-3278625
TGCCTCTGGCGGCCCGGGGGGTCAGATACCGAGGCTCCGTGGACTGGATC
CAGGAAAAGTATTATCACCAACCAGCCATTTTGAACTCATCATCTCTTCG
ACAAGTTGCAGAAGGCACCAATATTTCCGCAATGTGGGAAAACGACTTGC
GACCGTTGCTGATAGAGCGATACCCGGGATCCCCTGGAAGCTATGCTGCC
CGCCAGCACATCATGCAGAGAATTCAGAGACTTCAAGCCAACTGGGTCTT
GGAAGTAGACACCTTCTTGAGTCAGACACCCTATGGGTACCGGTCTTTCT
CAAATATCATCAGCACCCTCAACCCCAGTGCTAAACGACACTTGGTCCTC
GCCTGTCACTACGACTCCAAGTATTTTCACCCTTGGGACAACAGGGTGTT
TGTGGGAGCCACTGATTCAGCCGTGCCATGCGCGATGATGTTGGAACTTG
CCCGTGCCTTAGACAAGCAACTCCTTTCCTTGGAGAATATTCCAGACTCC
AAGCCAGACCTCTCACTGCAGCTAATTTTCTTTGATGGGGAAGAGGCTTT
GCTTCACTGGTCCCTTCGTGATTCTCTGTATGGGTCTCGGCACTTGGCTC
CCAAGATGGTATCGACCCCGCACCCACCTGGAGCGAAAGACACCAACCAG
CTGCACGGCATGGATTTATTGGTCTTATTGGATTTAATTGGAGCTCCCAA
CCCAACGTTTCCCAATTTTTTCCCCAAAACTGCCAGATGGTTTGATAGAC
TGGAAGCAATTGAACGCGAACTCTACAAATTAGGTTTGCTCAAGGATCAC
TCCTCAGAGAGGTGGTATTTCCAGAATTATGATTACGGAGGTGTGATTCA
GGATGACCATATTCCATTTTTAAGAAGAGGTGTTCCAGTTTTGCATCTGA
TCCCATCTCCTTTCCCTGAAGTCTGGCACACCATGGATGACAATGAAGAA
AATTTGGATGAAACAACCATTGACAATCTAAACAAAATCCTACAAGTCTT
TGTGTTGGAGTATCTTCATTTGTAACAATCTGTCTTAGTTTATGGTAATT
GTATCAAGTTTCACATTCAGAAGTCAAGGCACAACCTAAAATAATCTCAC
TCTAGACAAATGCCATGTGGAACTTCCATCCTACAGATTCATTCTGTAGG
TATCTCTGAATATGTGATCA
>GL192403.1:3270444-3270446
GGC
>GL192403.1:3057452-3057460
TAAAATCTT
>GL192403.1:2941639-2941649
CCCTGTGTTTCTTCTCTC
>GL192403.1:2878292-2878296
TTTTT
>GL192403.1:2812226-2812244
AAGCAGAAAGTGAAGGGGG
>GL192403.1:2745116-2745119
CACG
>GL192403.1:2535526-2535540
TTTGTTTTTGTTTTG
>GL192403.1:2288336-2288337
TC
>GL192403.1:2249405-2249414
GCCTCTTTCT
>GL192403.1:2242382-2242398
GCACGATGTTCCAAAAG
>GL192403.1:2186052-2186070
CTGTGAGTCAGCGCCTCAG
>GL192403.1:2150596-2150603
TAGCAAAC
>GL192403.1:2116384-2116400
CTTAGCTCTTTAAAAAT
>GL192403.1:2090543-2090545
TTG
>GL192403.1:1890536-1890538
TTT
>GL192403.1:1590674-1590674
T
>GL192403.1:1487551-1487564
TGTGCGCCCGCCAGA
>GL192403.1:1486530-1486716
GCGGCGGCGCGTGTGCCCCGCGCAGGGGAGGACGCCCGCCCCGCTCCCGG
CCCGGCTGCGAGGAGGAGGAGGCGGCGGCGCAGGAGGATGTACTTGGTGG
CGGGGGGCAGGGGGCTGGCCGGCTGCGGGCACCTCCTGGTCTGGCTGCTG
GGGCTGCTGCTGCTGCTGGCGCGCTCCGGCACCCGGG
>GL192403.1:(3282244+Ns)-(3282247+N)
GTTT
>GL192404.1:3240451-3240455
CTACGGCGAGGATCTTCCC
>GL192404.1:3113918-3113927
GCTTCATCTGCATC
>GL192404.1:2883186-2883187
GC
>GL192404.1:2879047-2879051
TTTTT
>GL192404.1:2831135-2831148
TTTTTTTTTTTTTT
>GL192404.1:2758584-2758600
GGCCGCCGCTCGGGCTC
>GL192404.1:2443696-2443714
CTTCATCTTCGTTCTAGAG
>GL192404.1:2397789-2397796
CCTGTGCG
>GL192404.1:2280984-2280986
CTC
>GL192404.1:2170251-2170310
GCCTGGCCCGCCGCCGCCGCCGCGCCCGCGGCACCATGACCGCTGCGAGC
ACTGGGGTTA
>GL192404.1:1962442-1962446
CGTGT
>GL192404.1:1528557-1528558
TT
>GL192404.1:1152262-1152275
ATATGCACCAACAC
>GL192404.1:1085654-1085666
GTTTTCCTTGGTG
>GL192404.1:1059799-1059804
TTTAAA
>GL192404.1:995155-995171
GTCGGCTTATGCAGTAC
>GL192405.1:3207025-3207170
GCGACCCAGCCACCCTGTGGCTCCCGGTGCCTGCACCCCAGCCGGCAAAG
CCTGGACTGGTGTGCGTGGACGCGGCAGTGAACCCCTGGACGGGGAGCTC
GAGATGTGTTCGTCGTCTGCCTTACAATGTGTACCGGATGGTTTTAAGTA
CTAACAAAAGGGAATAAAAATACCTCACGCCACAATCCAG
>GL192405.1:3206913-3206936
GCCGGACGGCGTGGGCGGCGATGG
>GL192405.1:2947355-2947357
GTG
>GL192405.1:2750936-2750950
CATTCAGTGGTTTAG
>GL192405.1:2489511-2489529
GGAATTTGCCCTCTGGATT
>GL192405.1:2237896-2237909
AAGGAGTGGCTGAA
>GL192405.1:2170937-2170954
CGTCCGAGTGGCCATAGC
>GL192405.1:2072388-2072389
AT
>GL192405.1:1833539-1833539
T
>GL192405.1:1775252-1775330
AGCAGAGTGCCAGCCTGCCCCCGGGAGAAGGCGCGGAGCCGGCCGGCGGC
CAGGGCGGCCAGCAGGCAGAGGAGGCCCG
>GL192405.1:1608792-1608813
CTGAGCCCGGAGGCCCAGAGTGGGAGCCGGAGCCGCCGGCGCCGTGG
>GL192405.1:1563251-1563254
CCAT
>GL192405.1:1420307-1420311
TCAAG
>GL192405.1:1409024-1409196
CCGCCCCCAACCCTCCCGCCGGCCCGCCAGCGCGCCTCACGGCTCCTGTC
TCCCCTCCCTCCTTCTCTCTCACACGCCTAGCGCAATGGCGGCGGCCGCG
GCGGAGCAGCAACAGTTCTACCTGCTCCTGGGAAACCTGCTCAGCCCCGA
CAATGTGGTCCGGAAACAGGCAG
>GL192405.1:1118535-1118542
CCTGTGCG
>GL192405.1:1047087-1047387
TCTGACACCTCAGCAGAGGGGAAAACATGTTTGAGCAACAAGAGTAAATA
CTTTGGGCTCTAGGACATTTGAAGATAGAGATCTAATTGTGGGTCCTCAT
GTGTCTGAGAAAGAGATGATGCTACGGGAACCCAGCTAAAACCGCATTTC
ATGAATTGAGGAACTGGTTTTATCTGGGTTTTCTTGTGATTTCCTTTCAG
GCATGTTATGAGGATTAATCTGGGGTAGTACGTTTGTCCCTTTAGGTAGA
TGGTGCTGTGGGGATACTTGGTCATTGTTATTTTGTAGCCTTGATGGTGA
TTTGAACAAGTCCCTTTCTTCTTAAGTGACGGAACAGTAGCGTCCTTCAC
GGGAAGAGAGTAAGCTGATTACTTAGTCTGTTCCATGGCTTTAAAAGGTC
ACATCAGTCATAAGGCTGCTATCAGTGTCCTTGCTCATCTCTCGTCCTGA
GTCTGGCTTACAGACTTACAGCTTTTCTTTCTTTCTTTCCTTTTTTTTTT
GTT
>GL192405.1:999270-999271
TT
>GL192405.1:960331-960332
TT
>GL192405.1:903770-903772
TGG
>GL192405.1:828378-828379
TT
>GL192405.1:517991-518024
CACACACATACACACACACACACTCACACACACG
>GL192405.1:277502-277508
GCCCTCCC
>GL192406.1:3192172-3192247
GCTCGTGCCGAGACCAAACTGCGCTTGTCCCGGACGGCCGCTCAGATCAC
ACCCTTCCTGGGGCCTGGCAGCGGGTCTTATCCCGGGCGGACCC
>GL192406.1:3188521-3188522
CA
>GL192406.1:3148378-3148379
CG
>GL192406.1:3133676-3133677
CCGCGGGGCTGCGTAGGC
>GL192406.1:3133492-3133523
GGAGCTGCGGCTGCTGCCGCGGGGCTGCGTAG
>GL192406.1:3000267-3000284
CCAATTCCTAATGTACAG
>GL192406.1:2952481-2952501
CCAGCCGCCGAGCCGTCTCAA
>GL192406.1:2922774-2922781
CCTGTGCG
>GL192406.1:2793117-2793129
CGGTGCCCAAGCC
>GL192406.1:2772360-2772360
T
>GL192406.1:2727671-2727674
TAAT
>GL192406.1:2686726-2686726
T
>GL192406.1:2662742-2662752
TTTCCTTATTG
>GL192406.1:2585992-2586013
CAGGGGGAGCAGCAGGCAAAGG
>GL192406.1:2573548-2573573
CCGGCGCGAGGCGAGCGAGGGCCGCG
>GL192406.1:2444517-2444528
TTCATTTGTTCG
>GL192406.1:2392858-2392879
CGCTGTGCCACCCAGGCGCCCC
>GL192406.1:2261556-2261556
T
>GL192406.1:1866019-1866037
GTCCCGGCGGTCGGGGGGC
>GL192406.1:1783922-1783933
TCTCTGTCGAAC
>GL192406.1:1698368-1698368
T
>GL192406.1:1635523-1635541
CACACATTTCCTCTGTTTC
>GL192406.1:1551097-1551106
TAGGCGTGTC
>GL192406.1:1522409-1522409
C
>GL192406.1:1454663-1454663
T
>GL192406.1:1344921-1344938
GTAGATTTTGAAGAGGCC
>GL192406.1:1028752-1028756
CGGCG
>GL192406.1:707403-707421
TTTTGCTGACACACTTCAG
>GL192406.1:211800-211809
CAGAAAATCAAGCAG
>GL192406.1:59434-59449
CTTTGGTGGTATCTTT
>GL192406.1:39855-39856
CCGCCCCCCACCC
>GL192406.1:37624-37653
GCGCTTTGGAGAAGCGAGGAGCCGCCGCCC
>GL192407.1:3197854-3197906
AGGCCGTAGAGCCGCGGGGGCGGGCGCGGGCGCTGGCGGCGACGGGGCGA
GCGCGGGCGGCAGGCGGACGGGCGCTGGC
>GL192407.1:3154709-3154711
AAA
>GL192407.1:3139835-3139901
TCCGGCTCCGCCTCCGCCTCCCACGGCCCGGACTGCTGTGGGCGAGCGCC
CTGGAGAGCCCCCGGAA
>GL192407.1:2952953-2952969
GTGCTGGGGGCAGATGC
>GL192407.1:2948005-2948006
CAAATGTGCAG
>GL192407.1:2933053-2933062
GCAGAAACGG
>GL192407.1:2869911-2869913
GGTGAAACTC
>GL192407.1:2866647-2866649
CAG
>GL192407.1:2862322-2862333
CTGAGCCACCAG
>GL192407.1:2859748-2859750
CTG
>GL192407.1:2849516-2849570
CGGCGACCTGCGGGCTGGCGGCTACCGGGCGCGGACCGGGGCGGCCGCTG
CAATG
>GL192407.1:2701709-2701709
CTGGCGGCCGCGCCTG
>GL192407.1:2466472-2466474
GCT
>GL192407.1:2246393-2246411
CGTGCTTCCTGGTGAATTC
>GL192407.1:2121476-2121493
CCCTGATGAGCTGATAAG
>GL192407.1:2112981-2112988
AAGGACCAGGACTGGCGG
>GL192407.1:2061764-2061769
AGACAA
>GL192407.1:2051603-2051622
CGGCCCTACCCGGCGACGGCGGCTGCGGCTACCGG
>GL192407.1:1985678-1985685
CCTGTGCG
>GL192407.1:1800922-1800936
TGGAAAAGGTGGAAG
>GL192407.1:1774814-1774814
C
>GL192407.1:1742811-1742814
TATT
>GL192407.1:1710439-1710447
GAGGCGGTGCACGTGC
>GL192407.1:1686847-1686863
CCCACAGAAGGGGATAG
>GL192407.1:1654633-1654697
GGTGAGGAGCGCGGAGCCGGAGCCGGACGCCGCCGCAGCCACCGTCACCT
GAGCGGTCGTCATCA
>GL192407.1:1251742-1251838
CCGCCACCCGCGCGCCTGCTGCTGCTCCTGCTGCTGCCGCTGCTGCTGCC
GCTGGCACCCGGGGCCTGGGGCTGGGCGCGAGGTGCCCCCCGGCCGC
>GL192407.1:1182888-1182898
CGTGTTCTCAG
>GL192407.1:1182310-1182331
GGTCAACAGCCGCAACCACTAC
>GL192407.1:1115239-1115241
CAT
>GL192407.1:957760-957777
AGGATGAGTGGTGTCAAC
>GL192407.1:881344-881349
GGTTTC
>GL192407.1:798892-798892
G
>GL192407.1:400753-400760
CCTGTGCG
>GL192407.1:98681-98686
AAAAAA
>GL192408.1:3190569-3190643
AGTAGCTCTGCACGAAGGCTGCGCGGAGCGAGTGTCACCTTCCCCTCGCC
ACCCCCAGGGCCGCCGCCGCCGGCAAGCCCGGAGCTCAGTGTCGCTCAAA
CCTCCCCTCCCGGCC
>GL192408.1:2968999-2969006
CCTGTGCG
>GL192408.1:2471682-2471700
TACAAGATTCTGCGCTAAA
>GL192408.1:2392592-2392609
CGGACACGGTGCAAGCAG
>GL192408.1:2350667-2350669
GGCGGCAGCGGGGGCTTCAACCTGCCCTTGAACCGGGGGCTGGAGCGCGC
GCTGGAGGAAGCGGCCAATTC
>GL192408.1:2085943-2085960
AGGGCATCTGATAAGTCA
>GL192408.1:1959298-1959313
CGCCGGCTGTCTCTCT
>GL192408.1:1902620-1902625
CTGTGC
>GL192408.1:1515818-1515834
CCTCAAGAAAACTAGAG
>GL192408.1:1480912-1480928
CATATATCTCATCACAT
>GL192408.1:1442786-1442786
T
>GL192408.1:1388557-1388563
AATAAAT
>GL192408.1:1372466-1372475
TTTTTTTTTT
>GL192408.1:1032708-1032722
GTCCGGAGCTAAAAG
>GL192408.1:676417-676432
GGCGGCGGTGGACTCA
>GL192408.1:599940-599976
GCCCCCCGGACCGCCTCCCTCAGCACCGGCTGCAGCC
>GL192408.1:169249-169256
CCTGTGCG
>GL192408.1:114742-114743
TTTTTTTTTT
>GL192409.1:3179150-3179168
AACCCACCTGGCTTTCGAC
>GL192409.1:2284166-2284170
ACTCC
>GL192409.1:2282218-2282220
GCT
>GL192409.1:2264739-2264739
T
>GL192409.1:2013781-2013795
GTGTTTTCCAGTCTC
>GL192409.1:854669-854676
CCTGTGCG
>GL192409.1:520975-520992
ACAAAGTTTGTATCAGAG
>GL192409.1:507549-507553
GCTGA
>GL192409.1:448749-448783
CGCGGCCGCGCTCCCCTCGCCGCTCGCCCGGCCGC
>GL192409.1:233166-233168
CCG
>GL192409.1:122281-122299
GAGATTCACTATGGAATCG
>GL192409.1:69781-69781
C
>GL192410.1:3180544-3180579
GGGGCTGCTGCGGCCGCGCTGCCTCAGCCGGGGACACCGACCGTTGGGCA
CACGGCGGCGTCGCTCTTGGCCGTCCTTCCCTCCTCCGCCTTCGGTGGCG
GCAATATCTTCTTTCTCCACCTACCTCCCTCCCCC
>GL192410.1:3001746-3001747
CC
>GL192410.1:2907660-2907669
GTTTTTTTTT
>GL192410.1:2733709-2733723
GGCTCGGAGTCACGA
>GL192410.1:2693586-2693603
TCAGAGCTTAGCTTAAAT
>GL192410.1:2539540-2539549
TTTTTTTTTA
>GL192410.1:2470681-2470683
TCCCCAAATGCGATTCC
>GL192410.1:2375763-2375779
GCCTCTTCATCTGCAAT
>GL192410.1:812950-812951
CG
>GL192410.1:674039-674056
GGTTGCTTTCATGAAGAA
>GL192410.1:658866-658881
CTTGTGACATTTTCTC
>GL192410.1:642181-642184
TGAA
>GL192410.1:526350-526350
T
>GL192410.1:409041-409041
C
>GL192410.1:335216-335218
CAC
>GL192411.1:3140855-3141594
GTGCTCGGCGCACCGGGCCATGCAGCGGCGGCCGCGGCGGAGCTCCGAGC
GGCGGTAGCGCCCCCTGCGAGGCGGCCGGAGATGCCCCGGCTACTGTGAA
CCGTGCCGCCCGCCAGGACACGCTCAGCCCCGGACACGCTCGGCTCTGCG
CGCCCGCGACAGGCACCGGGGCGAGGGAGAGGCGAGCGCAGCACAGGCCG
CCCATCAGGGGCAGGGGAGGCCGGCCGGTGCAGCGCGGGGACACGTACTC
AGTCCGACTCGGGCTGGCACTGGCGGCTAGGGATGTCGTCCTGGACGAGG
TGGCATGGACCCGCCATGGCGCGGCTCTGGGGCTTCTGCTGGCTGGTTGT
GGGCTTCTGGAGGGCCGCTCTCGCCTGTCCCACGTCCTGCAAATGCAGTG
CCTCTCGGATCTGGTGCAGCGACCCTTCTCCGGGCATCGTGGCGTTTCCG
AGGTTGGAGCCTAACAGTGCAGACCCTGAGAACATCACTGAAATTTACAT
TGCCAATCAGAAAAGGTTGGAAATCATCAACGAAGATGACGTTGAAGCTT
ATGCAGGACTGAAAAACCTGACAATCGTGGATTCTGGATTAAAATTTGTG
GCTCATAAAGCATTTCTGAAAAACAGCAACTTACAGCACATCAATTTTAC
CCGAAATAAACTGACGAGCTTGTCTAGGAAACATTTTCGTCACCTTGATT
TGTCTGAGCTGATCCTGGTGGGCAATCCATTTACATGCTCCTGTGACATT
ATGTGGATCAAGACTCTTCAGGAGACTAAATCCAGCCCAGAAACTCAGGA
TTTGTACTGCCTAAATGAAAGCAGCAAGAATATTCCCCTGGCAAACCTGC
AGATACCCAATTGTGGTTTACCATCAGCAAATCTGGCCGCACCTAACCTC
ACCGTGGAGGAGGGAAAGTCTATCACATTATCTTGTAGTGTTGCAGGCGA
TCCAGTTCCGAATTTGTACTGGGATGTTGGTAATCTGGTTTCCAAACATA
TGAATGAAACAAGCCACATGCAGGGCTCCTTAAGGATAACTAACATTTCA
TCTGATGACAGTGGAAAGCAAATCTCCTGTGTGGCAGAAAATCTTGTAGG
AGAAGACCAAGATTCTGTCAACCTCACTGTACATTTTGCTCCAACTATCA
CATTTCTCGAATCTCCAACCTCAGACCACCACTGGTGCATTCCATTCACT
GTGAAAGGCAACCCCAAACCAGCGCTTCAGTGGTTCTATAACGGGGCCAT
ATTGAATGAGTCCAAATACATCTGTACTAAAATCCATGTTACCAATCACA
CGGAGTACCATGGCTGCCTCCAGCTGGATAATCCCACTCACATGAACAAT
GGCGACTACAAGTTAGTAGCCAAGAATGAGTATGGGAAGGATGAGAAACA
GATTTCTGCTCACTTCATGGGCTGGCCCGGAATCGACGATGGTGCCAACC
CAAATTATCCTGATGTAATTTATGAAGATTATGGGACTGCAGCAAATGAC
ATTGGGGACACCACGAACAGAAGTAACGAAATCCCTTCCACAGATGTTGC
TGACAAAAGCGGTCGGGAACATCTCTCGGTCTATGCTGTGGTGGTAATTG
CGTCTGTGGTGGGATTTTGTCTGCTGGTGATGTTGTTTCTGCTGAAGTTG
GCAAGACACTCCAAGTTTGGCATGAAAGGTTTTGTTTTGTTTCATAAGAT
CCCACTGGATGGGTAGCTGAAATAAAGGAAAAGACAGAGAAGGGGGCTGT
GGTGCTTGTTGGTTGATGCTGCCTTGTAAGCTGGACTCTTGGGACGGGCG
TTGGCTTCTCCCGGGAGGTGCCGCTTAGCTGGGGTTTCTGGTAGATGTGG
GTGGTGTTTGCAGGAGGTCCTGTGTGAAGCCTGCGGCTGTCGTGAGCTAT
ATTTGGGGAGTACCGCTGCAGAGGCAGCTACCAGGCTGCTGAGCAAACAC
TCAAGAAAACACCTTCAATTAATGCTTCCCTTTTTGTTCTTGCAATTGTT
CAAATACGAAATTGAAATGGGATTCCATTGGATTACGCTTCTCTTCTGAA
AGGAGTGCTCTTTGACCGTACTGGAAATGTATTGATTCTTACTATTTCTG
TTCATTAAAGGTGAACTACAGGGTTTTAAAAAAAAAGAATCTAAATTTAG
GGACAAGTATAAGAACACACTAAACAGCCTAATCTCCACGTAACGCGTAG
TTTAGCATTGTTGTCTGTTGATGTTTAACAAAGACTGAATTCAGAAAGTC
TCTCTTTTCCATCTACAACACAGCGACTGAGAAAGTTAAGGGCATCGCTG
TGGGGCCTTGGTGAGGCCACTGAGAGGTTTTCTCTTTCACTGGCAATAAA
GGTCCAGAGTCATGCAATCAACACTAATGATTTTTCTGAAGTTTGTTAGC
AGGTGAAAAATAAAAGCAGCTCTGTGGCCGGGGCTATAGATTTAGGTTAG
GCGTAGTCAGTTTCAGAATAACTGCAAGAGTGAAATAGACACATATGGCG
TGCATGTCCTTTTACTTGCCCCCTGCGATCCACCTGCTTTTTAGAAGTTT
CCTAGTGAGAAGGCCGCCGTATCTCATGCTGTTCCCATGACAGAACTGCA
GCTTTTCTACTCTGAAAAGGTCTGCGGGCAGAATGGCTGGCCTGCTGGGA
GCAGGAGACCATATTCTAAGAAGGATAGTCCCCTACTACATAGTACACTA
CTGCTGGTTTTCATGGGCAGGAAGGCTCTTCCTGACCCCAGCAGCACAGA
GGTAATGAGTATGCGCTTTATCAGGTCCAAGCTCATTGCCGAGAGGGTAG
CCTGGGGGCTAGAGAAGCCGAGTCCCTGCCTTAGTCCTGTCGAGGACACC
TGTTTCACTCGCTTGGCCCTTGTCGTGACCTTTGTCGGCTTTGCTCAGCC
TGTGCCAGGCAGGATCCCTGTCCTGCAGACAGGTTTGGCTGCCCTCGCCC
CACCTCACCTCACACTTTTCTCGTGAGGGAGATGGCAGAGCCAGGCCCCG
GGCATTTCGCTTCAAAGCACGATCAGCTCTGACAGTGAAGGCCTGCTCAT
AGACACCATGGCTGGATTGGAAACTTACTGACGTTTGAAAAAAAAATTTT
TTTTTTTTTTTGAAATAGTTACTCGAGTTTTGCAGTTCAGCTTTAAGGAT
TTATAGATTTTTAACTAGTCCAACATGTTTGGAAACATTGTTTTGCGTCC
TGTGTAACTGAGGCATTAATCTTAATAAACCAGGATCCATTCAGGCACCA
CTTGGTATAAAAGGATTATTCGTGATGACTATTTTATACTGTATCTTTTA
CATTAGCCACTGACTATGTTATTGCTTGATACACACACTTCACAGGGTCC
TATGGATTACAGCATCGAACCTGCCTACTTCGTACCCCTGCCTCAGAGAG
GGGCAGTGTCTCTGAAGCATACACAGGCCACTTGTTCTCAAACGTTTGCT
TTCCAAAGACACATTTGAGTGGGAGAGCAGCTGGCCCTTGGTGTGGCGGG
GGGGTCTGAATATTCCCTGAATTCCCGTTTTCTTGCTCACTGCTAAATGA
CAGTTGCTGTCACTGCTAGATTTTGATCTTTCCCAAAGTTGTTGATTTAC
AAAGAAGCCAGCTAATTAGAGAAATCTTGAGCCCTGAAAGGAAAAGGAAA
TTCATACTGAGAGCCGAGGCTATCAGTACCCCAAGCATTCTTAAATATCA
GCCATTCAGTACAAGTTTGTTTTTTTAAAACCTTTTATACTTTATTCCAT
GGAACCAGAAAAAGGCAATGAATTGTCTAAGAACTATTTTATACGTTTCC
CAGACCCAAAAGGAAAAAAAAAAAAAAGAAAGAATATTAGTACTCAATAG
CTAGAAGACTTGCAGGGTAGATTTTTGTTTTAAAATGGAGAGAAGTGGAC
AGATAAGGCAATTTAATATATCAAAGAGCAGTTGACATCTCCTAGGGAAC
GATGAAAACAGCAGGCTATTAGAAAATTGTTTCATATGGTTCTTGTGTTC
CTTGCTTTTCATTTTTCTTTAATCCCCAAAGACCACAGTCAGTGACATAT
CTTCTCATTTCTATCCTCTAGACCACCCTCTTTCATCCTCTGCTTTTTTT
ATGTCCCCTACAAGACATCTTTTTACAGCTTCCTAATGACACGTAGCATG
TATTTTTTTCAACATTTGAAAAGGACAGGCAGCAGTTTTGCTGAAATCAA
GTCCATCGCTCCCCAACCAGGACCTGGTGTTTTGGTGTCAGGCAGGTGCC
CTTGGTAAAGGGTGTGCGCTGGGTGTGCAGACACCCAGCCCTGCAGAGCC
AACTCCTGCCTCCCGGGAATGGGGCCCCAGTTTCCCAAATCTTCTGATTC
TTTAAGAGAAACTTGAAACCTGGATTTTTTTTTTTAAAATGTGAAATGTC
CCTATTTTTAAAAAGTTGGCTTGGTTATTTTTAAAACATTATATAGGCCA
ACAAAACATGTCTGTGGGCTGCCAGTTTGTTACTTTTGTCTTAAAGCAAC
ATCATTGTTCTCTGTTTCCTACTATCTTTCCTTTGCAAACGCACTTTCAG
GCATGGCCATTGAGAGCTTTTTTGCCACGGACTTTGGCGCCCCCGGGATC
TGCCGCATGTCCCTTACCTTTGGGGCTCTCCTGTGACTTCCGCTAGCTGG
GGCCTTGGCTCTGTGCCCCTGCCTGGGACTGTCTTGCGGCAGTGTTCTCC
CTCGTTCCCGACTGGCCCCACTTCTGAGTGGCGGGAGACAAGCTTAGCAA
GTCCTTCCTCCTGTTTTGTCTGACATGGCCTTCCTCTCACCAGTGTCCCT
TGCGCCTGGCCCACTTGGGGGTAGCCAGGTTCCATGGGAGAGCACTCTGG
CCCCTCCATGGGTCTTTGATGAACCGGTGCAGCCGCTGGTGGGTGGAAAA
CAGGCTTGCCACCTCAAGACGTGTGGTTCAGGCCCTGTGTCTTGAATGGG
ATCCTGCGGAGACCCTCCGAGGCCGCTGAGACAGACTGAGGAACTCCCAC
TGGCATCCCCAGACACATTGATTTGAGGCCAAGGAAGTTGCATTTCCCGA
TGAGAGAAATTCCTGGGTGTTCAATCCTGGTCTCCCAGCCCAGACCCATT
TCATTTTGACCCATCGAGTGTTCTTTCCAAAAGTAGGGGGCACCGGCAAG
AAGGAAATAGTCTCAGCCCCACCCCCCCACACAGGGCACAGAGGGGGTTG
GCCTCTGCTTCCCACTCTTCTGAAGGACACCCAGAGTGGTTAGGGCTCGA
GACTCCCCGCGGACAGAGCAGAGGCCATGGTTGTCGGGCAGGTCGAGGAG
CAAACAGCTCCAGGAGAACAAGGCAGGAATTCAGCGCTCTGCCAGGTGCC
CAGAGCATGCGTGATGGAGGCGTGCCCACTCCATCTCTCCTTTTCTCTCG
ATCTGCTTGAAGTCCCTGACTTTTCTCCCTCTCTCACTAGCAATCTAAAC
TGACTCCATGACAAACAGGAGGTTTGCTTTCGTTTGCTTGCTTGTTTGCT
TTGCGCACGCTTTTGTTGTTGCTGTTCATTGCAAAATAGGACCAAACATG
AACGGAGCCTGAACTAACCTCTCTCATGCCACCGTGGAGCGAATGCTGCA
CTCTTGCATTGTTCTGGTCCTTTCTGTCTAGCACTCCTCCTTGGTTTTCA
TCTAATCCCCCCACACAGCAGTAAATGCTGTTTTCACCTTGCCTTGTCCA
GACCAGATGCTGAGGGAGAGCCACCGGAGAGACGGGACTCACATGATCCG
GGGCCTTCACAGGGGGGCTGTGGCCAGCCACATGGGCTGTGCCCTTCCTG
TCTAGCCAAGGTCAGGGGGGCCCCCTGGGGTCCCGCAGACTGGACTCCAA
GGAAACCTGGGCAGAGGCCGCCATTTCATTAAGTGTGTTCTGCTGTGTTC
ACACACCTGCAGAGACCACGGTCCATGTCAGGTTTATTCCGGCACCTGGG
AAGGTTAAGGACTCTCCCGAACAGAGCAAGAACATAATTTTCTGCAGGGT
GCTGCCAGGCGGAATTAGGTGAACAGAACTCCCAACCCACAGAATGACAC
GAACACAGTTGTCACAGAAGGCGGCTTTCCACTCGGGTTAGTTCGTTTCC
TTGCTTCAGTCGTCAGGGACGAGGGAACCCCCCGGCCATCTGATTCTGAC
GGTGAGATCACTCTGGGTTTCCTTCAGGCCAGTGCTGCATTGGAGTTTTG
GGATGGTCATTAGTGAGCACGCAAGATGGGGTGCTACTGGCTGTGCCTTA
GTTTTCACGGAAAAAACATGCGTGAGAAGCAAAGGAAAGAACGGAGATTT
TCACCCCCTTTATTTTTCCATTTATGAATGGAGCATAATCAAAAATACAA
AAGGAAGAGATACGGTTCCAATGTTTAGGTGTATCAGATTGTCACGCTGT
ACTCTTTAACTATCTTACAAATTTATTGGTTAATTACACCTCAATAAACC
TGAAAAGGACAAAAAAAGGAAAAAAAAAAACTAGCAAGAGATTCCAGAGA
AAGACAAATCCTTGGATTTCATTCACTTCCTGTTCAAATCCATTTGCTGT
AATCCATAGGCAGTCTGTGAATCATAAGCATGTCCTGTTTTTCCCCA
>GL192411.1:3029457-3029464
CCCGCCCC
>GL192411.1:2495200-2495219
TTTCATTATAAAATTTGTCA
>GL192411.1:2450039-2450061
CTGGGATCATGACCTGAGCTGAA
>GL192411.1:2267559-2267589
CCGGCTTCTGGCCCGGCTCCCTCCGCAGCCT
>GL192411.1:2245571-2245577
CAAAAGG
>GL192411.1:2213631-2213634
CACG
>GL192411.1:2190874-2190894
GCGGGTGGCCACGGGAGAAGT
>GL192411.1:2046507-2046514
ACCTCCAC
>GL192411.1:1984640-1984657
TCTTGAGCAATTTTTGTC
>GL192411.1:1950894-1950896
GGG
>GL192411.1:1537781-1537781
C
>GL192411.1:1329731-1329731
T
>GL192411.1:1262010-1262011
TG
>GL192411.1:1223026-1223032
CTGAAAT
>GL192411.1:857391-857395
AGGAA
>GL192411.1:668489-668491
AAT
>GL192411.1:637009-637020
TGTCTGTGTGTT
>GL192411.1:628213-628216
AAGC
>GL192411.1:580960-580972
GCCCCAACAATCA
>GL192411.1:434899-434906
CCTGTGCG
>GL192411.1:404027-404027
C
>GL192411.1:333584-333595
CTTCTGGATTCTGTAG
>GL192411.1:36079-36097
CTCTTTGGCAACTTTACCG
>GL192412.1:3161048-3161088
TCCGGCGGAGTTCTCCCGGTCCTCGTGCGGGCGCTGGCACG
>GL192412.1:3032059-3032060
AA
>GL192412.1:1249258-1249264
CTACCAT
>GL192412.1:1165701-1165703
TTT
>GL192412.1:1050728-1050742
AATCTGTCGATTTGC
>GL192412.1:947372-947376
TTGTGCTCTCTCGCTCTC
>GL192412.1:922331-922335
TCTTC
>GL192412.1:616462-616592
GGCGGCGGACGGGCCCCCTGCGGCCGACGGCGGGGACGGGCAGGACCCGC
ACGCCAAGCACCTGTACACGGCCGACATGTTCACGCACGGGATCCAGAGC
GCCGCGCACTTCGTCATGTTCTTCGCGCCCT
>GL192412.1:435030-435030
T
>GL192412.1:276445-276452
CCTGTGCG
>GL192412.1:127838-127853
GGAGTTTTTATTCAAG
>GL192413.1:3151328-3151353
TGACTGAGCCAGCCAGGCATCCCTGT
>GL192413.1:2177178-2177188
GTGTCATTGGT
>GL192413.1:1606659-1606659
G
>GL192413.1:1474286-1474290
AGACG
>GL192413.1:1284526-1284528
TTT
>GL192413.1:977738-977764
TCTTTTTTTTTTTTTTTAAGTAAGTCTACATCCAATGTGGGCCTT
>GL192413.1:880339-880355
GCAGAGTTATACAGGTG
>GL192413.1:690829-690836
CCTGTGCG
>GL192413.1:610872-610876
CTGGC
>GL192413.1:580560-580562
CGC
>GL192413.1:303869-303883
GCTGCTTCCAGGAAG
>GL192414.1:3155796-3155797
AA
>GL192414.1:2988307-2988324
CAGGGAGGACCTGCAGGG
>GL192414.1:2898953-2898969
ATACGCAACTAATGAAT
>GL192414.1:2743462-2743480
GGGAAGTTGAAGACAAACA
>GL192414.1:2630719-2630737
CAAGATCAAAGAAGGGAAG
>GL192414.1:2171689-2171725
CCAGCGACACGCTGGTTCTTCTGCGAAAGCAGAACAA
>GL192414.1:2163437-2163449
CCAGGAATGACAG
>GL192414.1:2119883-2119892
GAAAAACATG
>GL192414.1:505808-505823
TTTTTTTTTTTTTTTT
>GL192414.1:342811-342818
CCTGTGCG
>GL192415.1:3131017-3134814
TAGTCTGAGGCATTTTAAATCATCACGTGTAACATAGAAGAGAACATCCT
CTAGTGAATAATCCTCGGCCAAAAACCGACTTATAGTGTCTTCATCAGCT
CCCTTTTCTCTGAGCCACTCAGTAAGTTCAGACTCTTCAGTATTTGTGCC
AGGAGAATCCCGGGGGCATTCAGGCAATCCAGGAATATCTATTGGTTGGG
ACTTAAGCTTCAGGTGTTTAATTTCTTGGTCTTTTTCTTCAATAGCTTGA
TGAAGGAGTGCTTGTAATTCTTTCTCTTTCTGAACCAATTCTTCCAGTAA
TCTATTAGTTTCTATTTTCATCCTTCCAAGTTGCACATTGAGGGACCGGT
GAGCATTTTGGGAGTCGTGGGATACAGTAGAACTGAGTGTGCTCACCCCT
GAGGTAGCCACAGCATCTTCAATGACAGCATGAGGTCTTTGGACAGTTTG
GTTCGAAGGCCGCTCCTCATGGTCATCTTCTGCATCCAAGTCTTCCTGAT
CAGCGGTATCACTCTCCGATGCGAGGCTGAAATGTGGCCTCAGTTCTGGA
ACCAGAATGGTAATGGCCGTCTGCACCGCCTTTCGGATGATACTGTCTAA
GGCAAACATCCAGTGTGGCTTGATATTATGATTCCGAAGAACTTTATTGA
CAGCATCCTGAAAACCGAAGAGCACCACCTGGACTTGGCTAATGCCGTGG
CTGTCGAAGTCGAGTTCCAGCTTCAGCTTGGACAGTGTGGTGGCAATGAT
TTTTCGGTCTGTGGTTCTCACAAATTCTCTGAGGCTTGCGATGAGGGTTG
TGATATGTTCCCATTTGAGTTTAGGTTCTTCGGCCCCCTGAGCCAAAGAT
TCCATTAAGTTTCTCACAACTTTGTCTTGGTCTTCTGTCAGGATCCTGTG
AAGAGTGGCCCGTCTCTCGCTGTCCTTCCTCAGCATAAAGAACCCAGAAT
CTTTTTCTTCAGGGGAAGGCGGAGCGCTGTGGTCTTCAAAATTTTCATCC
GGGATGCCCAAGAAGAGTGTCCGTATTCCCTTTACATCTTTTTCTCCGCA
GGATTTGGCTCTCGTTTTGAAAGAGAAGGGGTCCACCTTTAACTCGGTGT
CGGGAGAAACTGAGCCGTACTCGCTGCTGCTGCTCGTATCCTCCACCAGG
ACAGGCACAGGCAAGGATATGCTTCGAAGATACTCATTTGATCCAGCTGA
AAGGGCTGAAAGCTTGGGTTGTGTCTTTTTCTTTTTGCTGGAAACTTTTA
AGAACTCATCAATAAGCAAGTCGTTCGCACAGGCTCTCTTGTCAGGGTCT
GGTTCGAAACACTTCAGGATGAATGCCTTGGCCTCGGCTGACATGGACTC
TGGGATCTCTGGGTGGACTTTAAACATCCCCACCTTGAACATAGCTGCTT
GTGGTTCTCCCAGTTCATAAAAAGGTGGTTTCCCTGTGGCCATTTCGATG
ATGGTGCAGCCCAAAGACCAGATGTCCGCTGCTTTCCCGTAGCCTCGCGG
TCCTTTGTCTATGATTTCTGGTGCCATATACTGAAGGGTGCCAGTAAAAG
TTTCAGTACATGGGTTTATGCCAGCGAGCCTCTTTGATGTCCCGAAGTCC
GAGATCTTGAGAACACCACTATAGGTATTAATCAACACGTTGTCGCCCTT
TATATCCCGGTGGACTATCTGATTGTCATGGAGGTATTTTAATCCTTCAA
GTATCTGCTTCGTATAAAAGCCGATGGTTTGCTCATTGTCCTTCAATGGG
CCCCATTTGGAACGAAGGAGAGCAGAAAGGCTTCCTCCTGGGACCTGCTC
CATGAAGATTTTGATGAAACCATTCTCACTGAAAGAGCCCAGATACTGGA
CAATATTTTTGTGCTTTAGATGCTTATGCAATGCTATTTCTTCATGTAGG
GGCTGGGAGTATCTGCTATCTCTCTCTGGGATTTCCTTTATAGCGATTCG
GACTTGGTTGCTCAGGTCTCGGCCTGCGTAGACGATCCCATAAGTGCCTT
TCCCTAAAACGACTCTGTCACCGTTCTCGTCATATTCATAGTCATACTCT
AGGGAGTCACTTTCACAATCACCTTCCTCCGTGCTTCTCCCCTTCTCTTC
AGTGATGGTGTTCACCATCTCAAAAAACTTTTTACAATGCAGTTCTGTAC
AGAAATAGATTTGGAAATCGTCAGAATTATGAAGCACATAAAGAAAACAG
CATCGTTCTTCAAATTTAGAAATACTCACTCCCCTGACAGAAGAAGCACT
AAAATTCCACTCATGTATACCTTTCTTGTCATCAGGAAGCACGTGCCAAA
TAGATATCGTCTTTTCCTCAACTTCATTGTTGATAGACAAATACGAAGGC
TGATAGATTTTGGTGGGCTCTAATATTAATACTGGAAACCGAACTACAGT
AACATCTGTCTTTGTGGCCTCGACCAGGAAATCCATCCAGAAGTCCACGA
GCTCCTGTTTGGCCACAGGCTGCTCTGTAGTCAGTTTCACAAAATGCTTA
TATATCAAAATTGTCTCTACAATCGACTTGAGGTACCATGCCGGTGTTTT
CAGTTTAAAAAGCTTTTCCGATGCTTGGATGACTCTCATGTGGTCATTGG
CCAGGACACTGGCACCCAGAAAAAATCCAACTTCCCAGTAGCTCTGGAGT
TTTTCTAAGTTTCCCTTTTTACCAAGGAGGCTACTCAGCTTCACCCCAAC
TTTCCGGAGCTCAAATGAAGACTCAAACTGATGTCCAGCCGCCAGGAGAA
GGACTGCGTAATTAATTCCTGACTGTAGTGATGGCTCAGATTCAAATGCC
TTTTTGAACCAAGAAGCTCCATGGTCTCGACTCTCAGTGTCCAGGAAATT
AGAGTCCAAAAACATGTCTTTGTAAATTCGACCAACGAGGCAATACATAT
CTGAAGCAACCTGCCCTTCACTTTGCACCAGCGGGATCATAACATCAAGA
GCTTTTGCTCTATCTCCAGGGAGATTTCTCCTATTCAGTGCAAATGCATA
ATGAAACTTCACATGGTGATGGGAAGCCAAATCAAAGGTTGGCAGCTTTT
CTAATGTCTCTACCAGCTTCACAATAGAATCATAGTCCTGGATGTCTCTG
TAGGAAAGTAAGAGGGTTATGACAATATCCGCTGTCAAGACTTCAATATT
ATCTACTCGTTGCCGAATTCTTGCCAATTCAGCTGCCAATTCTTTACCAG
TGTATAAATTTCGAGCTTTCCTGATATCATTGAGTATAGATTCCCGGAAA
TACTGGCTCGAACTTGCTTGTGCCACCTTCAGAAGCTGAATGAAACGGTC
CACAAGAGGTAAGCAAATGGGTCCAAGAAGCAGCTCGAAGTTCGGTTGCA
TGAGCTCCGTCAACCCCTTCATGAAGCTGCTATCACAGCAGTAGACCTTG
TTATGTGGAGTGATCATGTAAGGGACGAATGTGTAGTTCCCAGTGCACAT
AGTATTCTTCTGGCAAATGATTTCCTTCAGTGACTGCAGAGAGTCTGAAT
TATTATCACAGTAGAGGATGATGTTGTTGGCCATGCTGAAACTTTCTCTC
ACTCCGAGGTGGTAAAACAAGGACGGCTGGCGGAAGGCATCGCTCATCTC
CACCACAGCAATATCTGCATTGTAAAAGCGGTCCAGCACCGTGGTTTCCC
CGAAGTCCAGTTTACCAAAATGCAGGGTCTCCAGGGTGGCGCCCACCGTC
TCGCACGCCTCCCGCAGGCTCTGCAGGGCCTCGCTCTCGGCCACCACGAG
CTGCCCCTGGCTCGCTTCGTTGATCACATATGCCACCGTGGTCCGTCG
>GL192415.1:3039004-3039005
TT
>GL192415.1:2988774-2988774
G
>GL192415.1:2929284-2929293
GTCATTTCAG
>GL192415.1:2339272-2339284
GGTCCAATGTTCC
>GL192415.1:2048960-2048963
CGCG
>GL192415.1:1837710-1837723
GGGGCTGGGAGTAT
>GL192415.1:1826323-1826430
GGCCTTCCACAGTGTGCACAGCGTCCCTCCTCTTAGTCTGAGGCATTTTA
AATCATCACGTGTAACATAGAAGAGAACATCCTCTAGTGAATAATCCTCG
GCCAAAAA
>GL192415.1:1665886-1665894
CTGAAGCAG
>GL192415.1:1634009-1634010
CT
>GL192415.1:1560929-1560930
TA
>GL192415.1:1490746-1490761
CCTGAAGGAGCCAAAG
>GL192415.1:1192555-1192574
CTTTTGTGTTTCTTTCTTTC
>GL192415.1:849727-849739
CCTTGCTGCTAAT
>GL192415.1:773810-773825
TTTGCCCACTTCAGAA
>GL192415.1:528088-528094
TGATTTT
>GL192415.1:490806-490816
CTTGAAGGAAT
>GL192415.1:469438-469454
TGGTAGTGTAACAGCAC
>GL192415.1:129543-129547
CTTGG
>GL192416.1:3057076-3057094
CTCACTGTTGGCACTTTCC
>GL192416.1:3038634-3038635
TT
>GL192416.1:2654560-2654576
CTGCTCCGGAAGGAAGA
>GL192416.1:2559862-2559875
TTTGTGTGTTTGTT
>GL192416.1:2385709-2385728
AAAAAAAAAAAAAAAACAAA
>GL192416.1:2277984-2277984
T
>GL192416.1:1269369-1269384
GGTGGGCGTTGTGGAA
>GL192416.1:1203224-1203235
AAATATAGTCAG
>GL192416.1:747058-747071
GCTGTGTTTCCTTT
>GL192416.1:670672-670685
GGTGTGATGTCGTT
>GL192416.1:638837-638849
ATGGCATCTTCAC
>GL192416.1:593403-593413
GAACTGAAGGAGCGGAGG
>GL192416.1:505093-505106
CGGCGAGGTGCCCC
>GL192416.1:341597-341597
T
>GL192417.1:3100375-3100408
TCTGCCCATGGTCGGGCCGGGGGTGCCGGGGCTCATCGCCGGGTGGCTCC
TTTGTTGCGCGGCCGCCCAGGCCGGGCTGGCAGCGGCGTACTGGGCGCCC
ATGTCCTTGCCCAAGCCCATGCCCG
>GL192417.1:2283815-2283822
CCTGTGCG
>GL192417.1:1633536-1633549
CGAGGGAGGGAGAA
>GL192417.1:1606889-1606903
GAGAAATCCGGATAA
>GL192417.1:1287583-1287583
T
>GL192417.1:1190122-1190124
TTT
>GL192417.1:981315-981328
GGGGGCTGGTGTGAGGGATC
>GL192417.1:947896-947906
TGTCCCTTCCCCCAACTCGTG
>GL192417.1:865517-865528
CCTGGCTTTAGG
>GL192417.1:846292-846305
CGTGGAATCAGCAG
>GL192417.1:680265-680265
T
>GL192417.1:519647-519786
GGGCCGGAGGGGGCCGCGCTGGGAACTGCGCCGCGCCCTTGGGCTTGGGC
GGGTGCTGCGGCGGGGCCCGCGGGGGCTCAGCCAGCTGCGCCGCCTTGAG
CGCCACCTCGCGGTTGTTCCTGCGCAGCGTGGCGTGGATG
>GL192417.1:487815-487827
AAGGAATGGGCCA
>GL192417.1:402273-402280
CTGGGACT
>GL192417.1:326804-326819
CCGGCGTGCTTGCCTT
>GL192417.1:269788-269793
GGCCCC
>GL192417.1:263714-263751
GACAGCCGGGAGTGCAGCGGTCCTTTGCAGGCGCCGCG
>GL192417.1:82595-82601
TGCAAAC
>GL192418.1:3084223-3084250
GCCGGGTCCCGGGGCGACTCGCGCGCGG
>GL192418.1:3032256-3032259
GCTT
>GL192418.1:3031518-3031576
GGCAGTTCGTGGGGGGACTCGGGAGCGGAGCGGGAGGCTCTGCGGGACCC
AGTCGGACC
>GL192418.1:2909609-2909615
CAGATTT
>GL192418.1:2771851-2771851
G
>GL192418.1:2669034-2669039
AACAAA
>GL192418.1:1604271-1604272
CG
>GL192418.1:1574525-1574530
CTAGGG
>GL192418.1:1226583-1226590
CCTGTGCG
>GL192418.1:712017-712024
CCTGTGCG
>GL192418.1:476311-476327
GTCGCTACGGCTGGCCG
>GL192419.1:3040789-3040798
CTTGTGCCTGCGCCTCCAT
>GL192419.1:2700184-2700191
CCTGTGCG
>GL192419.1:2086080-2086110
CACGAAGACTTAGAAGACAACACACAAAAAA
>GL192419.1:1974404-1974416
TGGGGCACTGGAT
>GL192419.1:1809669-1809692
GGGGCTCGGCGGCGGCTGCAGGGG
>GL192419.1:1782667-1782682
GGTCTGGGACAACCCG
>GL192419.1:1365034-1365044
GTCGAAGTAGC
>GL192419.1:1233563-1233566
GTCA
>GL192419.1:1220913-1220928
CACTCCACTTAAAGAC
>GL192419.1:1211179-1211179
T
>GL192419.1:1186232-1186238
CTTTCAA
>GL192419.1:1171877-1171878
TT
>GL192419.1:1129001-1129003
GCC
>GL192419.1:1089731-1089738
CCTGTGCG
>GL192419.1:33995-33997
TTT
>GL192419.1:-(72+Ns)-(-Ns)
GAGAAGTAAGTAAGAGTCGGTTCCATTCCAGGAAGAGAAATCAACTTGCA
GAGAGCGATGGAGTCGAAGCAG
>GL192420.1:3040982-3041078
GGCCGGTCGGCAGGCGGGCGCACCGGCAGACAGACGCACGGGAGGGCGGA
CCGCCGGACGGCCAGGGGGTCGAGCAGACGGCGGCCTGGCCGCTCCGGCT
CCCAGG
>GL192420.1:2990719-2990737
AGATCGGAAACTACTGAAG
>GL192420.1:2924033-2924064
CATCGCTCTCCCCCAGCCCCTGGCAACCACCA
>GL192420.1:2889991-2889994
AATAGTGGAT
>GL192420.1:2780497-2780511
TTTTACTGATAATAG
>GL192420.1:2621087-2621088
TT
>GL192420.1:2577189-2577196
CTGCCCCA
>GL192420.1:2522689-2522696
ACACACAC
>GL192420.1:2398776-2398789
GTGTGTTGTGTGTG
>GL192420.1:2160995-2161004
CTATGGACAC
>GL192420.1:2136490-2136490
A
>GL192420.1:1919193-1919216
TGGGGGGGGCGGGGCGGGTGCAGC
>GL192420.1:1832056-1832093
CCTGCGGCCGCCCGCGGCCCCCGCTCGCCTCGCCGTGC
>GL192420.1:1668222-1668238
GCCTGGTGCCCTGAGAG
>GL192420.1:1641485-1641485
T
>GL192420.1:1621765-1621767
TTC
>GL192420.1:1604344-1604355
AAGCGTAGCAAT
>GL192420.1:1509042-1509057
CCACATTCTTTAAAAT
>GL192420.1:1462650-1462656
GTGGGGG
>GL192420.1:1417907-1417921
GGAAGCCAGCTGAAC
>GL192420.1:1312108-1312108
TCTGCCATCTGCAT
>GL192420.1:1234806-1234824
GCCATCCGTCCACGTAAAA
>GL192420.1:1211313-1211328
CTTTGAGGGACAGGTG
>GL192420.1:1034990-1034997
CCTGTGCG
>GL192421.1:3018890-3019335
TGGCCGGGGCCTGCGGGACTTCGGCCAGCCCGAAGACTTCCCCAGGGCCA
AGCCGCGGCGGCGCATCGCCAGTGAGACCCACAGCGAGGGCTCCGAGTAC
GAAGAGCTTCCCAAGCGGCGGCGGCAGCGAGGCTCGGAGAACGGGAGTGA
AGCCTCGCTCCTGGAGCGGGAGGGCAGCGCCCTGAGGAAGGGTGACTTCA
GGGACTCCTGGCGCTCCAACAAGGTGTGCTCCGAGGACCCGAGCGGCCTG
GAGGCCAAGAACCGAGGCCCTCGCGCCTTTGGCCGGGCGCTCCCTCCCCG
GCTGAGCAGCTGTGGCTACGGGCGGAGAACCTTCGTGTCCAAAGAGGCTG
CCCACTGGCAGAACAAGAGCCCGGGTGCCTCCTGGCAGGAGTACAGCTCT
GCGGACGCGTGCGGGCCCCGGCGACCTGCAGAGAGAGACTGTGTCCCTGA
CGCCTACAGACATTCTGACTCGTTTGGTGCCAGGGCCTTCGAGGACAGCC
GCCTGGAGGACAAGAGGCCCTTCTTCTCCGACGACCACGCGGCCGACGTG
GAAGGCACAGAGAATCGGCCCTTCCGGAGAAGGCGTCCCCCGCGCCAGGA
CAAGCCGCCGCGGTTCCGCCGCCTCCGGCAGGAGCGGGAATCTCTGGGCC
TCTGGGGGCCCGAGGAGGAGCCCCACATGCTGGCAGGGCCATGGCAGGGC
CGGCCCAAGCTCTGCCCCGGGGACAAGAGCGGGTCCCCCGAGCTCTCGTA
CCAGAACTCGTCCGATCACGCCAACGAGGAGTGGGAGACGGCCTCCGAGA
GCAGTGACTTCAGCGAGAGGCGGGAACGGCGCGAGGGCCCCGGGGCTGAG
CCTGACCCCCAGGCGGACGGCAGCCTCCCCGGGGCTGCTGTGGGCGAGAA
GAAGGAGCTGGCCAAGAGGAGCTTCTCCAGCCAGAGGCCCCTGGCTGACA
GGCAGAGCCGAAAGCTGGAGCCGGGGGGGTTTGGGGAGAAGTCCATTAGG
CCAGGTGGTGGTGACACTTCTCCCCGTTATGAGAGCCAACAGAATGGGAC
GCCTTTGAAAGCCAAAAGGTCCCCAGAGGAGGCCTTGCCTGGAGGTCTTG
GTTGCAGTGGTGCGAGCAGCCACTATGCGTTGGAGCGGGCAGCCCATGCC
ACTTCTGATGTCCCCGAAGCCCCCTGTGAGAAGGCAGAGAAGGAGGCCAA
GCTGGCTGCTCAGAGGGCGGGTGAACAGGGAGAGACCATGAAACAGTTTG
ACCTGAACTATGGAAATTCCATCATTGAAAACTGCGGGTCCAGCCCTGGT
GAGGAGAGTGAGGTGGGCCCCATGGCCGGTGAGGGCTTCATCGAGGTCCT
AACCAAGAAGCAGCGCCGTCTGCTGGAGGAAGAGAGGAGGAAGAAGGAGC
AGGCTGTGCAGATGCCTGTCAAGGGGCGCGGTCTTTCCTCCCGTATTCCT
CCTCGGTTTGCTAAAAAGCAGAGCAACTTGTGCCTGGAGCAGAGCGACGT
GACCGTGCCCGGCAGTAGCCTGGGCACCGAGATTTGGGAGAGCAGCAGCC
AAGCCCTCCCTGTTCAGACCCCAACCAACGACTCCTGGACAAAAGCCGCC
ACTGCCTTCAACAGCGCCGAGCCCGGCTCTGCCGAGCAGGGTTTTAAGAG
CAGCCAGGGGGACAGCGGCGTTGACCTGAGCGCTGAGTCTCGGGAGTCGT
CTGCGACCTCCTCCCAGCGCAGCTCCCCATATGGCACTCTGAAACCGGAG
GACATGAACGGGCCCGGCCTGGAGCCCAAGGCTGACAGCCACAAGGAGCA
GGCTCAGAAGCAGCCGGAGCCGAAGGATGCAGAACAAGGCTCAGGACAGA
GCAAGGAGCACAGACCAGGACCCATCGGCAATGAGCGTTCTCTGAAAAAT
AGAAAGGGCTCAGAGGGGGCCGAGCGGCTGCAGGGGGCCGTCATCCCGCC
TGTTAACGGAGTAGAGATTCACGTGGACTCTGTGCTGCCGGTGCCGCCCA
TTGAATTTGGAGTTAATCCAAAAGACTCTGATTTCAGCTTGCCACCTGGT
TCTGCCTCTGGTCCTGCGGGGAATCCGGTTGTTAAACTTCAGGATGCCCT
GGCCAGTAACGCGGGCTTAACTCAGAGTATTCCCATCCTCCGTCGCGACC
ATCACATCCAGAGGGCCATCGGCCTCTCCCAGATGTCCTTCCCCACCGCT
GACCTCACCCTCAAGATGGAGTCTGCACGCAAGGCTTGGGAAAACTCACC
CAGTTTGCCAGAGCAGAGCTCTCCTGGAGGTGCAGGCTCAGGCATCCAGC
CCCCGTCGTCTGTGGGAGCCTCCAACGGGGTCAACTACAGCTCCTTTGGT
GGCGTGTCCATGCCGCCCATGCCTGTGGCCTCTGTCGCGCCTTCGGCTTC
TCTTCCAGGCAGCCACCTGCCGCCTCTCTACCTGGACGGCCACGTGTTCG
CAAGTCAGCCCCGGCTGGTTCCCCAAAGCATACCTCAGCAGCAGAGTTAC
CAGCAGGCTGCCGCTGCCCAGCAGATCCCACTTTCCCTCCACACGTCTCT
GCAGGCTCCAGCCCAGCTGGGACTGAGGGGCGGGCTGCCCGCCTCCCAGG
CTCAGGAGATCTTCAGCTCCTTACAGCCCTTCAGATCTCAGGTGTACATG
CATCCCAGCCTGTCACCGCCCAGCACCGTGATCCTGTCAGGAGGCACAGC
CTTGAAGCCTCCGTACTCGGCGTTCCCAGGCATGCAGCCCTTAGAGATGG
TGAAGCCCCAGTCCGGCTCCCCCTACCAGCCCATGAGTGGAAACCAAGCC
CTGGTCTATGAGGGCCAGCTGGGTCAGGCTGCTGGCCTGGGCGCCTCCCA
GTTGTTGGACTCCCAGCTCCCACAGCTGACGATGCCGCTGCCTGGCTCCC
AGCTGCCTTTGCCGCGGTACGGCTCCGGGCAGCAGCCGCTGATTCTGCCA
CAGTCCATCCAGCTGCCGCAGGGGCAGAGCCTCTCTGTCGGGGCCCCCCG
AAGAGTCCTCCCACCCGGCTCCCAGCCTTCGGTCCTCAACACCAGCAGAG
AGTCCTCTCAGATGGAGATGAAGGGCTTCCACTTTGCCGACAGTAAACAC
AATGTCCCTTCGGGAGCCTCCGTGCCGTCACCGCAGACTTACAGGCCTAG
CTCTGCTAGCCCCAGTGGGAAGCCCTCTGGATCAGCAGTTAACATGGGCT
CTGTGCAGGGACACTACGTTCAACAGGCCAAACAACGAGTGGATGAAAAA
CCCAGCCTGGGAGCCGTGAAACTGCAGGAGGCCCCCTCAGCGGCCTCCCA
GATGAAGCGAACCGGAGCAATCAAGCCTCGGGCAGTCAAAGTGGAGGAGA
GCAAGGCCTGAAGGTGCTTGGCCACACCTCGCCCCCCCCTTGAGGACAGG
GCCGCTGGGCCTGGACACAGCCAGACGCTCGGACATCTCGGACATCTCAC
CAGATCCACCGTCCAACCACCTGGCCCAGACTGAGAGACCTCCCTTCCCT
TGTTCACTCCCGAAAGCTCCTTTGTCCGACCAGCTTGCCCCCGTGGATAT
GTGGCATTGACCTCGCTTTACTACGAAGCAAACAAGCAAGCAAATGACCC
CCGTCCCCACGACGTCCCCGCCTCCTGTCCACAGTGACCGTGGAGTGACT
CAAGCCTTTGTGCAGTACCGATGATCCCGCCCCTCCCCACCCAGCCCCAG
CCCTCCCCGCTCCCCAGCCAGGCGCTTTCTCGCGGCGCTCCCCCCACCCT
TCCCGGCCCCAGTCACAGTGGTTTGGCAGCAGGGCCATTTTAGTTCGAGG
CTTTTTGTTTTAAAAAGCAGCGAAAGTTTTTACAAAGGAGAAAGGAAAAG
AAAACAAAAACAGAAGCTATGTGTGCATAGCTGAACTTTTCTACGTTCTT
TGCCATCCTCTCCCTCACCCCTCCTCTGTCCCAGTACCACACTTCCCCCT
CCTGGGGCCACTGGGCCTTCCCTGTGATTCCTGAACACAGGCCTCTTGGG
CGGACATCCCCCATGCTCTCAGTGGGCTGACCGGTGCCGGTGCTCGCAGA
AAACGTGGAGGGCACGCAGGTGGGCAGCTCCTTGCGAGCAGTGAGGTGGA
GGGGCAGGTTAGGTTGGGGTGTCAGTTGGGTTCCAGCCCCTGATCTGATG
GTCAACCGCGGGAGCTTAGGGGCAGCCCAGCGAAGCCAGTGGCAGTTTTA
GCATAATCATGACACAATTTCTGTCCTGGACTCTTCTAAAGCCAGTGGAC
ATCCCGACCGCAGGGCAGCTGAGGTAAATCACGCAGACACGGAGTCCCCG
GGGTTTCCCGGTGCGGCCTGGACGCTGTGAGCTGACAGCACTGCAGGCCC
CAGTGTCACCCCTGCCCCTGGGCTCCGGCACCTGGGGGCCGCTCTTTGAC
CCGCACACCCTTCCTTGAAGCCTTCCATAACATGCCCTCCTCTTCCTCTG
AGCCTGTCTCTTTCTTGTCTGGATCCTCCTGTCCCGCCACCTTCCGCACA
GCTCGCCACTGGAAACCGGGAGGCGCCTTCACGTGGGGACAGGTGCGTGG
ACGGCTGTCAGGCGGGGTCCGCAGCAGAGGCATGTGGCCCTCGAGGCTGC
TGCAAGAGCTTCCTTTTTCTCCTTTTCTTTGCTCCCCCCGCAGACCCAGG
TGGGGCAGAGGGCCCGAGCTAGGCAGTGTCCGTCTTCCCAGATGGCTGGG
GCAGGGTCCAAGGGGAGGACAGCTGACGGTCTGACCGGTCCACCGCGGCC
ACGGGCAGCCTCGGAAAAAAGCCTCTTAGGCGTGTAGCGGTGGCCCTGGC
AGAACGTTCGTGTGAGCCATTTTGTGCTGGGTTTTTGTCGTTTCTTTTTA
AAATAAGTCCTAGAACGAAATCATCCCCGATTTAGTCATTCCGAGGAGAG
GGGAAGGGAAATGCCAGGTTTCGCATGTGCTCTTCAGAGTAACCGGCCCG
CCACCTACTTGCACGAGTTCTGCCACCGCCCCCGGTGGCTCCAGGGAGGA
CCTGGCTCCGGGGGCAAGCAGGAGGTGAGTGGGGTGAGCCCCGCAGCGCC
CACCCTCGGGGCCGCCGCACGCGTGTCTAGCGTAGAACCAGGTAGAGAGC
AGCGCCTCGGGGATGGCGCTCGTAGCTTCTCGGGGCCCTTCCCCGCTTTG
CCCCGCCGGCGAGCGTGCCGGGCGGCCGCAGGGGCCTCCGGAAAGGGTCG
GTTTTCCTGACAGATGTGCTAGTGCTTTCTGTGCAGCTTTGTGTTCCCCT
TCCTGCCTCCGCCCTCAGACCGTGCCGCTCACCAGCTGGTCCTCTTCATG
CCCGAATCTTGATGCTGAGGTCCCTTCAAGGGCCGCTCGCTTTGCGGGTG
GCTCGCACTCGCCTGCCCTGTGTGCTCATCTGCGCTTTCTCTTCCCTGCG
AGTGTGTGACTGCTGTTGTCCCTGTGACCAGCTGCCCTGCCCGCCGCTCC
CCTCTGCCGCCACCTGCCTCCCTTGCCCGGCTGCCCCTGCAGGAGCCACA
CGTGTTCACCGCTGCCCGTACGCTCAGAATCACGGCCAGGCCCGCACACC
TAATTCCGGTGCACATTGTATGTCAAAAGGAAAAAAAGGTTTTCTCGTGT
TGAAATTCAACAGAACCGCCCCGGATGCTGTTCCAAACTCAAGGTGTACC
CTTCAGGTGAACCTGCCGTCCGCGTGACAGTACTTCCTGTTTGAGAAAAA
ATAAAAACAAAAGGTCACCTGTTCGCCAGCCCTTTTCTCTACCCCTGTAT
TTTCTCTCTTTCCCCCTCCCCAATAAAAACAGAAAACACTAGAATTTATT
TATATGTATTGATGTTGTAGGTCTAGGTGAAAAAAAGTAAATGTTTCACT
GCTCTATTTATATATAATGTCTGAACCATTCTGTGCAGGAAAGGCCAGGA
AATTGCATGTGACGTTCAGCGCATCCGCCACCTCCGTGTGCCCGAGCTGC
GGTCTCTTTCCCACTAAGATACAGGTTTTAAACTGGGCTTGGAGCCGAGG
GCGGTTCTGAGGCCTGCCCGACCCCCCGTCTCTTTCTCAGTCTGATGAAA
TGCAGTTTTTAGTGCAGAGAGGTTTTAAGGTGCAATATCTCTTCTCTTCA
TGTGGTTTTAGAACCCAGCTCAAGGTGATAGGGCTTAGGGTCTTATTTTG
GTTTCAAACCCCCATCCTCAGAGTGCAAATCCATGCAGAGGCCTCTACCA
GGATGCCATGGGGCCTTTGCTGGGAACGGGTGAAGACCAGCACTTCGCTT
TCTGGGGCTGCTAAGATTGGTGTAGGGGGAGGGGAGTGGGGGTGTTCAGA
GCCCTTTCACTGCACCTCTGCCTCTTTTCTGATGCCGGCAGCTTGGCCCT
GGCCATTGATGGCGCAGCCCGTTGCTTGGCAACCAGTGACCCCGCAGTAG
TGTCCGTCCAGTGTCAACTACTCAGTGGGGTGAAATCCCAGAGTGTGGAG
TCGAGTGTCCAAGAGGCATACACCCCCCTGAAAACTTCCCCTGCCGGTTA
TATTTGGTCTGGTTTTCTTTACCGTTGCTTCCCCCTTTTTAATCCACATT
ATTATTGTTTTCAGACTTGGAATTCATACACTTCTGCCTCTGGGTTCCTT
ATGAGGGAAAACAGGATGACTTAGACATTCAGAAATCGGTTGAGTTCCAA
AGCTGTGGTCATTCCAGCCACTTCTAGGGATATTGGGGAATCTTGTGAAA
TACTGACCTCAGGTCCCTCCAGCTACGCCCTCGCCCTCCTGCCCTCTGGA
CGGGTGATGAGGTTTGTGACTGATGCTCAGGGCCAAGGAGGCAGAGGGTG
TGCACGTGGGTGCACGGCTGTGTCAGAAATGGCCCACTGAGGCAGTGTGT
GGCAGACTGGTAAAGCCCTTCCCTGCTGTTCGATTCCCCTCCACCAAGTA
GCTGCATGTTGCCCCTCAAATCTGTATTTGTCCCTTTTCACTGCTTGCAG
AGCAAGCCTGGGTTAGAAGGTCTGTGGGAAATGGCCTTTGACAACCAAGG
ACAGTAGAGTGTTTGTGCTTTGTCATGTTCTGTGCTGAATGGGAAATGCA
GGCTTCCAGAAAGCCAGTTCTTCCTGCTTGAGAATGTGAGCTGGACCCAA
GAAATCACCTGGGACAGGGTGGCTCAGTGTTGGGGTCAGGCACTGTCCCC
AGCCATGCCCTCCATCGGGACCACCAGTGCATACTTGGCTAGTGAGCTTC
CAGGCGCATCTGACCTTGCCGTTCACCATTTCCCCACCCTCGCTGGGTGG
CAGTGTCCCCAGGACCCTGTCTTCAGCATGTTATGAAGCCGTGGAGTGGA
AATCTCTGTGAAGGCTCTGTGTGGATGACGTTCTTCCATTGTTTAAAGGG
GACACTGTACTCGAAGCTTTTGACCTCATGCCTTGCCTGGTAAAAAGGGT
TTGGGTTTTTTGTTGTCCTTGAGGGTTGTGTTTTGTTTTTGTTCCCTTTT
GTTTTTATTTTGGCCTTTCCTCTTTGTCTTTTCATGTAGACCAGATATTT
GAAAGGGCAGACGATGGCTAAAGGTGTAATGTGCAGCTCGTGTATATACA
TTTTTGGGAAGCTTTTGCCTTGGATGGGAAATGGAATCATGGATTCAGCA
GGTCATGGTGGCACACTCACCC
>GL192421.1:2919711-2919728
AGGGGGAGCTCAGACTGG
>GL192421.1:2871665-2871703
GGCAGGGCGGGGGGCGGCGCCAGCTCGTGCGGGGCCTCGGTGCTGAACG
>GL192421.1:2828007-2828015
TGCCCGAGG
>GL192421.1:2817448-2817457
GATGCTTATCG
>GL192421.1:2797570-2797570
T
>GL192421.1:2725744-2725930
GGGCGAGCGAGAGAGCGAGCAGGCAGCAGGCAGCAGGCGGGCGGGCGGAC
GGACGGCACGGAGGGAGGGAGCGAGCGAGCGAGCAGCCGCGCCGCCGCCT
CGCAATCCGCCGCCATCCCGCCGCTTCCGCGCCCGACCGCCGCCCGACAG
CCATCGCCCGGCCCAGTCGCGCCCGCGGAACCAGACC
>GL192421.1:2557976-2557994
GGCGTGATGGGAACGTCCA
>GL192421.1:2501530-2501661
GGCCGCCAAGCCCCGAGCCGGCGGGAGCTCCGCGCTCACCATGTCGGTCG
CGCTCAGCAACAGGTTCCAAGGAGGGAAAGCGTTCGGCTTGCTCAAAGCC
CGGCAGGAGAGGAGGCTGGCCGAGATCAACCG
>GL192421.1:2464218-2464218
CCGGGAGGGGCTGCCGGAG
>GL192421.1:2327662-2327663
CA
>GL192421.1:2305231-2305249
GGCCAGCGGGGTGCTCCGGGCCTGAACGCGCGGCGCAGCGAGCGGGCGGG
GCGGGGGTGCCGGCCCCCAGGCCGCCGGCGCGCGAAAATGTTGGAGATCT
GCTTGAAGTTGGTGGGCTGCAAATCCAAGAAGGGGCTTTCTTCGTCGTCC
AGCTGTTACCTGGA
>GL192421.1:2162963-2162965
TTT
>GL192421.1:2140741-2140753
ATGGTGGGATTTA
>GL192421.1:2121274-2121275
GA
>GL192421.1:2054403-2054404
AG
>GL192421.1:2019460-2019507
CGACGCAGCCGGCCCTGCGCCGCCGCCTGCCACCGCCGCCCGGGCCAC
>GL192421.1:1895518-1895534
CCAGCTGCTTGTGCTGA
>GL192421.1:1863851-1863853
GCA
>GL192421.1:1829111-1829129
TCCAGGGCCCAGAGCCGGG
>GL192421.1:1820348-1820363
AGGAAGTCCAGCAGTG
>GL192421.1:1723982-1724018
GCGGCACGAGGCTGGGGCCCGTCACGGCCCAGGAACA
>GL192421.1:1697671-1697672
TT
>GL192421.1:1690968-1690968
G
>GL192421.1:1556595-1556615
CGGACTGGCAGAGGAGCCCCC
>GL192421.1:1554561-1554562
GC
>GL192421.1:1545941-1545958
CGGCACAGCAGGCAGTGG
>GL192421.1:1533926-1533943
GCCCCTGCCGGACCCCAG
>GL192421.1:1507985-1508014
AGCTGTGGGTGCGCTTGACTGACAGGCAGC
>GL192421.1:1501740-1501742
GCA
>GL192421.1:1485318-1485326
GATAAAACTGTACCAG
>GL192421.1:1414717-1414718
CT
>GL192421.1:1355060-1355078
CCGGGAGCCCCCGCCCGGG
>GL192421.1:1097498-1097498
C
>GL192421.1:981951-982026
GTGAGAGGGGACTGCAGGCATCCGGGCCGGCTCCCGGCGGGAGGAAGATG
GCTGAGGGCGAGCGGCAGTCGCCGCC
>GL192421.1:935191-935203
CCCCCCGGATGGC
>GL192421.1:929074-929090
CCCACAGCTTGGCTTCG
>GL192421.1:918637-918723
GACGCACGGCAGGCCGCGCTCAGCCGGAGCGCAGCCTGGCAGCCCCCAGC
CCGCCGCCGCCCGCCCGCACCCCGCCCACCTGCTGCC
>GL192421.1:898248-898275
CCGGCACCTAGGCCCCGGGCCTGCCGCA
>GL192421.1:861128-861145
TCTCCGGCAGTGGAAGAG
>GL192421.1:852773-852791
CGCCGGCGGGCAGTGTGTG
>GL192421.1:836057-836095
TTAGAGGACAAGAAGGGGGCTTGAAAGGTCAAATGAGTCATAAGGCAAGA
AATATTTCAACACTTGCTCCACTGCAATCGTAAATTTTCCTAAGATTTAT
TTGGGGTTTCTTTTGCAGAGCTGTCTAGATCTGCACAAGATGGAGAATTT
TTTTTTTTAAAGATTTTGTTTGTTTATTT
>GL192421.1:819510-819525
CAGAGCTGTGCACAGG
>GL192421.1:804471-804471
A
>GL192421.1:772097-772106
CCATGGCGAA
>GL192421.1:756402-756423
CGGCCACCTCGCCGCCGCCGCC
>GL192421.1:738750-738808
GGCGGCTGAGGCAGCGGGGGGATCCGGAAGTCAACACCATGTCGAGTCTG
CACAAGAGC
>GL192421.1:729983-729986
TGTGTGTGTGTTGTGTGT
>GL192421.1:701642-701656
ACCAGCTCCACGTAC
>GL192421.1:695546-695546
CCTCCTGC
>GL192421.1:681333-681349
GGGGGAGAGGTGAAGGA
>GL192421.1:674555-674655
GCTGAGAGCTTCGCGGGCGCGGTGCCGTTACTCGCAGTCGGGCGGCGGCA
GCGGCACAGCGCTGAGCGCACATCGCGCCTTAGCAGCAGCAGCAGCAGCA
GCGGACGTACTCCCGCCGTCACAGCCCCTGCGCTGGTGCAGCCACCCTCG
CTCCCTCTGCTCTTCTTCCCTTCGCTCGCACCATGGCTGATCAGCTGACT
GAAGAACAGATTGCTGAGTTCAAGGAAGCTTTCTCCCTATTTGACAAAGA
TGGCGATGGCACCATCACAACAAAGGAACTTGGAACTGTCATGAGGTCAC
TGGGTCAGAACCCAACAGAAGCCGAATTGCAGGATATGATCAACGAGGTG
GATGCTGACGGTAATGGCACCATTGACTTCCCAGAATTTTTGACTATGAT
GGCTAGAAAAATGAAAGATACAGACAGTGAAGAAGAAATTCGCGAGGCAT
TCCGAGTCTTCGACAAGGATGGCAATGGTTACATCAGTGCAGCAGAGCTC
CGTCATGTCATGACCAACTTAGGAGAAAAACTAACAGATGAAGAAGTAGA
TGAAATGATCAGAGAAGCAGATATTGATGGAGATGGGCAAGTCAACTATG
AAGAATTCGTACAGATGATGACTGCAAAATGAAGGCCTACTTTCAACTCC
TTTCCCCCCTTCTAGAAGAATCAAATTGAATCTTTTACTTACCTCTTGCA
AAAAAAAAAAAAAAAGTTCATTTACTCATTCTGTTTCTATATAGCAAAAC
TGAATGTCAAAAGTACCTTCTGTCCACACACACACAATCTGCATGTATTG
GTTGGTGGTCCTGTCCCCTCAAGATCAAGCTACACATGAGTTTTACGATA
TAAATACTTGTACTACCTTAATGATAAGGAAGCGCCTAGTGGACTCCTTG
CAGTTCCATTGCTCATGATTAATACACTGTTTGGGCTGGCCAGTTTTTCA
TGCATGCAGCTTGACAATTGAGCACAGTCAGGCATTTGTATTAAAAACGA
AAAATGAAAAAACAAATTTAAAACTACTTCAGATGGGTTCTAGTTCAATT
TGTTAGTATGAATTGTCATAGCCGGTTTACTGAAAACAAACATTTTAAAT
TGGTTTACCTCAGGATGCTGTGCAGAAGCATGGGTGAAGGATAAACTGTC
TAGTCGTAGCCCCACTTCGCAGGACGGCCCCCTTGTACTTCTGGGTGCCC
CCACCCCCGGTGACGGTGACACTCATCCCGGTGGCATGCTGCGTGTGTTG
GTTTAGCGTTGTCCGCGTTGTCCTAGAGCAAAATGGGTGTCAGGCTATCA
CCATTCACACAAATTAAAAAAAAAGAAAGAAAAACCTTTACCAAGGGAGC
ATCTCTGGACTCTCTGTTTTTAAAACCTCCTGATCCATGACTTGGAGCCG
GCAGAGTAGGCTGTGGCCGTGGACCTCAGCACAACCATCAACATTTGCTG
ATCAAGAAATTATAATTTACGTCCATTCCAAGTTGTAAATGCTAGTCTTT
TTTTTTTTT
>GL192421.1:670450-670520
CATGTCGGCGCCGGCGGCCAAAGTCAGTAAAAAGGAGCTCAACTCCAACC
ACGACGGGGCCGACGAGACCT
>GL192421.1:623775-623788
GCCACTTCCGCAAG
>GL192421.1:600741-600743
TTT
>GL192421.1:572427-572434
TCAGGAGCACAAG
>GL192421.1:521176-521194
CGTGCAACTTGCGGACAAG
>GL192421.1:506447-506461
GAAGGATTTCACCAT
>GL192421.1:506314-506343
GGAGCCGCCGCGGGAGCCGGACTGCATCCG
>GL192421.1:483945-483959
CGGGATGAGCTCTAG
>GL192421.1:428962-428985
CAACAAACAGGGCTGTTCTGAAGA
>GL192421.1:414379-414382
CGTACCGCCACG
>GL192421.1:395362-395382
CTCTGCATCCAATGTGGGGCC
>GL192421.1:360891-360900
GCGCGGTCTTTGGGCGT
>GL192421.1:349081-349090
GGGAGATCTT
>GL192421.1:334934-334940
TGCTGCA
>GL192421.1:315349-315361
CGGCCGGATCGCAGCCCGCGGGGCCCGCCGCA
>GL192421.1:295709-295716
CCCGGCACCCCACAC
>GL192421.1:269534-269547
ACTTCATCTCCTCC
>GL192421.1:229613-229615
CATGGCCTATGAGCAG
>GL192421.1:211614-211614
T
>GL192421.1:197893-197895
TCA
>GL192421.1:152280-152280
T
>GL192421.1:139791-139795
TAAAA
>GL192421.1:95050-95061
CAGTGGTGCCCT
>GL192421.1:75417-75422
TGCAAG
>GL192421.1:43428-43428
T
>GL192421.1:39273-39274
AT
>GL192421.1:37081-37096
GAGGGTTGAGCGCGTG
>GL192421.1:19158-19214
GGCGGCGGGACCCGGAGCGGGAGCAGCGGCGGCGGCGGCTGGGGGCGGCG
GCGCGCT
>GL192422.1:2944581-2944626
GCTGGCCAAGAACAACCGGCTCGGCGGGCCCGGCGCGCTGCCCAAGGGCC
TGGCCCAGTCGCCTCTCTGCCGCAGCCTCCAGGTGCTCAACCTCAGCGGA
AACTGCTTCCAGGAGGTGCCCGCGTCGTTGCTGGAGCTCCGCGCGTTGCA
GACCCTCAGCCTGGGTGGCAACCAGCTGCAGAGCATCCCGGCCGAGATCG
AGAACTTGCAGAGTTTAGAGTGTTTATATCTTGGAGGAAACTTCATCAAA
GAAATCCCACCAGAATTAGGAAATCTGCCTTCTCTAAGTTACTTGGTATT
ATGTGACAACAAAATCCAAAGTGTGCCTCCTCAGCTTTCACAGTTGCATT
CACTTCGTTCCCTCAGTCTTCACAATAACTTGCTGACGTACCTGCCTCGA
GAGATCCTCAACCTTATTCATTTGGAAGAATTGAGTTTGCGAGGAAATCC
ATTGGTTGTTCGTTTTGTTAGAGATTTAACCTATGACCCTCCAACTCTCC
TGGAATTAGCTGCACGGACCATTAAAATTCGAAATATTTCGTACACTCCC
TACGATCTTCCTGAGAATCTTCTTAGATACTTGAGTTTAGCCAGCAATTG
CCCAAACCCAAAGTGTGGAGGAGTCTACTTTGACTGCTGTGTCAGACAAA
TTAAATTTGTGGACTTCTGTGGGAAGTACCGCCTCCCCCTGATGCACTAC
TTATGTTCCCCAGAATGTTCTTCCCCTTGCAGTTCCGCCTCTCATAGCTC
CACATCGCAGAGTGAATCTGACTCGGAGGACGAAGCTAGTGTTGCTGCGC
ACAGAATGCAGAAAGTTCTTCTTGGTTGAAAAGAAAACAGGGTGGTATGA
AACATTAAAAGAACTGAGCAAAGGTGATTAGAAAAGAAAATAGACTTTGA
AATTCACTAGGAACCGTCACTAGAAACCGTATCTTCATCTTGGATGTCCA
TGAAAGCATCGGAGATGATGGAAGAGATTTTGTATTTCATCTTCCCAATT
CAGCAGGAATGAGTCCAGTTCCGTGTTTGGATTCTTTGAATATAATTAAC
TCTGAATGACAGTTTCAAATTTAGCTGATTGTTTGCAATTTTCACTCAAG
TTATGCATGAATCACAC
>GL192422.1:987673-987688
CCCGGAGGTGCTGGACGCGGCCGCGTCTGT
>GL192422.1:856512-856530
GGCAATGCGACACTGCCGC
>GL192422.1:800733-800749
GGGCCCTCATCTCAGAG
>GL192422.1:764250-764305
TCTTATAGCTCAAGCTTTTAGCAGTTGTCCATCTGGTACATTTGTCCATC
TGTCTG
>GL192422.1:746615-746624
TCTGGCCTTG
>GL192422.1:634816-634828
TTTTTTTTTTTTT
>GL192422.1:519600-519603
CACG
>GL192422.1:413388-413404
CGCATCGGACATGATCA
>GL192422.1:360547-360547
A
>GL192422.1:273692-273695
GTTTTTTTTT
>GL192422.1:84570-84587
CCCAAACCCAAAGTGTGG
>GL192422.1:488-496
GCTGCTTAG
>GL192423.1:2988771-2988953
TGGCCTCCGCGGGAGTTGCGCTGCAGCTTCGGCGGCCGGCCCCGGGAGGG
CCGCCCCCGCGGGTTGGAGACGGAGGTGGCGGCCCCCTTCTCCACCGAGT
CCATCTTCCTCCCACGCCTTCTCCCCAGCTTCTCCACATCCGGGAGCTCT
TCTCTCGCCACCTCAGCTCGGCGCCGCCCGATC
>GL192423.1:2968278-2968281
CTCT
>GL192423.1:2759032-2759033
TT
>GL192423.1:2476828-2476846
CTGGACATCTGAAATACAG
>GL192423.1:2332326-2332353
AACCTTCTGATTATAATCTGGCTTCTCA
>GL192423.1:1703143-1703150
CCTGTGCG
>GL192423.1:144842-144860
ACCTCAAGAAGAATCCAAG
>GL192423.1:133626-133641
CCCAGGTGCGGGAGAG
>GL192424.1:2995660-2995678
AGAGTTACCAACAAGCCAC
>GL192424.1:1674376-1674382
GCGAGAA
>GL192424.1:1421281-1421295
ATAAAAAGGAATTTC
>GL192424.1:904147-904148
TT
>GL192424.1:796254-796268
ATTCAGTGGTTCAAC
>GL192424.1:732840-732930
GGAAGTTCCCGCGGGCGGTGGGGACGGCGCACGCACCCGGAGTCACTTGT
CAGCTCTCGTCTGAGGCGGAGGCAGCGCCGCGCCGGACTGG
>GL192424.1:585667-585669
AGA
>GL192424.1:372438-372445
CCTGTGCG
>GL192424.1:184692-184693
GTTTTTTCACAAAG
>GL192424.1:50467-50474
CCTGTGCG
>GL192425.1:2988461-2988588
TGTCCAACAAGCCGCTGCGGCCACTGCCTGTCCCGCAGTTGGGACCACCG
CCGGCCCCACTACTGCCTCCGCCACCACCAGTCCTCCCGCCCTGTGCAGA
CGCCGCCGCCATCTTGTCTGCCACTGCG
>GL192425.1:2887389-2887392
GCCTGATGTG
>GL192425.1:2883585-2883593
TTTTTTTTT
>GL192425.1:2831392-2831399
TGACGCTGGCTGCCGTGTAC
>GL192425.1:2819530-2819541
GTTGTGTGTGTT
>GL192425.1:2803905-2803908
TGTA
>GL192425.1:2768821-2768835
CCAGTTATGCTCCAG
>GL192425.1:2765283-2765283
G
>GL192425.1:2708295-2708324
CGCCGTCGTCTTCGCCTGCAGTGGCTAGCC
>GL192425.1:2627059-2627063
TAGCC
>GL192425.1:2613809-2613862
CCCACCCGTCGGGCTCTTCGTCGGCTACTGCAGAGGATTCAGAGCCGAGT
CTGA
>GL192425.1:2553690-2553738
TACTCAGATTACGCCAGGTCCTCTTCAGGTAGAAACTGAAGCTGAAAGT
>GL192425.1:2528333-2528351
TTCCTGGGGGAGCAGAGCG
>GL192425.1:2501121-2501139
TCCGGGAGGTTTCTGGGCT
>GL192425.1:2493037-2493110
GGTTGGGCTGCGGCGGCGGCAGCTGTGGGAACTGAGGCGCTGCGCGTGAG
AGGTCCCAGACGCGTTTGAGGCTC
>GL192425.1:2382376-2382387
CCGACGTGTTCG
>GL192425.1:2362518-2362522
GAACA
>GL192425.1:2352311-2352311
T
>GL192425.1:2321522-2321530
CGCTCTTAG
>GL192425.1:2251532-2251539
ACAACGGA
>GL192425.1:2228584-2228585
CT
>GL192425.1:2198432-2198434
TGG
>GL192425.1:2144894-2144894
A
>GL192425.1:2123690-2123695
TCGCCG
>GL192425.1:2046289-2046299
CTGTGGTCAAG
>GL192425.1:1977928-1977936
TCTGTGCTG
>GL192425.1:1915922-1915932
CAAGCACAAGC
>GL192425.1:1894656-1894660
GCGAT
>GL192425.1:1660479-1660496
CCCGTCTTCATTAATTGC
>GL192425.1:1582324-1582331
CTACAACA
>GL192425.1:1546313-1546315
TTT
>GL192425.1:1478135-1478153
ATGGCTTCACGGGTCCCCA
>GL192425.1:1394944-1394944
T
>GL192425.1:1338320-1338328
TAAAATGGG
>GL192425.1:1290888-1290918
GGGAGCCGGCTGGCCCGCGCTCCTCCTGCCGGCCGGGGATTTTCCA
>GL192425.1:1248755-1248811
AAAAAAAAAAAAAAAAAAAAAAATAAAAAAAAAAAAAAAAAAAAAAAGGA
AAAAAAA
>GL192425.1:1233703-1233704
CT
>GL192425.1:1159217-1159222
CCACGATGACACCACGCCG
>GL192425.1:1089023-1089036
GCCGAGGCTAAAGA
>GL192425.1:1038047-1038104
CTCCGGCGCAGGTCCCGCGGACTCGGTGATGCGTCAGGACTACCGCGCCT
GGAAGGTG
>GL192425.1:919051-919051
T
>GL192425.1:595826-595826
T
>GL192425.1:397442-397469
GCTCGGCCGGCCGGCGGGTGGGCGACGA
>GL192425.1:188346-188347
TC
>GL192425.1:163274-163413
GTTCCCGTGGGGCAGTGGAGCAGCCGTGGGCCTCCGCGGGTCGTGACCCC
GGGGTCTGGCGCGGGGTGGGGCCGTGGGGGGGCAGGTTTGCGCAAGATGT
GCCGGGACTGCGCGGGAGAGGAGCGGCGGCCGCGCTGAGC
>GL192426.1:2944311-2944338
AGATAAAAGAAGGGAAGGGGGCGCCTGG
>GL192426.1:2784636-2784638
GTT
>GL192426.1:2758235-2758323
GGGGGGAGCCGGGGCCCGGCGGGCTGCTGCGCCTGTGCCTGCGGGGGCGG
CGGCGCCGGCTGCTGCTGCGCCTGCGCCTGCGGCTGCTG
>GL192426.1:1860957-1860971
CGGGTTTGTGATGTG
>GL192426.1:1753176-1753194
AGCACCTTTGGCATTGGTC
>GL192426.1:1713527-1713529
GCG
>GL192426.1:1492458-1492463
GCTACCGCC
>GL192426.1:1398226-1398231
CCTGTGCG
>GL192426.1:1275567-1275570
CCAT
>GL192426.1:1005501-1005508
GTTTTCTT
>GL192426.1:908509-908518
CCGGCAGCAACAG
>GL192426.1:846383-846399
CCTTACTTCAACTGCAT
>GL192426.1:677365-677382
CTGGAAGCGGGGTAACGG
>GL192426.1:581019-581019
T
>GL192426.1:503917-503929
GTGCAGCGGAGAT
>GL192426.1:453026-453039
CTAGTTTCATGACC
>GL192426.1:448510-448510
A
>GL192426.1:427878-427879
GC
>GL192426.1:377496-377511
GTTGGTCTTGAACCAC
>GL192426.1:285578-285592
CCGCTGCCTTTTGAG
>GL192426.1:276827-276836
GTTTTAATAC
>GL192426.1:267816-267819
CGGT
>GL192426.1:237880-237899
CCGCCGCAGGCTCGGCCAGAG
>GL192426.1:181736-181736
T
>GL192426.1:122465-122483
AAAAAAGTTTATTACCCAG
>GL192427.1:2140543-2140543
C
>GL192428.1:2889837-2889853
AGTTGTGGAAATGAGCC
>GL192428.1:2214691-2214698
CCTGTGCG
>GL192428.1:2137612-2137619
CCTGTGCG
>GL192428.1:2076521-2076522
TT
>GL192428.1:2055665-2055668
TGTG
>GL192428.1:1839913-1839913
A
>GL192428.1:1597892-1597899
CCTGTGCG
>GL192428.1:1501448-1501453
TTTTTC
>GL192428.1:336450-336452
AAA
>GL192429.1:2923794-2923869
CCGCCGCCTCGCTGTAGTGTCGCCGGGTGGGCGGCACGAGCCCCGGCTGC
GGGGCGGCGGCGGCGGCGGCACCGGG
>GL192429.1:2857060-2857065
GGTGGCTCCTTGACAGT
>GL192429.1:2839123-2839129
TTTTTTT
>GL192429.1:2653246-2653247
TT
>GL192429.1:2563353-2563356
CGGCTGAGGAG
>GL192429.1:2552583-2552598
TCGGCCCGCGCCCGCT
>GL192429.1:2531094-2531108
GGACTACCTTTATTG
>GL192429.1:2472484-2472559
CCCGCCGCGCCCCGGCGGCTCGCCGCGCCCACCCCGCTCCGCGCCGAGGG
CTGGACGATGAGTTCCCCGGGGTCCG
>GL192429.1:2402483-2402490
CCTGTGCG
>GL192429.1:2304384-2304385
AG
>GL192429.1:2231435-2231452
TAAAATTCTCTACTTTAT
>GL192429.1:2150919-2150937
TTATCAGTAGACCTAAGCC
>GL192429.1:1835960-1835967
CCTGTGCG
>GL192429.1:1502938-1502945
CCTGTGCG
>GL192429.1:1394342-1394343
CA
>GL192429.1:1378310-1378317
CCTGTGCG
>GL192429.1:937349-937352
CACG
>GL192429.1:599741-599748
CCTGTGCG
>GL192429.1:532706-532707
AG
>GL192429.1:454092-454100
GATGCTGGG
>GL192429.1:298363-298364
TT
>GL192429.1:246099-246102
CACG
>GL192430.1:2899883-2899889
TCCAGCC
>GL192430.1:2366431-2366444
CACTGAGGACACAG
>GL192430.1:2099773-2099774
GA
>GL192430.1:1951979-1951986
CCTGTGCG
>GL192430.1:1636203-1636221
GTTGCTGGTCACAGTTTAG
>GL192430.1:1579205-1579214
GGCACTGAGAGATAGAAAC
>GL192430.1:1398286-1398303
GGGAGGAAGGGGAGGGGG
>GL192430.1:1282971-1282972
GT
>GL192430.1:1226288-1226291
CCAA
>GL192430.1:1103063-1103087
CCAAACCAAGAGCTGGCCACTAAAT
>GL192430.1:1093276-1093281
GAACAT
>GL192430.1:1078100-1078107
TTTTTTTT
>GL192430.1:1034866-1034882
GCTGTGTCTTTCACGGC
>GL192430.1:1013827-1013853
AAAAAAATTTTTAATTATTTTTGTTCT
>GL192430.1:970341-970341
C
>GL192430.1:945186-945186
T
>GL192430.1:838657-838657
C
>GL192430.1:838321-838322
GA
>GL192430.1:673178-673183
TTTTTT
>GL192430.1:422442-422442
T
>GL192430.1:346522-346525
GGAG
>GL192431.1:2885980-2885996
GAGGAAATCCCCCGGCA
>GL192431.1:2818946-2818946
C
>GL192431.1:2785052-2785058
CCGAGACAGGCCGGCCA
>GL192431.1:2757527-2757527
C
>GL192431.1:1859990-1859990
A
>GL192431.1:1570470-1570487
TCATTGTTTTTAATTCCT
>GL192431.1:1424820-1424827
CCTGTGCG
>GL192431.1:1379340-1379347
CCTGTGCG
>GL192431.1:350432-350452
TTTTTTTTTTTTTTTTTTTTT
>GL192431.1:203326-203330
GGCAG
>GL192431.1:56961-56974
ATCCACTCGCAGCTGC
>GL192432.1:2892241-2892290
GGCCCGAGTCCCCCTGGAATCCGGGAAGCCGCCGAGCGCCCCCCGGAAAA
ATCTCAAAAAGTGACCGGGAACGCGGAGCCACGCTGGGGACGATCCTCGG
CGGAGAAGGGCTGCTTTCCGTTCAAAAAAGAGCAAGCCGAGCGAACAGGG
CGAGTAATCGGCTGGCGGCGACGATGCCCGGGGCCCGGGGC
>GL192432.1:1591767-1591781
GGGAGACGCCGTGGG
>GL192432.1:1541223-1541225
CTG
>GL192432.1:1043903-1043908
GGAGCG
>GL192432.1:981289-981296
CCTGTGCG
>GL192432.1:570796-570799
CACG
>GL192432.1:197418-197460
CGCCGCCGCCGCTGCCGCGCACGCCATGGGAGCCGTGACTGAC
>GL192432.1:40468-40468
G
>GL192433.1:2843607-2843622
GCGAATAGAAACTGCA
>GL192433.1:2693175-2693184
CAAAGCCAAG
>GL192433.1:2645516-2645534
AGCAGATCCATCGGCATTT
>GL192433.1:2623771-2623772
TT
>GL192433.1:2552882-2552897
CCCCGGGGGCGGACTC
>GL192433.1:2467477-2467492
CTACCAAGGAAATAAG
>GL192433.1:2359471-2359489
GAAAAGATGTCTAAATGAG
>GL192433.1:2061289-2061296
CCTGTGCG
>GL192433.1:1375715-1375722
CCTGTGCG
>GL192433.1:103426-103438
GTAAATATGGTCC
>GL192434.1:2850012-2850043
TGCTCCAGGCTGAAGCGACGAGGCGGACGCTCCGTGCCCGCCGCGGCCCC
GCGCGCGCCCACGCCTGGCCAGTGGCCGCCTCCCCTGCAG
>GL192434.1:2779707-2779733
CACCGCCACCAGCGCGGGCGCCGGCCG
>GL192434.1:2602317-2602337
TTATTGGACATTTGTAAGAAG
>GL192434.1:2519279-2519290
GCGGCCGCGGAG
>GL192434.1:2514041-2514052
AGGAGCTGCTGA
>GL192434.1:2353015-2353027
CCTCCCCAGCTGG
>GL192434.1:1997721-1997736
TGGCTCCAATGTGAAG
>GL192434.1:1988953-1988954
AC
>GL192434.1:1966472-1966483
CCGACCCTAAAG
>GL192434.1:1812465-1812483
GTACTAAGGAAAAATGAAG
>GL192434.1:1805352-1805358
GTTGCAA
>GL192434.1:1699251-1699269
GCTGCTGTAGAGATTTTCC
>GL192434.1:1576116-1576128
CATCCCTTTGTCC
>GL192434.1:1500630-1500633
AAAT
>GL192434.1:1204341-1204346
TCTGGCAGG
>GL192434.1:937500-937505
CAGCAG
>GL192434.1:825007-825007
T
>GL192434.1:457864-457878
TTTTTTTTTTTTTTT
>GL192434.1:146015-146022
CTGTTCTG
>GL192434.1:52835-52835
T
>GL192434.1:(2850416+Ns)-(2850444+N)
GAGTCATATGCTCTACCAACCAAGTCAGT
>GL192435.1:2800125-2800138
CGCCACCACCGCGC
>GL192435.1:2731214-2731225
ACCCGCTGTCAG
>GL192435.1:2723827-2723845
GTCGTCGTGGCCATCCTGG
>GL192435.1:2672506-2672506
G
>GL192435.1:2668064-2668064
G
>GL192435.1:2664362-2664374
GCCAGTGTCTTAG
>GL192435.1:2641524-2641538
GTGCCCAAGACCATGC
>GL192435.1:2631626-2631644
CTCGAGAAGATTGGGGAAG
>GL192435.1:2611678-2611687
CCACAAATAC
>GL192435.1:2558448-2558464
CCTCAGCTGGGCCACTGG
>GL192435.1:2549565-2549566
CG
>GL192435.1:2480315-2480333
CGGCTGGCTCACGAGGATG
>GL192435.1:2462792-2462833
GAGCCAGGGCCAGCCAGTGCCCACCGCCCCCGCGCGGAGCCG
>GL192435.1:2397925-2397926
GG
>GL192435.1:2369620-2369635
CTCCCGGCAGCACTCG
>GL192435.1:2287913-2287914
CG
>GL192435.1:2273010-2273028
TTAAGCAGGGAGCCCAACA
>GL192435.1:2221116-2221124
ACGAGTCAG
>GL192435.1:2193189-2193202
AGAAATTCGAGTTGGAAGAAGA
>GL192435.1:2002459-2002460
CC
>GL192435.1:1930788-1930810
GGGGTAGGGGAGGAAGGGCAGAG
>GL192435.1:1871070-1871072
CCTGTGCG
>GL192435.1:1708644-1708658
CTAACAGAGATGATG
>GL192435.1:1599292-1599363
AGCCGCAGACAAAAGACCTCGGGGCCGGCCTCGCAAAGATGGCGCTTCCC
CTTTCCAGAGAGCCAGAAAGAA
>GL192435.1:1232891-1232897
CGACATT
>GL192435.1:1217737-1217738
GG
>GL192435.1:908692-908699
CCTGTGCG
>GL192435.1:808245-808245
G
>GL192435.1:(2846902+Ns)-(2846917+N)
GCCTGGCACGTCTTGG
>GL192436.1:2810992-2811000
GTCATACATGACATCAATG
>GL192436.1:2497607-2497619
TCTGGGCTGGCAG
>GL192436.1:2363804-2363822
TAAATACTTTGCTCCCATC
>GL192436.1:2157409-2157410
AA
>GL192436.1:2145892-2145894
TCA
>GL192436.1:2141502-2141503
CA
>GL192436.1:2101592-2101594
TTC
>GL192436.1:1727703-1727715
CTCCTTCAAACTA
>GL192436.1:1681855-1681859
CAACC
>GL192436.1:1646680-1646689
AAGATGGCGG
>GL192436.1:1511636-1511638
CAC
>GL192436.1:1290008-1290021
CTTTTTTTTTTTTT
>GL192436.1:1274690-1274704
CAACACCATAGATTC
>GL192436.1:1139043-1139050
TTTTACCAGATTCTCCGGCGC
>GL192436.1:1074073-1074099
CTGACAGAATGCTTGCTGCCCATCACC
>GL192436.1:1005228-1005274
GGCTGCCGCCTGCCCCTGCGGGGGGACCAGCTGTCGGGGCTGGGGCG
>GL192436.1:971586-971617
GCGGGGCGGGGGCAAGTGTGGCTTTTTTGCCT
>GL192436.1:432073-432935
ATGATGGTGGTGGTGGTGGTGATGGTGGCGGCCTCCCCCACTCCCTCGGC
CCTTTTCCTTGGGACCCTGGCCTCCACCCCTAGCCCCTGCCTCTGACTTG
CTGGAAGTCCTGCGACGTTTGCGATGTCGTGAGGTGGAAGACGGGGGTGC
AGAGGTAACTGAGGCAGCTGGAGGGGCTGAAAGGGAGCCTGAGGGACCCT
GTAGGGCAGATGGAAGGGGAGACACGACCTCATCCCTGCAGTTGATGGCT
GTGTTGAGTTCATAGGGCTGGGGGGCATCCCGGTTCTGGCCCCTATGCCG
CTGCTGCTGTGTGGTGCCCTCCCCATGGTGTGAGGGAGTGAGGGGGGCTG
TGGGGAGCACAGAGTGGCTATCATTCCCTCCAGTTGCCTGCTGCTGCTGC
TGGTGGTGCTGTCCCCGGTGTCTATGCCGCTTCCGACCAGTCTTGAGTGG
CGATGCAAGAACTACCTGGGCCTCATCAGTGCAAGTATTGAGACTGAGCG
GGTCAGTAATATCTTTGGGGATGAGGATTTCCACTGGATCTCGCCCCTTG
GCCGGAAGTGGAGATGACTTAGGGGTCTCCGCATTGAGTGCGCGGCTCAC
TTCCTCATCCAGGAGACTATTCAGGTTCAGTGGATCAAAGATATTGCCCC
CCAGGAGAAAGTTGGAGGGTAACACAGAATCACAGTCCGAATTAACCCGC
CTGCGCCTCTTGAAGGCCGGATGTTTGAAGCCTCCACCACCACCCCCTAC
GTTACAACTATTTCTCCTCTTGCCCCCGCCTCCCCCAGGGGGCCGGTGGG
GCTGATAGCCATTACGGGGTCGAGGAGGGGCAGGGGGGCCCAGTTCTGTT
CCGCCCCCTCCCC
>GL192436.1:296475-296477
CTG
>GL192436.1:235387-235396
CAAAAAAAAT
>GL192436.1:231441-231458
GCTTGGAGACAAGAGGAG
>GL192436.1:218646-218655
TAAACAATGA
>GL192436.1:206631-206655
CGGACGGGGAGGCCTCCTCCCGCCG
>GL192436.1:141932-141932
T
>GL192437.1:2811998-2812018
GACCCCACCCATGTTCTCTCTGGAGGGCCACCTCCAACACAGCCTCAATG
GCACACTCCAGCTGGCACAAGCCTCTGGGTTGGGCCATTGGATCCAGTGG
GGTCTTACCCATGGGAAATCTTTCTTCTGCAGTCAGCACCGCCCCGTAAC
CCTCTGTGCCCTGGATTGTCTCTCAGATACCTGGCCTGATACCTCCTGCA
GAGAGGCCCGGGAACCCCCGTCCTTGCACCAGCTACATGAGCTAGAGGAC
AGCAAATGTGTGTGTGGGGGTGGGGGGATGGGGCTGATAGTTCTTAAACC
CTTACCACCTGCCTTGGGTAGAGCAGGGGAGACAGATGAGGGTCCCAATC
AATATAGACAGAACCATCTACAACATCCTCAAGGGTAGGACCGCCCTTCT
GTCATCCTCCAGAGTGCTAGCTGTACTTTACAGAGAGGGAAACTGAGTCA
CAGACCAGGAGTCATGTTTCAAGTCCCAGAGCTTAGTAGGTGCAGGGCTG
GGCCTTCTGGGACTCAAGCACTCAACCCTGGGTGTTGACACCCGCCTGGA
TGTTGACACCCTGGGTGTTGACAGCCCCCTCTTCCCTACTGCAGGAGCCA
TCTCCCCACTCTGGAGTGAATGGGCTGCAGCCACTAAGCAACCGACAGCC
CCAGAACTCTAAAGCTGGAGTTTGCTCCTTGGCTCCATTCCCCCCATCCC
AAAGCAAGACCTCTGCTGCCTTGCTCGCTCCATGTCCACATCAACTGAAT
TTCCTTAGGCAGGGAAGGCATAAAGGCAGGAATTCTTCCTATTGCCAACA
TACCAAAGGGCCCAGGACTACCTCCTCCCATCTTGTGCCTTCAAGGTCAA
ACTTGGGACCATGGTAGGGCTGGGGCCTACTCCCAGCTCACCCGGACTCC
TTCCCGGAAGAAGGTCGGGAGGTGGGAGACCTGTTTCAGTCCAGGGTGTA
CCCTGATCAGCTGTGTGTGCTAGATAAAGCTCTGCCCTGTTCTGTGACTC
AGTTTTTTCATCTTTATAGCAACAAGTTCTCTGCCTCAATGGAGACCTTG
GGAGCACTCAGGATGAAATGAGGGGGTTTCTGACTCTGTTGCTGATGTGC
TATGTGCCCTTGGGGTCATCTCTGCCCCAGGCAGGATTCATTTCCCTGGC
TATACTATGGGGAAAAAGGCAGCCTCTCTCTGCAGCTCCTTCAAACTGTG
GCTATCTCCCCAGGGATCCCGGGCTCCCCAACGTGCAGCTCCCTCCCACC
TCTGGTGTCTTCCCTGGAGACCTTATAAAGCCATTGTTTACACTGGGGCT
CACAGCTCAGGGCTCCAGCTGCCCCAGTGACAGGCCAAACACAGGGCAAT
TCGAGCAACAGCACGGCTGAGTCACACTTTCCAACTGGATCAGGGCTGGG
TTGGGCCCCTCTCCTTCCAGGCCAGCCTGCTGGGCGGCAGCTCCTAAGTC
CATATATGACCTGGAGACAGAACCAAGCCCATCCTCCCCTCACCTGCATG
GCTTCTCTGGGTGTATGTGTGCACATGTGGGCTGCCCCCCACATGGCTCC
AGGCCCCAAGCGGCATCTGAGGGCTACCTCTTCCCTGACTCACATGACTT
TGGGCAATCCCCTGGCTCCCTCTGAGCCTTTGTCTTTTCTCCTCTCTACA
CAATAGGTGGGAAAAGTGATGGGGTAAGGAAAGCAGCCCCTAAGTGGGGA
GTCTGGAGTTCCAGTTTCTGGCCCTGTCTCTGACCTAAAACCTCCAGGAC
GCTGGGTCATCTTTCTCCTCTGAGCAGCTTCTCTGGAATGGACAGTTAGC
TCAGGACCTGAATTCTCTACTGTGGCTCTGAGGTGAGGTGGCTAGAGAGA
AAATGTCAGAGCTGGTTTAGAGATCCAGAAACATCTTCCTGTTAACTGGC
CCCACTCTTGAGCTCTCCAGTGAGTGTGGCACCACCAGCTCCCCAGTGCC
CAGACTGGAGGCCTAGCAGACTTCCTCGAGCCTCCTTCTCTCTCCCCAAC
TGGATACATCAGGAAACCTGTCCTACTTCTTATTAAGCTGCTCCAACTAT
CTAGCCCATTCCTTCCCTCCCCATCCCTCATCCAGGCATTGTTCTAGAAT
GCTAACCAGACCACATACATCCCTTCTCTGTTTGGAAATCTTTTATGACT
CTTGTTCTCAGGAGCAAGTTCAAACTCCTGTGGCCCCTTCTCCCCTTCAT
ACCCAGATGAAACTTCCTTCCCTTCCTGGGTGTGCCGTGCTCTCCATCCC
TCTCGCCCCCAGCCCTGTGCATAGGCTCATCCCTCTGCCCGGGACTCCCT
TTCCCTCCTTTAGCCTGAACTTGTCATTCAGATCCCAGCTCGGTTTGCAC
TTTCTTCAGATAGCTGTCCCGGGCCTGCAGGCCGGGTCCGGTGCCTCCTC
TGGGGTTCCCTCCTGGGCTTGCTCCATCTCAGTCCTGCTCATGTGGGTCG
TCGCTGCCCCTTTAGAAGAATGGTCTTGCCTGCTAGGCCCTGAACTGCCA
GAAGATAGGTCCGTGTCTAGCTCCTCCTGGCTGCTTCCCCCACCCACCTC
CCGGGTCTCTCTCTGCGCCCCTCTGAGCAGATTCCAGCATACAGCACAGG
TGGGCGAGGCGGCGTTTCTCACCGTGGGGCCCCTGAGCAGGGGTTAGGAC
TTTTTGGTTTTTACCAGCCCCTTCTGGACCAGACAGCGGTAGAACTCCTG
GATGTACGTGTACACGCACTTCCAGTCAGGCTCTCGAAGCCGCACCATGT
CCTCTGTGTCCAGGAGCTGCGGGCAGTCCGCATGGGTCTCAGCAGATGAG
AAGGCCACCTCGAAGTTCTGACGCCGGTTCTGCGGGCTGAGCTGTCCGTA
GTCGAAGGCCTCGGGAAAGAAGTTGTGCACCAGGGCACAGAAGGCCATCC
CATCACTCCAACTTGAGGAGAAGTTCTGGATGTCCACGTGCTCATAGCCA
CGTGTCTTGGCTCGGCACCAGTCCAGCAACATCTGCTTGATGCTGTTGGC
GTTGGGGACCCCAAAGCTGGTGGAGCGCTGCACGGCTGCGCGGGGTCCAC
CAGGGCTTCCCGCGGCGCCTTCCTTCTCCAGCTTCTCAATCATGGCCTTG
CGCGCTTGGGAAGCCGAGGTCTTGGGCAGGCTCTGCGCCTTCATCAGCTC
TTTCTTTTTCTCTGCCTGGCGTTTCTCGAGTGCCGCCAGGCTGCCGGGCC
GCGGGCTGGACTCATCTTCGCGGTCAAAGATGCTGCCCATCTTCTTGGAT
GAGGATGAGGAGAAGGTTTTGGTTTGCACCATGGTGCTGCCGCCACCATT
CTCCGAGCGCCTCACAAAACTGGACTCCACTGTGGTGGTGCGGGCCGTCC
GTGTGCCGTCATTGGAGTGGACGAGCCGCTCGGTCTTGGTGACAGTGCTG
ACAGCGGAGCCATCGGCTGCCCGCTGGCTGTGCTGCGTGGTGGTCTCAGT
GGCTGTGTTGCCACGGCCCTCCCCTGGCCTGGCCCGTGCCTCTTGCAGCC
GCCGTTCCCGTTCCTTGTCCCGCTGGTCTCTCTTCTTTTGTCGGAGCTCA
CGCAGGGCAGCCCGGATGAGCTTCCGTTCCTCAAAGTCTGTCGTCTGATC
CAGCATCTTGTCCAGGATGCTTTCATCCTCGATGGCCATCAGCTCCTCTG
CGCTCAGCGGGCTCCGCCTCTCAGGTGCTTTGACCACCCGTGTTTGCTCG
GCGCCGTTAGCCACTTCCACAGCTGCCGAGGGGGGCTCTGCTGGCTCTGG
CTCCATCTTAATGCTGCAGCCTCCCCGGCCGCCAGGGGAGGCATGGCTGA
AGCTGGTAATGTGAGTGACGCTGCCCAGCTGGGTCAGGGTCCCAGGGCTG
CTGATGTGGGTGATGGTGCTCTTGCCCCCACTGCTGGTGCTGAGGAGGGT
GGGAGGCGCCCGTAGCCCCAGCGTCAGTTCTGCCCTCTGGTTGCCTGTGG
GCAGCAGCACTCGGCTTCTGGATGCCTGGCCACGGCCATCCTTGATCTCG
ATGGTGAATGTGGTCTTCATACTGGCCCCTGGCTCGGCAGTGCCGACAGG
CACGGAAAGCGGGGCACTGGGCTCCTCTGCGCGGGCCACGGGCCCCCCTG
CTCCGTTTTCAAGGGGCCTGGCAGCCAAGCCCCGCCCCCTGGGGCCCTCC
TCCTGGGGGCAGCTCTGAAGCTGGGCCAGGGGCCTGGCTGTTCCTCGTGG
CTCCTTGCTGAATCGGGAGGAGGTGTCACTGGGGCCCCGTGAGGAGGAGC
CACTGGAGGAGGAGGCAGGGGTAGTGCTGATGTGGGAGGGGCCCAGGAGT
CTTGTGGGGGTCGAGGAACCCAGGGCCAACCGGGGTGGACCATCCTGGAG
CCCAGCAGCCATAGGAGAATCAGATGTGAACTTGCGCACACGATCCCGCA
CAGAGCTGGCCCGCTGGAACGGGGAAGAGCCACTGGCAGGGGTGGGGGGC
TCTCGGTTCTGGGCTGGCTGGTGGGGGCTGAGCACGGACAGGGAGCGTTG
GCAGGGACGGGGTCCAGGCAGGTCTGCTCTCTTTGTGTTGGAGGGACCTT
TGGTGGGGCCTTGGACAGCTGGGGGCTCTGTGGGACCAGGCAGGAGCTTG
CTGACCACCTGCCTCTCAGTGCTGGGGGTGGCTGGCAGTTCCTGGGGCTC
AGGGCTGGTGGCCCTGGGTGGGCTGGAGGGTGGCTCAGGGCTGCCCGCAG
CCTCAGCAGCAGGACACTGGGCCTCAGCAGGCTCTAGTGGAGGCTCAGGA
GAAGCAGTGGTGGGTGAACTGACAGGCGAGGCAGGTAAGCTGGGTGTGCC
CCCAAGTGGGGCCCGCAGCAGGAGTGTTACTGTGGTCACATCCCGGCTGG
TGCCCTGGGGGGTTGGGGTTGGCTCTGGGACCTCTGCCTGCTGCTCCTGT
GTCTCTGGCTCTGGCACCTCACACCGTTCCAGCCTCTGTGCTGCCCGACC
CTTGGTCTCCTCTCTTGAGCCACTATTGGGACGCCCGCTGCACAACCTCC
CAGCCAACGTGGCAGCCTCAATCTCCTGGGCCCTTACGCGGCGGATGGCA
GCTCGGATCAGCTTGCGTTCTTCATACTCACCGGCACCTCGCAGCAGTGC
AGTCAGCTCTTCCACATCATTCATGGACTCCAGCTGCCCTGCCAGCCGCG
CCAGAGCCGCTCTCTGCTCTGCCTCTTGCTGCTGAGAG
>GL192437.1:2710664-2710665
TT
>GL192437.1:2687819-2687902
CCGGAGGCGGCGAGCGGGGGGCCGCCCCAGGCGCGCAAGCGACAGCGCCT
CACGCACCTGAGCCCCGAGGAGAAGGCGCTGCGG
>GL192437.1:2490150-2490150
T
>GL192437.1:2457688-2457705
GAAGTACTCAGTGGGTTG
>GL192437.1:2301654-2301655
CTCCGAGCTTCCCAGTAAG
>GL192437.1:2284045-2284046
GC
>GL192437.1:2269218-2269234
TGAATTTATACAGCAAT
>GL192437.1:2263394-2263399
AGCGGCGG
>GL192437.1:2259187-2259197
GAGGTCCAGAG
>GL192437.1:2204454-2204462
AACCTCCAG
>GL192437.1:2192183-2192199
GCGGCACGGACGCACCG
>GL192437.1:2160142-2160146
GCCAGCG
>GL192437.1:2130691-2130691
T
>GL192437.1:2069609-2069626
CAAATGTCTGGAGTTTAA
>GL192437.1:2039599-2039616
GGGGTCGTAGTCACCGTA
>GL192437.1:1994306-1994324
CTGGAATTGGGTTCATAGG
>GL192437.1:1883423-1883542
CGCGCTGCCGCCGCCGCCAATGCCAATGCCACTGCTCTTGTCAGCACCCG
CCGGAGCCTTCTCCCCGGCCGTCCGCTGCCGGCGTCCCAGCGGGGGCGGC
TGGAGCTTAAACTTGAATGG
>GL192437.1:1734212-1734223
TTACATGCTCCC
>GL192437.1:1714941-1714965
GGGGACTCGGGGGGGTGGGGGCTAG
>GL192437.1:1463858-1463912
CTCTGGCTTTACACCCACCCGCTCATCAAGCTACTCTTCCTGCCCCGCCG
CAGCC
>GL192437.1:1430952-1431044
CCGGAGGCTGAGGCGGCTGAGGTGGCTGAGGTGGCCGCTGGGGCTGAGGC
GGCGGGCGCGGCCGGAATGGCGAAGAGCCGCGGAGAGAACGGG
>GL192437.1:1379786-1379801
CGGCCACCGAGCCCAA
>GL192437.1:1367893-1367898
AGTGCA
>GL192437.1:1345745-1345751
AGGACAT
>GL192437.1:1225314-1225325
CGGGAATACAAG
>GL192437.1:1145048-1145060
CCACGGGAGAGAG
>GL192437.1:1082969-1082972
GTGT
>GL192437.1:926406-926509
CGGCGGGCTGGGAGGAGTTAGAGACGGAGACCTACACAGAGGTGGTGACG
GAGTTTGGGACGGAGTTTGGGACAGAGCTGGGGCCCGAGGAGGAGGAGGA
GGAC
>GL192437.1:853739-853754
GATGGAGAAGAGGGGAA
>GL192437.1:824157-824164
ATCTTCGCGGTCAAAGATG
>GL192437.1:743007-743008
GG
>GL192437.1:683090-683108
GCTGCCAGGGAAATGGGTC
>GL192437.1:635059-635073
CTGCCCTCGAGTCGG
>GL192437.1:511506-511507
CC
>GL192437.1:455475-455486
GCTCAGCCATCT
>GL192437.1:437062-437076
GCTGGTCACTGGGAG
>GL192437.1:401179-401185
GCGGAGC
>GL192437.1:356393-356411
CTCTGAGCGCCACGAGCAG
>GL192437.1:321228-321232
TGCTG
>GL192437.1:245822-245839
TGCACTTCGATTATGCAG
>GL192437.1:199773-199786
GTTCTCCTAGACAC
>GL192437.1:160862-160874
TCCGGTTCGAAAC
>GL192437.1:139178-139180
AAA
>GL192437.1:3747-3749
TTT
>GL192438.1:2715210-2715241
GACCGCTGAGCGCGATGCTGAGCCATGGAGCG
>GL192438.1:2651418-2651436
ACTTTATTCAGCCCTCGAC
>GL192438.1:2606656-2606659
GGAG
>GL192438.1:2553008-2553025
GCAAATGTAATTGTGGTG
>GL192438.1:1861206-1861212
GGAACAA
>GL192438.1:1796370-1796383
CTTGACTTGAGTTT
>GL192438.1:1663582-1663596
CTGAAGTATTCGTCA
>GL192438.1:1564987-1564994
CTGAGATT
>GL192438.1:1082991-1082994
CACG
>GL192438.1:669764-669771
CCTGTGCG
>GL192438.1:293175-293178
CACG
>GL192438.1:90822-90829
CCTGTGCG
>GL192439.1:2794158-2794942
CCACCCGGAGGAAGCTGTTCGAGCTGGCCAGGGCCTTCTCCGAGAAGACC
AGGATGAGGAAGTCAAAGAGGAAACACTTGTCCAAGCACCAGTCGCTGGG
AGCCGCAGTGTCAACGGCTAATCTCCTGGACGACGTGGAGGGCCACACTT
GTGATGAAGACTTCCGGGGACGGCGACAGGAGGTGCCCAAGGTGGAGGAA
GCCCTAAGGGAAGGACAGTAAGAGATGTGGGCGGTTCCTCCTTGCCGGAG
ATGGTCTGACCTGGTGGAGGCGGCTGGAGAGCCAAGCAGGCCCCCAGCTG
AAGGGCCCCGCTCCCGCCGGACAGATGGCGCTGAGGACTGAGGTCTGGTG
ATTCTTCAGCCACGGTCTGGCCCCGCCACTGCCACTGTCACTGCCACTTT
CCATGCGACTTAGAACTTTGGAGTTTCGTGCTGTGACTGGAGGAAGGACC
TGGGGCCCTAGGGGCAGCAGCCAATCCTAGCCCCTTTTGTAGCCAGGCTG
GTCTATGGGCAATGAGTGGAAATGCAGGAACCACCACCACCGTCCCCCAC
CCCACCCCAATCCCCTGTTGCCTTCTTTAAAAAATCCCAGAAGAAAGGCA
AAGGTCGGAGTACCCAAAAGGGCTAGATGGTGAAGCCCCGGAAGGTGAGC
CCCTGCCCCCTCCTTTCCCCATCTCGCCTTCTGGGCCACAGACACTGCCT
GACCCCCATCCCCATCCCCAGCTCCCTTCTGGGCACCTGGGGCCCTTTAT
CCCCACGGCTTCCTGCATCTCAGCCTTTCCCCAGGGCCTTGGACCCTTGC
TACAACCCTGGACAGAGCCGTGGGTGGGAGAGCGCTGGGCAGTCACTCGG
GCCCCCTCTGAGGAGCGTTGAGCCATTGCAGAGACCTGTCTCCTGACCAC
CCTGCCAGGGCCCCTCCAGCTGCCTCTGTTAGGGGTTGGCACGGGCCCCC
AGCAGGGATGGGGAGGGTGGCCGCCCTGGAGCTGGAGGACCCTGGCTAGG
CAGGGGTATTCTTGACTGTGGCAGACGACAAAAGCCAGTTCTGGATGGGA
CCCTGCAGTCACGCAACAGTGGGGGCTCACGGGGGTGGGGTGGGGGGCTC
TGAGTAGAAGTCCTGCTGTCACTAAGGGTGGGCAGCAGCAGGTTCTGAGG
TGACCCTTGAGAAAGTGCAGGACTGTGGAGCAAGGGGTTGAGGCTGCCAG
CCCC
>GL192439.1:2754965-2754971
GCTGCCA
>GL192439.1:2754173-2754186
GGGAGGAGGGAGGG
>GL192439.1:2708072-2708077
TCTCCT
>GL192439.1:2666118-2666132
AGGGCTTGCAGAAGC
>GL192439.1:2621840-2621843
ATCT
>GL192439.1:2318029-2318046
GTGCCACCCAGGCGCCCC
>GL192439.1:2179354-2179354
C
>GL192439.1:2146021-2146073
GTTCAGGGACCCCAGGATGGCCTTAGGGGTGACATTACTGAGGCTTTATC
CCG
>GL192439.1:2031794-2031798
GGTTA
>GL192439.1:1955169-1955186
GGGGGGGGCTGTTTCCAG
>GL192439.1:1916759-1916761
GTA
>GL192439.1:1894904-1894915
GATTCCAGCATC
>GL192439.1:1884872-1884887
GGCGGATCCTGAAGCG
>GL192439.1:1873357-1873358
GC
>GL192439.1:1852098-1852117
GACGGCCGTCCCAGAGGCCC
>GL192439.1:1840168-1840184
GAGCTGCTAGGTTTCTG
>GL192439.1:1831913-1831916
CGTG
>GL192439.1:1820881-1820894
TTCCAGTAGTGGTA
>GL192439.1:1772416-1772416
C
>GL192439.1:1636518-1636536
CTGCGTTCTTGTTTCTCTC
>GL192439.1:1540228-1540229
TG
>GL192439.1:1519855-1519861
GTCCATGGTTGAAGGG
>GL192439.1:1480986-1480986
T
>GL192439.1:1103711-1103725
ACTTGAACCTTCCAT
>GL192439.1:1088452-1088455
CCGCGAAAAAGGTCCCGA
>GL192439.1:1082612-1082622
CGTATCTGTGC
>GL192439.1:1055561-1055565
GTTTA
>GL192439.1:1048437-1048443
CTGCCTC
>GL192439.1:1008825-1008841
AAAAAAAAAAAAAAGTG
>GL192439.1:967035-967036
AG
>GL192439.1:898954-898969
AGTCTGTTTGGGATTC
>GL192439.1:798545-798566
CCTCGCTTGGGCAGGGGAGAAG
>GL192439.1:772468-772470
AAC
>GL192439.1:724256-724259
CTCTACCACAACTATTCAACTCTGTTATTACAGTAGGAAACATCCACAGA
CAATGTGCAGGTAAGTATGGCTAT
>GL192439.1:495098-495132
AATAGCCTGGCAACGCATCTGACCATTTCCCAGCACCAAT
>GL192439.1:451849-451850
TT
>GL192439.1:394500-394532
AGACAATTATCATATGATCTCACTTATATGTGGAATCTAAA
>GL192439.1:275956-275965
GGATTAGAGC
>GL192439.1:261665-261679
CACGCCACCTCCCCG
>GL192439.1:255515-255523
GCGCGGCCG
>GL192439.1:166540-166650
CGCTTTGTTGTCGCCTCCTCCGGCTGAGGAGGCTCCCCGAGCGGGGGGAG
TGGGGAGGAGGGGGGTCGGCCGCCGCAGCCATGGAGGCCAACTGGACCGC
GTTCCTGTTCC
>GL192439.1:94115-94133
GGCTCCCCGAGGCCGCTAT
>GL192439.1:44082-44083
CC
>GL192439.1:17913-17920
CCTGTGCG
>GL192440.1:2779935-2780056
TGGCGGGCTGTTCTAAGGTCACTACAAGGGCCTGGAGAGCGTAGAGCGCC
TGCAGCTCCTTCTGCTCATCACACAGGTATTTCTGTAGCAGTTTCGCTCG
AGCTTTCAGCACCGCGACATCCACTCGGAGGGGCGTCTCAAAGATAATTG
CAGAATAGCAGACAGTTGTCATGAGGGCTCTAACTAGTGTGTTGGATGCT
ACCTGCTGCTCACTCAGGTTGGCCTCTATCCAGTCAAACACCCGCTGGTT
ACTGCTGCCCTCCTTCAGCAGCTTCTCCAGCTGCCTGGTCAGCTCCTCGG
AGGAGAGCATCCTTTGGCCAGGGGCTTCGGACTCCTCGCCCAAGGTATAC
TCCACCTTCTGTTCAGAGACGAATGCACTGACATCCTGGCCTTCAGGTAG
AAATTCCTTCCAGCTGAGTCCAGCCTCTCGCCACAGTGTCCCCACCTTTT
TGGGACCCATGCTTTTACATAGAAGCCCCAGGATCTCCATCAACAGGGAA
GCAGCTTTGCCCAGGGGTCTCAGAGGTTTTGTAATCTCCCTGAACAGTTC
CCCCATAGGTATCCCACCTTCCTGCAGAATGGGCGTTATGAGTTCTGCTA
GGTAGAGCCACACGTGGGGGATATCAATTTCCATGTCTTCAGCCAATTCT
AAGATTTCATACAGCCCTTGGTAGTACTGAGCAGTGGAGAGATGCCCGGC
AAGGAGCAGCTGGTGCAGCAGCCGCCCCATATGCTCACGAGCGATGGTGC
TGCGCTCCAGTGTTGACTCAATGCCATGCCGCACAAAGATGAAGAGCAGG
GAGGGTGAGGCCAGCTCCTGTACACACTGCATTGCCTCCTTCATGTCATT
GAGATGGAGGTATTCCTCAATGATGGCCTTGGATTTCTTCTCCAGCTCTT
CCTCAGAAAGCGCAGCCTTCGGGGGGCTCACCGGGGGCAGGGTGGCTTCT
CGCTTCACAGCATCTCGCCCGCGGTCCCGATCCTCTGTGAGGCTAGCTGC
CTTGCGCAATCCCTCAGGCTGGGAGGGCCGCTCTCTACTCCGCTCCTCCA
CTTCCTTGCTGAAGCTCCGCTTGGTGGCAGGTGTCCGAGAGCGATCGAGC
CGGTCCCCACGGTCACCTCCCCGTTCACTCCGCTCTAGGCGGTCTCCCCG
GTCCCCAGCTTTCTCACCTCTTTCCCGACTCAAGCTACTCCTCTGTACCA
CACGTCTGCTATCTGTGCTTTCTGTAGGTACTGCTTGTTGAAGGGCTGAG
AAGCGGTTCAAGGTACTAGTAGCTGGACGAGCAGCTTCTGATGCTGCATC
AGAAGGCTTGGCTCCTGAGCCCCCACTGCTGCCCTTGCCCCAACTCAATC
GTCCTCCAGGTGCAAAGAGCTGGTTGTTAGAATCAATGGAGCCGGGCTTC
GTGATCTTGGTGAGTCGTGAGGTGTCAATAGGGCGGCTGCCCTTGCTGAT
AGGGACTGTGTTCCAGCCACCATCATCCACAAGTGGGAGGCCACGGCTAA
TGGGTGGGCCTGGAGGGCCGCCCCGACGCTTGTCGCTGCCCTTGGCCATC
AGTTGCTGCACTTTTACGTGTTCCCAGTGCTCTTCCATCTCAGCCTCCTT
GTGGATCTGGTCAATGGTCTTGGGACCCTGGTCCCCACGGCGTGGCACCC
AATTGCTCCGTCGCAGATCCAGCACGTCTTGCAGCATAAAGCGGATTCGG
GATGAAGTCTTCTTTTCCTTAATGATTTTTTCCATCTGGTTGAAATACTG
ATCCATTCGGGGCTTGGCTTTTTCAAAGTCCAGATCTTTGCCAATGGTAG
TGAGCAGACGACAAAGGCATTCAAGTGACTCTTCGTCATGGTTCTTAAGG
AGTTTAACCACACAGTCATGCATTATCGCCTCTGTTAACATCTTCAGCTT
AAACAACTCCCCGATAAACTTGATATTCCCTAAAGAGCGCCGCCGGGCTA
TGTCTCGAGCCTCTTCCAACTCTTCTTTCAGGCGTCCCCGTTCTTCTGCC
GTAGCAGCTTCATCCATTTCTTTTTGCTTCTTCTCAAAAACCTCATCATC
ATCTTTGTCTTTTTCAAACTCTTTTTGACATCGATTCAACAACAGTTTTC
GGAAGTTCACAGTCACTGTTGGCTTTTCTGTAGTGGGCACTTTCAGCGCC
ATGAGGCAGCGGCACATGTTGGCATAGGCCACAGAGAAGTTGGGCTCTGA
AATGGCCTTCTCGAAGATAAGGTCAATGACCCCTTTGAGGCGTTCCTCAG
TGTCAATGGCCAGCTGTGTCACCTGCTTCATCAGCTGCTGGAACATCTGG
GGTGTCAGCTTATTCAGGATGGAGCGCACCCTGCGGAACAGGTCCTGGGT
TTTGCTGCCATCAGCATCCTCTTCCCCTCGATCCTTATCAGCGGCCGTCC
GCTTGCTGCTGGGTTTCCAGGCTTTCTCTGCTTTGTTCAATTTTATATCT
TCAGTCATTAACACTGTGGCGATGATCTTGCGGGGTTCCTTTCGGGGACC
CTGCTGAGAGCGCCGGGGTCCCAGACCAGCCGGCCCTCGGGGCAGCTCCC
CACCTGGCCCACCCCTTGGGGGCCCACGGTTGCTGAGGGCTGGTCGGCCA
AGGTTGGCAAAGGAAGGAGTGAAGTCTGGACCACAATTTATGCCTTGAAG
TCTAGGGGGGTCCAGTGGCCGCAATGGTGTTTTATTGGCCTTATCCAACA
CCACATCGCTGATATGGGGCAGGCCCTCCGGCTTCTGCATACTGGCAAAG
ATGAACTGAAAGCCAAGTAGGAACTCACGGTCATAACGCTTTTTCTCCTC
AAGGTTTAGAGGCTTCCACTGATCTGACTTATACTCATACTTCTGTTCCC
CGGGCTGGATGTTCTCAGCATTGTGAATTTTGTCTTCCTTTGAGTCCCAA
GTCTCGTCTGCTTCCTCAGGCCTCGGGGGTGCACTGCTGCCCTCAGGCTC
TGGACCAGGACTGGTGCCCACAGGAGGCTGGTTCTCCACTTCTGGTACTC
CTGGGCTCACCTCCTTGAAGGCATCTAGAATGTCTCCCACAGCCTCCTTC
TTATTGAGCTCCTTAATTTTCCGTCTCTTCTTTGGCACAGAAACCGCCAC
TTGGGTGGTGGTTGCTGCCTCCAAATTCTGAGACAGGTGGGCTGCAACAG
GGGCGCTCTCTGGGGGGAGAAGTTCCTCTCCTCCCTTCTGACCTTCAGCA
TCCCCTGCTTCTCCTTCTTCTTCCTCTTCTTCCTCTTCCTCCATTTCCTC
CTCCTGTGCTGGGGAAGTAGCTGGAGGAGCCATAGCTGGAGTGGCAGAGA
GGACGGTGGGGGGAGCCACTGCTGCTGTAACCTCCTTGGCCTGCTCCTTT
GGCTCACTGACTGGGCTTAAGTCCACAGCTGGTGGCGAGGGGGCTCCGTT
GAGCAGTTCCTCAGGTTGGGCAGTTGGAGCAATGGGCATGGGGGATTCGG
AGGGACAAGCTGGGGGAGGGAGAGGAGCAAGCTCTGGGCTCGACTCCATC
TCTGGTTCCAGATCCTCAGATGGGACCATGCCATTCGGTTCAGGAAGAAT
TTCCTCTTCGTGAGATGCAGAGGGGGTGGAAACCTGGAGAGGACTGGAAG
AGAACTCAGATTCTGGAATCGGTTTGCTAAGTGTCACTTCTACTTCCAGT
ATGGGTTCAGCGAGGGGAGTGGGTTCTGGAGAGAGGCAATATGGCTCCCC
AGTTTCACGGGGCATTGGGGTGGATTCTTCTACAGACATTTGGATCATCC
CCGTTGTCACGGTGTCCCCAGGAATGGAGAGGACTGAGAGATTAGGCTCA
GACCCCGGTTCCAAGATTGGGGGTGGTGATGGGGTCGGACAAGGCGATGA
AGGCTGGGATTCTGAAGGGCTGTGTTCTGGGCCAGGCAGCCCCGGCCGGC
TCCCAATGATTGCTCCCTGGGACCGGTCATCTGGGCGGACAACAACAGCA
ACCTGGGGTGTCTCCCCATTAGCTTGAGGCTCCAGACCGCCTCCCGTCTG
GGGAGGGGTGGGTGTGGAGGCAGTGCGGGCCCCAGACATGATCTCCTCCG
TGATATCCTTCCCTCCTTGGTTTGGATCTCGAATTCGGATGGTCTTCCGC
TCCCTCTTGGGAGCAATCTGGGGTGGCTGGTTCATCAAAACTGGGGCGGG
GGCCACACCAGTGGGAAACTGCTGCACACCCTGGGCTGGGTAGTAGGCGC
CAGCGTAAGTCCCAAACTCTGTAGGGCTTGCACCCGGATAGAAGCCTGGG
GCTCCTGGCTGTACAGGATACTGCTGTGTCGGGACAACATATGTGGAACG
CCCCTGTCCAGGGATGTAGTAGGCCCCTTGGGAGGCTGAGTAGGAGATCT
GGGAAGGGATCATCATTACTTGGGATCCAGCAGGGTAGACATGGGCAGCT
GGGCCAGGGCGGGCGGGGGCTGCACTCTGCACTCGGGTGGCTGCACTGCT
CGGGGGCTGGGCCCGGCTAGGGTAGAAGTGCTGTCAAGGGGGAGGAAGGC
AGTTGGTGTTGGGCAAGGGAGGAAATGGACAGCAAAATGGCCACTCCACA
ATGTCTCTAGACTGGAGAGAAGTACTGGGGGCTTTGGAGTACGGGGGCCA
ATCCTAACTCACCTGACCAACTGATGGTTAAGTGGCCTCTTGTACTCACG
CATACCCTCCACATTCAGATATGCGCTTTGCACTCCATGAATATTTACTC
CCTCACTGCCGTGCATACTCATGTCACCTCTACCAGGCTACCCCTCTGCA
AAGGGTTCCTAACACCCAGATGCATCATGCCTAAGTAAAGCCCTTTTGGG
CAACATACTCCCCAGCATGCACTGCTCCACCCTAAGGTACAGAGGAGCTA
ACCACTAACATGCAAGTCTCCCAGTTCCCAGATATGCACTCTGCCAAGAT
CTAGCCCCTAACATGCATCGGTCAGCATCAGACTGAGGACCTTAGCAAAC
ATGTCTCCACCCTGAAGACCCCGTCCCTGTGTCTAGCCCCTGACTAGGGT
GGAAGTTAAGGGTGAGACCACAAGAAAGGGTCCAAGATTAGCAAAGGAGT
ATTACCTGCAGAGACCTGAATCCTCCCTGAGAGCACATGGGGACAGGAAA
GAAGAGAATTATCCCCAAGGTGATGGGGGGGGTGGAAAATGAAGGCAGTA
GGAC
>GL192440.1:2679410-2679410
T
>GL192440.1:2633799-2633808
AAATGAAAGTGCCG
>GL192440.1:2518506-2518507
CC
>GL192440.1:2302252-2302270
ATGTAGGCTCCATGCATAT
>GL192440.1:2215537-2215551
AATACTAGCAGTGTC
>GL192440.1:2182735-2182749
AGCCGGACTGGAGGT
>GL192440.1:2171092-2171105
TTTTTTTTTTTTTT
>GL192440.1:2115010-2115011
GC
>GL192440.1:2089510-2089511
TT
>GL192440.1:2076860-2076878
GTGGGGCGGACCGGATCAG
>GL192440.1:2030624-2030641
GAGAAGTCTGTGGGTGAG
>GL192440.1:1963490-1963495
GGGGCA
>GL192440.1:1915712-1915730
AGGACTTCATTCTGGAACA
>GL192440.1:1902039-1902076
GTGCGTGTGGTGGCTGCGCAGGCTGCTGGCCATTGAGT
>GL192440.1:1873556-1873612
GGAAAATGCAAAAGTGATAGTCCGAATCATACGATTGATGAAATTGCCAG
GGAAGAG
>GL192440.1:1826537-1826565
GCTGGAGCCGCGCTACACGCTGCTGGTGG
>GL192440.1:1783876-1783878
GGGCTCCTGA
>GL192440.1:1764908-1764916
GGGTCCCAGACCAGCCTG
>GL192440.1:1750067-1750068
GT
>GL192440.1:1724357-1724364
CGTGTGGC
>GL192440.1:1711662-1711668
CCACAGAC
>GL192440.1:1550662-1550674
CCGGAGCAGGTCT
>GL192440.1:1336238-1336246
CACTTTGTC
>GL192440.1:1251097-1251097
T
>GL192440.1:1206339-1206342
CTTC
>GL192440.1:1067455-1067456
TC
>GL192440.1:907796-907838
AGCTTTGCCAGGTCTTAATACTGCTGCTATAAGCCAGGGGAGG
>GL192440.1:730117-730131
CTGCTGCAGAGGAAG
>GL192440.1:673360-673370
TTTTTTTTTTTTT
>GL192440.1:663542-663550
AAATAAATA
>GL192440.1:631478-631496
TGGCAAGGGCGGCAAAACC
>GL192440.1:567686-567686
T
>GL192440.1:329073-329087
CAGATCTGAATCTAG
>GL192440.1:285583-285591
TCAAGCCAT
>GL192440.1:258801-258815
GAGAGGCTGCCTCAG
>GL192440.1:217492-217497
TAACAA
>GL192440.1:73326-73340
GGGGCCTACTCCAGG
>GL192441.1:2762550-2762575
TCCTCCTCCTGCTACTGCTCCTCCTCCGCGCCCCTCACCCCGGCGCCGCT
CGGCCTCGAAACGCCAGG
>GL192441.1:2619543-2619558
CGATGACACCGCTAAG
>GL192441.1:2105667-2105674
CCTGTGCG
>GL192441.1:1526151-1526151
T
>GL192441.1:1453614-1453618
CCGCT
>GL192441.1:1049315-1049322
GGAGAATG
>GL192441.1:896870-896882
CTCCAGAGTCCTT
>GL192441.1:677451-677459
GCTTTTCAT
>GL192441.1:369073-369073
T
>GL192441.1:270516-270534
GAGATACGGAAAGGCACAG
>GL192441.1:246200-246201
TT
>GL192441.1:196053-196067
CAGCAGCAGCAGCGGCGGCAGCAGCGGCTCTGGCAGCGGCTACCCGGGCG
CGG
>GL192442.1:2742700-2742775
GTGGGGCCGGCGGCGCGCCGCGCGCGGGAGGGGGCTGCCTGCTCGCGCCG
CCTGTCACCGCCACCCGCTCCGCGCC
>GL192442.1:2734634-2734643
CACGGACAAT
>GL192442.1:2688706-2688709
GTAG
>GL192442.1:2643810-2643839
CTGGAGCCCGCGTCGTCCAGCTCCACGGCG
>GL192442.1:2617744-2617745
GT
>GL192442.1:2521704-2521714
CGACTGGACAG
>GL192442.1:2513857-2513863
TAATCTA
>GL192442.1:2510679-2510686
GCCTGTCC
>GL192442.1:2387762-2387774
TTTTCCCGAGCCT
>GL192442.1:2347001-2347003
ACA
>GL192442.1:2230544-2230545
TT
>GL192442.1:2216844-2216845
TT
>GL192442.1:2036292-2036293
AG
>GL192442.1:2019071-2019110
CGCCACCGAGAAGCTGCCGCTCGCAGCCCCGGGCAGGGGC
>GL192442.1:1941681-1941698
GGCGTGGCCATCTCGTGT
>GL192442.1:1892945-1892959
CTTCTGTCCAGCAAGTAA
>GL192442.1:1882983-1883001
AGCGTAAGAACTTGTATTG
>GL192442.1:1853443-1853444
AT
>GL192442.1:1847267-1847267
T
>GL192442.1:1736838-1736842
CTGGC
>GL192442.1:1684335-1684347
TCCCTCCCCACCA
>GL192442.1:1570010-1570014
TCCCA
>GL192442.1:1547842-1547842
G
>GL192442.1:1375114-1375115
TG
>GL192442.1:1335355-1335360
CAGGGA
>GL192442.1:1244586-1244588
GTGACAT
>GL192442.1:1244255-1244264
CTGGGGCCGG
>GL192442.1:1238022-1238051
CTTGAATGGAAGGAGCCCGCGCCCGCGGAGCGCAGCGGAGACTCGGGACA
GCACGGACTGCCGGCGGGACGCGGCGCGGCGCGGGGGCGCA
>GL192442.1:1124246-1124257
GGGATGACCAAG
>GL192442.1:1082452-1082465
CTCGGTGTTGCTCC
>GL192442.1:999435-999438
TTTT
>GL192442.1:965447-965458
CTAGGACTTTTG
>GL192442.1:893052-893062
GGTCAGTCCAC
>GL192442.1:835570-835641
CAGGAACTCTCATTCGTTTCTGGTGGGAATGCAAAATGGTAGAGACACTT
TGAAGACTAGTCTGGCAGTCTCTTACAAAACTAATATATTCTTTTTTTTT
AA
>GL192442.1:800640-800646
GGACCCA
>GL192442.1:724328-724333
TGAGCG
>GL192442.1:634371-634375
CTTTCTTCTTTAGT
>GL192442.1:567054-567069
TCCTTCCATCCAGGAC
>GL192442.1:445821-445823
TTC
>GL192442.1:341157-341163
TGATGTT
>GL192442.1:291837-291839
CCA
>GL192442.1:277878-277885
AGCTGTGT
>GL192442.1:206939-206971
GCCCAACGTGGGGCTTGAACTCATGACTCTGAG
>GL192442.1:120792-120795
GTGG
>GL192442.1:111956-111957
TT
>GL192442.1:87682-87692
ATCTTACTAAG
>GL192442.1:82032-82049
AGACTGTCTTACCTCCAG
>GL192442.1:48001-48069
GCTGATGAGAGAGAGAAGTGGATCCATGCCTTAGAAGAAACAATTCTTCG
ACATACTCTTCAGCTTCAA
>GL192442.1:8569-8571
GTG
>GL192443.1:2765303-2765321
CCAACAGTTTTGTGTGTCT
>GL192443.1:2666577-2666626
CAGGGAGAGGAGGTTGCTCAGAGAAGTACAGTCTTTAAAACAACCATACC
>GL192443.1:2593785-2593803
CAAAGTAGAAGGTCATATG
>GL192443.1:2552560-2552560
G
>GL192443.1:2519061-2519063
GCG
>GL192443.1:2506031-2506044
CTATGCCAAGGCAG
>GL192443.1:2373257-2373264
TGGTGTGT
>GL192443.1:2314358-2314361
CCGG
>GL192443.1:1966318-1966320
TCTGATGTAATATTGTTCA
>GL192443.1:1904123-1904133
TGGCAGCATAG
>GL192443.1:1783739-1783753
CCTGCCAGGTTGGCC
>GL192443.1:1759783-1759792
CCGGGATGCC
>GL192443.1:1655389-1655389
CTGCC
>GL192443.1:1507543-1507553
TTTTTTTGTGG
>GL192443.1:1414427-1414427
G
>GL192443.1:1343516-1343522
CCTGTGCG
>GL192443.1:1135776-1135793
CGTCGATGGTACAGTCAAG
>GL192443.1:384020-384027
CCTGTGCG
>GL192443.1:217684-217685
TG
>GL192443.1:154116-154119
GATG
>GL192443.1:69736-69736
G
>GL192444.1:2720114-2720114
A
>GL192444.1:2581759-2581766
GTCCACAT
>GL192444.1:2543009-2543017
ACTTAAACA
>GL192444.1:2525593-2525600
TTTTTTTT
>GL192444.1:2393663-2393670
TCTGGGGG
>GL192444.1:2337941-2337947
CTGCCAG
>GL192444.1:2205143-2205150
CATCGATG
>GL192444.1:2025400-2025416
ACTTTCACTTTGAAAGA
>GL192444.1:1953612-1953629
TAGCCACACTGCCTGAGG
>GL192444.1:1951417-1951436
AAAAAAAATTGGTATTTTAA
>GL192444.1:1922709-1922712
CAAG
>GL192444.1:1680321-1680331
CGGCGGGTCCA
>GL192444.1:1673306-1673306
T
>GL192444.1:1661444-1661478
CCGGCCGGCGCGCGGGCGGCCGCCTCCCGCTCGGA
>GL192444.1:1647862-1647870
GCTCATCCC
>GL192444.1:1542788-1542789
TT
>GL192444.1:1441800-1441801
AC
>GL192444.1:1384227-1384248
AGAGGGGGTACGGGGGTGGGTT
>GL192444.1:1317467-1317481
CACAGCTTTCAAATA
>GL192444.1:1250144-1250145
TT
>GL192444.1:1235173-1235177
GAGAT
>GL192444.1:1209668-1209669
GC
>GL192444.1:1199176-1199182
TAAAAAC
>GL192444.1:1172184-1172185
CGTGGAAGTGCGGCCAG
>GL192444.1:1142439-1142445
CTCTCAC
>GL192444.1:1074518-1074553
GCCGCCCTCAGACGGCGGCGGCGGGGCCCGAGTCCT
>GL192444.1:1046731-1046733
TAA
>GL192444.1:957475-957475
T
>GL192444.1:711908-711915
CCTGTGCG
>GL192444.1:648383-648401
GCCGACCTAAGCTTCCCAG
>GL192444.1:353816-353830
ACAGACATCAGTGGA
>GL192444.1:221347-221349
CAT
>GL192445.1:2753528-2753705
GGGGCCGGGCGGCGGGCCGCGCCAGCATGGACCGGGCGGCGGAGCTGCTC
TTCTACGTGAACGGCCGCAAGGTGATAGAAAAAAATGTTGATCCTGAAAC
AATGCTGTTACCATATCTGAGGAAGAAGCTTCGACTCACAGGCACTAAGT
ATGGCTGTGGAACGGGAGGCTGTGGTGCTTGCACAGTGATGATATCACGA
TATAACCCCACTATCAAGAGGATAAGCCATCATGCAGCCAACGCCTGCCT
GATCCCCATCTGCTCTCTGTACGGGGCTGCTGTCACCACAATAGAAGGCA
TAGGAAGCACCAAGGCCAGGATTCATCCCGTTCAGGAGAGGATCGCCAAG
TGTCATGGCACACAGTGTGGGTTCTGCACCCCTGGGATGGTGATGTCCAT
CTACACATTGCTGAGGAACCATCCAGAACCTTCTCTGGAGCAGCTAATTG
ATGCTCTTGGTGGTAACCTATGTCGTTGCACTGGATATAGGCCCATAATT
GATGCATGCAAGACTTTCTGTAAAACTTCTGGCTGCTGTCAAAGTAGAGA
AAATGGGGTTTGCTATTTGGATCAAGGAATAAATGAATTACCAGAATTTG
AAGAAGTAAATAAGATAAGTCTAAAACTCTTCTCAGAAGAGGAGTTTCTG
CCATTGGATCCAACTCAAGAATTGATATTTCCTCCAGAGCTAATGATAAT
GGCTGAGAAACAACCACAAAGGACTAGGATTTTTGGTGGTGATAGAATGA
CATGGATTTCACCAACGACCCTGACGGCACTTCTGGAAGCTAAATTCAAG
TATCCTCAGGCCCCTGTTGTCATGGGGAACACCTCTGTAGGGCCTGAAAT
GAAATTAAAGGGTGTCTTTCACCCAGTTATAATTTCTCCTGATGGAATTG
AAGAACTGAATTTTGCAAACTGTTCACATAATGAGCTGACCTTAGGTGCT
GGCCTCAGCCTGACTCAGGTGCAGTACATCTTGGGTGAAGTAATCCAGAA
CCTCCCAGAGGAGAAGACACGGATGTACTGTGCTCTCTTGAAGCATTTGA
CAACTCTGGCTGGATCTCAGATCAGGAACATGGCTTCTTTAGGGGGCCAT
ATCGTGAGCAGGCACCTAGATTCAGATCTGAATCCCCTGCTGGCTGTGGG
CAACTGTACCCTCAACTTGCTATCAAAAAAAGGAAAACGACAGGTTCCTT
TAAATGAGGAGTTTCTCAGAAGGTGCCCCAGCGCAGATCTGAAGCCTGAG
GAGATCTTGATCTCAGTGAAAATACTCCACTCGAGGAAGTGGGAATTTGT
GTCAGGCTTTCGACAAGCCCAGCGGCAACAGAATGCACTCGCCGTAGTCA
ATTCGGGAATGAGAGTCTTTTTTGGAGAAGGGGGTGACATCATCAGAGAG
TTATCCATCTCATACGGAGGCGTTGGCCCAACCACTGTCTGTGCAAAGAA
TTCCTGCCGGAAGCTCATCGGAAGGCCCTGGAATGAGGAGATGCTGGACG
CAGCTTGCAGGCTGGTTCTGGATGAAGTTACCCTTCCAGGCTCAGCTCCG
GGTGGGAGGGTGGAGTTCAAGAGGACTCTCATCGTCAGCTTCCTCTTCAA
GTTCTACCTGGAAGTGTCGCAGATTCTGAAGAGGATGGGCCCTGTTCGCT
CTCCTGGCCTTGCAGACAAGTGTAAGAGTGCTTTCGAAGATCTTCATTCC
CGGCATCACTGCAGTACGTTAAAGTACGAGAATGTAGACTCAAAGAAGCA
TCCTCAAGACCCAATTGGCCAACCCATCATGCATCTGTCTGGTATTAAGC
ATGCCACGGGTGAAGCCATCTACTGTGACGACATGCCTACAGTGGACCGG
GAACTTTTCTTGTCCTTTGTGACAAGTTCAAGAGCTCATGCTAAGATTGT
GTCTATTGATTTGTCAGAAGCTCTCAGCCTGCCTGGTGTGGTGGACATTG
TGACTGAGGAACATCTTCGTGGTGTGAACTCCTTCTGCATTTTAACCGAA
CCGGAGAAACTTCTGAGGACAGAGGAGGTGTCCTGTGTGGGCCAGCTTGT
CTGTGCTGTGATCGCAGAGTCCGAGGTTCAGGCAAAGCAAGCGGCCAAGC
GAGTGAAGGTTGTCTACCAAGATTTGCAGCCACTGATCCTGACAATTGAG
GAAGCCATACAGCACAACTCCTTCTTCGAAACAGAGAGGAAACTGGAATA
TGGAAATGTGGATGAAGCATTTAAAGTGGTTGATCACATTCTAGAAGGTG
AAATACATATAGGAGGTCAAGAACATTTTTATATGGAAACCCAAAGCATG
CTTGTTGTTCCCAAAGGAGAGGATCAAGAAATCGATGTCTATGTTTCTAC
ACAATTTCCCAAATACATACAGGACATAGTTGCTTCGACCTTGAAGCTCC
CAGCTAACAAGGTCATGTGTCACGTAAAGCGTGTTGGTGGGGCTTTTGGA
GGGAAGACCTATAAAACCGGCATCATGGCAGCCATCACCGCATTTGCCGC
CAACAAACATGGTCGTGCAGTCCGCTGCGTTCTGGAGAGAGGAGAAGACA
TGTTAATCACTGGAGGCCGCCATCCTTACCTTGGGAAGTACAAAGCTGGG
TTCATGAACGATGGCAGAATCTTGGCCCTGGATATGCAGCATTATAGCAA
TGGAGGCGCCTCCCTGGATGAGTCATTACTTGTGATAGAAATGGGACTTC
TGAAGATGGAAAATGCTTACAAGTTTCCCAACCTGCGCTGCCGGGCGTGG
GCGTGCAGAACCAACCTTCCATCCAACACAGCTCTGCGTGGCTTTGGCTT
TCCTCAGGCAGGGCTCATCACTGAGTCCTGTATCACCGAAGTGGCAGCCA
GGTGTGGTTTGGCCCCTGAGAAGGTCCGAATGATAAACATGTACAAGGAA
ATTGATCAAACACCCTACAAACAAGAGATTAATGCCAAGAACCTGATTCA
GTGTTGGAAAGAATGTATGGACATGTCTTCCTACTCCCTGAGGAAAGCGG
CTGTAGAAAAATTCAATTCGGAGAATTATTGGAAGAAAAAGGGGCTGGCT
GTGGTCCCCCTGAAGTTTCCTGTTGGTTTAGGCTCAGTCGCTGCTGGTCA
GGCTGCTGCCTTGGTTCACATTTACCTGGATGGGTCTGTGCTGGTGACGC
ATGGTGGGATTGAAATGGGTCAGGGCGTCCACACGAAAATGATTCAGGTG
GTTAGTCGTGAATTAAGGCTGCCGATGTCTAGCATCCACCTGCGTGGGAC
AAGCACAGAAACCGTCCCTAACACAAACATCTCTGGAGGGTCCACGGTGG
CGGATCTCAACGGGTTGGCAGTAAAGGATGCTTGTCAGACTCTTCTAAAA
CGCCTTGAACCCATCATCAGCAAGAATCCTCAAGGCACTTGGAAGGATTG
GGCACAAGCTGCTTTTGATGAAAGCATTAGTCTTTCAGCTACTGGATACT
TCAGGGGCTACGAGTCCAACATGAGCTGGGAGACAGGCGAAGGCCATCCT
TTTGAATATTTTGTGTATGGAGCTGCCTGTTCCGAGGTTGAAATAGACTG
CCTGACGGGCGCTCATAAGAACATCAGAACAGACATGGTCATGGATGTTG
GCTGCAGCATAAATCCAGCCCTTGACATAGGCCAGATCGAAGGTGCATTT
ACTCAAGGCGTGGGGCTTTATACAGTAGAGGAGCTGCATTATTCTCCTCA
GGGTGTCCTGTACACTCGTGGTCCGAACCAATATAAAATCCCTGCCATCT
GTGACATGCCCACCGAGCTGCATATTTCTTTATTGCCTCCGTCTCAAAGC
TCAAATACCCTGTATTCATCGAAGGGTCTAGGAGAGTCTGGGATATTCCT
GGGATGTTCAGTGTTTTTTGCCATTCATGATGCGGTGAATGCAGCACGAC
AGGAGAGAGGCCTGTTTGGACCATTGAAGCTCAATAGTCCCCTGACTCCA
GAGAAGATTAGAATGGCCTGTGAAGATAAGTTCACAAAAATGATCCCAAA
AGACAAACCTGGATCCTATGTTCCTTGGAATGTACCCATATGAATCAAAT
ACAAACTTCTGGGGAAATGGGATGACTCTTCCAACATGGCAGTCTATCCA
GTCTTTATGCTTTAAGATGCTAGGTCTGAAAGATAAATGTTCATAGTTTA
GAAGTCATTTCACAGAGTATTGCCTTTATATGATGCTGATTTTAAATGTT
CCATTTGGATTTTGATAGATATGCTTAAGCAATTTAGAAATCATATTTTA
AATAGCACAAATACTAACTGTTTTCCTCTAGAATGATATTCTCCATTACT
CTGTTTCTTAAATCCATCCAGCTGAACGGAATAGAAGATGATGATTTGTA
TGTGATTCATATTTGGCTTGTATCCACCAACAGAAATTACACTGTCTAGT
GAAAGGCAATTTTCTAAATAATTTTATTAGTAGTGTGAACTGTAAAGTTG
TCATTTTCTCATATGTCTCCATCTGCTATCAGCCTCCTTTTATTGTCAGA
ATGGAACCAGGCACTGGATCCAAGCATCTGTGG
>GL192445.1:2720411-2720411
C
>GL192445.1:2695894-2695898
ATTCAATGTCTCTCTTG
>GL192445.1:2691352-2691355
CAGA
>GL192445.1:2618396-2618401
TTTTTT
>GL192445.1:2601196-2601198
ACT
>GL192445.1:2539470-2539471
TT
>GL192445.1:2517066-2517069
CACG
>GL192445.1:2502957-2502959
GCT
>GL192445.1:2453312-2453330
TGAGCACTGAATAACGATA
>GL192445.1:2424512-2424517
CTACTT
>GL192445.1:2337304-2337322
GTCCCACTGCCCATTATAC
>GL192445.1:2332008-2332013
TTGGCA
>GL192445.1:2282356-2282357
GT
>GL192445.1:2241550-2241563
GGCTAAAGGGCTTG
>GL192445.1:2213861-2213888
GCCCCCCGCTGACCAACTATTCTTAAAA
>GL192445.1:2166530-2166533
CTTG
>GL192445.1:2096148-2096148
T
>GL192445.1:1926892-1926906
GAGCTGCCCGGGAGG
>GL192445.1:1872753-1872767
ATTCTGAAGAGGATG
>GL192445.1:1843424-1843456
CGGCGGAGCTGCTCTTCTACGTGAACGGCCGCA
>GL192445.1:1747152-1747169
CCCGCCAGTAGCTAACAC
>GL192445.1:1676408-1676424
GTTGGCAAAGAAAAGAG
>GL192445.1:1577494-1577534
CGTCCCCCGGCCCGAGACAGAGCGGCCGGCGCTCCGCACAG
>GL192445.1:1315278-1315284
GCGAAGC
>GL192445.1:1283432-1283440
ACCATAAAG
>GL192445.1:920548-920551
GGCG
>GL192445.1:724913-724913
C
>GL192445.1:156634-156634
T
>GL192446.1:2679091-2679098
AAAAAAAA
>GL192446.1:2072218-2072219
TT
>GL192446.1:2054810-2054829
GTCATCTGTTGTTTTTGGGG
>GL192446.1:2039135-2039135
T
>GL192446.1:2006295-2006319
GGTCCCGCTCGCGCTCCACCAACAC
>GL192446.1:1689641-1689648
CCTGTGCG
>GL192446.1:738592-738608
CATCCGAGGTCCTCAGG
>GL192446.1:675875-675878
TGTT
>GL192446.1:518994-519001
CCTGTGCG
>GL192446.1:184111-184116
AAAAGT
>GL192446.1:173063-173070
CCTGTGCG
>GL192447.1:2731141-2731158
CTGGTTGCTTGATCACCT
>GL192447.1:2599383-2599390
CCTGTGCG
>GL192447.1:2566549-2566748
GAGGATATTTGCAAATGACATTTGCAAATGGATGAAGGGTTAGTATTCAA
AATCTCTAAAGAACTTAATCCAACTCAATACCCCAAAAACAATCTAGTTA
AGAAATGGGCAGAAGATGTGAATAGACACTTGTCCAAAGAAGACATCGGA
TGGCTAACAGACGTATGAAAAGATGCTCAATGTCACTCATCAGGGAAAAC
>GL192447.1:2363902-2363919
GATGGCAACCCACAGAAA
>GL192447.1:2207193-2207193
T
>GL192447.1:2092841-2092856
GCTAACAAGGGACAGG
>GL192447.1:2025104-2025127
CCCCGCCGCTGCGTCGGCGGGGCC
>GL192447.1:1888703-1888721
TGGCTGCACGGACCGCACA
>GL192447.1:1751059-1751077
CTTCCATCACTATCATGTG
>GL192447.1:1684181-1684190
GGGGTCACAT
>GL192447.1:1578053-1578068
GCGGTGTCTCTTCCCC
>GL192447.1:1541181-1541206
CGCAGAGCAGCCCCGCGGCCGCCGCGGCGG
>GL192447.1:1450010-1450013
CTTGAAGGTTATCGA
>GL192447.1:1398897-1398908
CTACTACAAGCC
>GL192447.1:1280696-1280698
TCC
>GL192447.1:1216650-1216663
GCTGGTCCAGTCAT
>GL192447.1:1104298-1104312
GGAGCCTGGATAGTC
>GL192447.1:1014566-1014569
GAAT
>GL192447.1:923327-923331
GAAGG
>GL192447.1:402050-402053
CCTGTGCG
>GL192448.1:2716933-2716962
GCGCCGAGCCTCCGCACCGCGCGCGCCGCC
>GL192448.1:2623090-2623092
ACC
>GL192448.1:2552137-2552147
CCAACTGAAAG
>GL192448.1:2531587-2531593
ACCTGTT
>GL192448.1:2520875-2520876
AT
>GL192448.1:2492070-2492089
TAAACCATGGTCAAATAAAG
>GL192448.1:2357444-2357454
CAAACTCTAAA
>GL192448.1:2267368-2267378
GCAGATTTGAG
>GL192448.1:2260276-2260288
CATAAATAAAAAG
>GL192448.1:2248671-2248687
AATTCTGTATTGTAAAA
>GL192448.1:2216324-2216334
CAGAAACTCAG
>GL192448.1:2199143-2199157
CAAGGCATTTATTTC
>GL192448.1:2146447-2146461
CCAAGAAATACTTCG
>GL192448.1:2114588-2114598
CCCAGGACTAG
>GL192448.1:2041690-2041700
TTAAAACTTGG
>GL192448.1:1355994-1356009
CGACAGCCTGCACCAG
>GL192448.1:1286275-1286294
CGGCGGGCGGGTTGGGGCCGGGTCAGAGGCGCGTCGGAGGCCGCCGCTGC
AGCCTGGGCCCCGCAGAGGAAGGAAGCCGGCCGGCGGGGG
>GL192448.1:398269-398269
T
>GL192448.1:316061-316061
T
>GL192448.1:263643-263652
TTTTTTTTTT
>GL192449.1:2684809-2684854
TGGATGTCGAGTCTGCTCATAGACTCTTGGATGTCGAGTCTGCTCAGAGA
TTCTTCTACAGTCAAGGAGCTCAAGCTCGCCGGGCGACCCTGCTCCTGCC
TCCCACATTAATGGCGGCATCTTCGGAGGATGATATAGACCGGCGGCCCA
TCAGAAGAGTCCGCTCCAAGAGCGACACGCCGTACCTCGCCGAAGCCAGG
ATCTCCTTCAACCTAGGGGCAGCTGAGGAAGTGGAGAGGCTGGCGGCCAT
GCGCTCTGACTCCCTTGTCCCAGGTACCCACACCCCTCCCATCCGGAGGA
GAAGTAAGTTTGCCAACCTGGGAAGGATTTTCAAGCCTTGGAAGTGGAGA
AAGAAGAAAAGCGAGAAGTTCAAACACACATCTGCAGCCCTGGAAAGGAA
AATATCAATGAGGCAAAGCAGAGAGGAGCTGATAAAACGAGGGGTCTTGA
AGGAAATCTATGATAAAGATGGGGAGCTCTCCATATCGAATGAAGATGAT
TCGCTGGAAAACGGACAGTCCCTGAGCTCCAGCCAGCTGTCTCTGCCTGC
CCTGTCCGAAATGGAGCCGGTTCCCATGCCCAGGGATCCCTGCTCATACG
AGGTGCTCCAGCCTTCAGACATCATGGACGGGACAGTGTCTGAAGAGAGT
CCCTCTGCCAGTGAGTCTGGAGTCCTCCTGTCCCAAGATCCTTCAGCCAA
ACCAGTCCTGCTACTGCCCCCCAAAAAACCTGCTGCTTTCTCTGGAGACC
ATGAGGAGACCCCAGTGAAGCAGCTGTCCCTTCTCAAGCAACCCCCCGCC
CTGCCTCCCAAACCCACTGCCAGGATTGCCAACCACTTAACAGATCCTGG
CGCCCCCGTGAAATTGCCTTGTCTGCCAGTGAAACTGTCGCCTCCGCTAC
CTCCAAAGAAAGTCATGATCTGCATGCCTGTAGGGGGGCCAGACCTCTCC
CTGGCGTCCTACGCCGCCCAGAAGAGTGGCCAGCAGAGTGGGGCCCAGCA
CCACCACACGGTCCTGCCGTCCCAGATCCAACACCAGCTGCAGTACGGCA
GTCTCGGCCCGCACCTCCCCTCCACCACCGGCTCCCTCCCCATGCACCCC
TCAGGCTGCAGGATGATCGAGGAGCTGAACAAAACGCTGGCCATGACCAT
GCAGAGGCTGGAAAGCTCTGAGCAGCGGGTCCCATGTTCCACTTCTTACC
ACAGCTCTGGTTTGCACTCTGGTGATGGTGTCACCAAAGCGGGACCTCTG
GGCCTTCCAGAAATAAGACAAGTGCCAACTGTTGTGATTGAATGTGATGA
CAATAAAGAAAATGTGCCTCATGAATCGGGCTATGAAGACGCTTCTTGCC
TGTACACGAGAGAGGAGGAGGAGGAGGAGGACGA
>GL192449.1:2636703-2636710
GGCTGGAA
>GL192449.1:2629938-2629938
C
>GL192449.1:2612312-2612313
TT
>GL192449.1:2502406-2502406
C
>GL192449.1:2497090-2497103
GGACGCCCGGGACG
>GL192449.1:2385370-2385376
ATTCAGG
>GL192449.1:1831227-1831240
CCCAGCTGGACGAG
>GL192449.1:1763451-1763464
AGAAAAATGAGAAG
>GL192449.1:1604783-1604788
AAAAAA
>GL192449.1:1120610-1120618
CACACACAC
>GL192449.1:854835-854845
TACACACACAT
>GL192449.1:813857-813860
GTTA
>GL192449.1:758434-758452
CTGCTGCTGATGGTGTGCG
>GL192449.1:717869-717876
CCTGTGCG
>GL192449.1:642005-642008
CGAC
>GL192449.1:569454-569454
T
>GL192449.1:408664-408671
CCTGTGCG
>GL192449.1:401422-401431
CATCTGATTC
>GL192449.1:293318-293335
TACTGATAAGACGTTAAG
>GL192449.1:114198-114205
CCGCAGCA
>GL192449.1:93093-93093
C
>GL192450.1:2677394-2677412
TGGAATAGGAGGTGGCATC
>GL192450.1:1285397-1285404
GTTTTTGC
>GL192450.1:873006-873023
CGCAGCAGGAAGCTGGGG
>GL192450.1:224863-224872
TGTATTTCTC
>GL192450.1:199003-199018
GCCAAACTGAAAATCC
>GL192451.1:2560566-2560604
CGGGGCCGCGGGCGCTGAGGCTGCGGTGGCGGGCCGGCC
>GL192451.1:2404668-2404668
G
>GL192451.1:2335696-2335710
AAGAAAAACTCTGTG
>GL192451.1:2260822-2260837
ATTGTTTAGTTGATGC
>GL192451.1:2249871-2249873
ATC
>GL192451.1:2215332-2215336
GAGAT
>GL192451.1:2010678-2010694
CAGACATACATCATTTC
>GL192451.1:1970271-1970271
T
>GL192451.1:1656489-1656508
TAAACGGATGATGGAAGAAC
>GL192451.1:1588174-1588183
CTCTTTTAAG
>GL192451.1:1324861-1324861
C
>GL192451.1:1323930-1323945
GAGTCACATGCTGTAA
>GL192451.1:1085718-1085734
TTTTTTTTTTTTTTTTT
>GL192451.1:928203-928210
CCTGTGCG
>GL192451.1:241144-241157
CTCACATGGGCCAC
>GL192451.1:166107-166120
ATTTGACCATTGAT
>GL192452.1:2668707-2668724
AGATCGGAAGAGCGGTTC
>GL192452.1:1911747-1911760
TTCCTCACTCTCTG
>GL192452.1:1890505-1890517
GACGACGGCTGCG
>GL192452.1:1797826-1797840
CGAGCCACACCAACT
>GL192452.1:1564195-1564213
CTAATACTGAGGAATGATG
>GL192452.1:931120-931127
TGCCTTTC
>GL192453.1:2620262-2620378
GAGTGGGACTCGCCCCACCGTACCAACCAGCAGCAGTGCTACTGCTACTG
CGGCGGGCCGGGAGAGTGGTACCTGAGGATGCTGCAGTGCTACCGGTGCC
GGCAGTGGTTCCACGAGGCCTGCACCCAATGCCTTAATGAGCCCATGATG
TTCGGAGACCGGTTCTACCTGTTCTTCTGCTCCGTGTGTAACCAGGGCCC
GGAGTACATCGAGCGGCTGCCCCTTCGATGGGTGGATGTGGTTCACCTGG
CCCTCTACAACCTGGGGGTGCAGAGCAAGAAGAAGTACTTTGACTTTGAG
GAGATTCTGGCCTTTGTCAACCACCACTGGGAGCTCCTGCAGCTTGGCAA
GCTCACCAGCACCCCCGTGACGGACCGGGGACCACATCTCCTCAACGCGC
TGAACAGTTACAAAAGCCGGTGCGTCCAGGGAAGGGAGGGAGTGCGTGGG
GCCCCCGACAGGTGGGATTGGGTGTAAAGCATCTTCCTGCCTCGTGGCCT
TTGCTTAAACTGTGCTCCAGCCTGGGTCTCCCTCCCCTTCTCTTTGACTA
GATAAGTCCTGCCCACTCTTCCAGATTCAGGGAGCACCCCACCTGCTTTG
TGATGCCTCCTGCACCACTCCAGCAGCTTGATGCATTTGGGTACTGGGCT
CAACGCCCTAGGGTGCACCCCTGATCTTTGAGGGGCCCTCCTCCTCTCAC
CATGGTTCTGGGCCAGGCACTGAAGGATCAATTCATCATCTCCCGGGTGG
GCTGCAACCTCCTAACTTGTCCTTGGCCCATGTCTTCCCCTCCAGACTTC
CGAGTCCTTCTCAGAACACACAGCTGACACCTCCCTTGCTGCCGCTGCAG
GGACTGCCCAGGCTCCTGAGTGCGGCATTCAGGGCCTCTCATGAGCAGAC
CCTGTCCATGCCTTTTGCCACCGACCCTTTGCTTTATTTATTCTGGGTGT
CGGCTATTCTGAAGCCACTGCTCTCCCACTCAGTGCTTTTGCTCAGACCC
CTCTGTTGACTAGAATGCTCTTCCATCCATTTCACTCATTTGTTCCGTGA
ACAACTGTTGGACTGCTTCTCTGTGTCACCCCTGTGCAGGTCCCGAGGAC
TAAGTAAGGAACAGGACATGGCCCCTGCTTCTGTGAAACCTCTCCAGACA
TCTCTAGACAGAATTTTCCACTCTTATCTTCCACTTTCTCATGGTTTGGG
GCCCAGAAACAGTCCTATTCTTGAATAGTGGGGCCTCCCGCCTTCCCTGT
GGCCCATCTCCTGAGGGTAGGACTGTCTGGGGCACCTCCCCTCACCTCAC
GGCAGCTCAGCCCGTGTTGGAAGGAGGAGGGAAGCGCCTGGAGGTATTTT
CAGTCTCCTGGGGAGACCAGAAAACAGAATGATGTCGAATCCAGCAGTTC
CACTGGGAGCTGGAGGAGGCCTTCCTATAGGAGGTGACCTTGGGGCCGGT
TGAGGCAGAGAAGAAAAGGGAGAGGAGCAGCAAGACCCATACATAACAAG
AGGAAGGACAGGGAGGAGCCATCGGCCACATTCCCAGCCACCACCCGGGA
CCCCTGGTCCCACAGGCCTTGAGGAATCAGCGTCTCCACGGGCAACCCTG
GATTTTAGCTCTGGGTCCAAGGAGGCTGAGAGGGTAATTTTAACACTTGA
CTGTCCTCCCCAGGAGGAGGGACCGACAGACTCCAGAGCTTTCTCCTCCC
CCCTGCCCACCCTCCAGGTTCCTCTGCGGCAAGGAGATCAAGAAGAAGAA
GTGCATCTTCCGTTTGCGCATCCGCGTCCCCCCCAACCCGCCAGGGAAGC
TGCTGCCCGACAAGGGCCTGGTGCCCACTGAGAGCGGCGCCTCCTCTGAG
CTGCGGAAGAGAGGAAAGAGCAAGCCTGGTTTGTTGCCTCACGAATTCCA
GCAGCAGAAAAGGCGAGTTTATAGAAGAAAAAGATCAAAGTTTTTGCTGG
AAGATGCTATTCCCAGTAGCGACTTTACCTCAGCCTGGAGCACCAACCAC
CACCTGGCCAGCATATTCGACTTCTCGCTGGATGAGATTCAGAGTTTGAG
AAGTGCCAGCTCAGGCCAGACCTTCTTCTCAGATGTGGACTCCACTGACG
CTGCCAGCACCTCTGGCTCGGCCTCCACCAGCCTCTCCTACGACTCCAGA
CGGACGGTGGGCAGCCGCAAGAGGAAGCTGGCAGCCAAGGCGTACCTGCC
ACTGCGGGCAAAGCGGAGAGCAGCCGAGCTGGGTGGACGCTGCCCCTCAG
ACAGCAGTGCCGAGGGGGCTTCGGGCCCCGAGCGGCCGGACGAAGGCATC
GACAGCCACACCTTCGAGAGCATCAGCGAGGACGACTCATCCTTGTCCCA
CCTCAAGTCGTCCATCACCAACTACTTTGGCGCGGCAGGGCGGCTGGCCT
GCGGGGAGAAGTACCAGGTGTTGGCCAGGAGGGTCACGCCCGAGGGCAAG
GTTCAGTACCTGGTGGAGTGGGAAGGGACCACCCCGTACTGACTCGCTCC
AGGAGATGCCAGGAGCCCCGAAACCAACGGAGAGAGCGCTCTCTCCAGGC
TGGGGTTGGGGAGGAAAGCAAGACACCGCCAAGTGCCTGGCGAAAGGCCC
CTCGCGCCTGCCTGCCAGGCCGAGGCCCGCGCCGCTCTGTGTGCCCACCC
TGCTCTTGGGCCTCCTCGGGCTTGTCACTCCTTTGCCTGTGTCTCCAAGG
TCCCCCTGGCTATTACCCAGTGTCTCCACACACTCCCTCCAGCTGGTTAC
CTGTAACTCTGAATTTGTGGCCCCCTGGCTCTCTGCCCCTTTTCCCTGAG
GCCTGAGTCTTTCCCTGTGTCTGCGTCCCTCTCTCTCCCACCCCTCTTGG
GCGTGTGTGTTTACACACCTACATGCGCGTGGCTGTCCCTCTCCTGGATG
TCCTTCACTCCTGACCCATGGGCAGCCAGTTGCCCCGGGGATCGCATTGT
AAGAACGGGAACCTTTAAGCCTGGCTGAGGGTGGAGAAGAGGACGCCTCT
CAGCTTCTCCCTCTGGCTTTCCCGCCACCCCCTGCTGCCCTTGGTGAGCG
TGGGAGACGGCCTTCGCGAAAGCCTGGGAGGCAGAGACCCCGGGACTCTC
AGATCTGAGGCGTGAAGAGGCTGGGTCTCTGCCTCAGAAGGCAGGGCACC
AGAGCCCAGTTACTAAGGCCGAGTAAAGGCTGTGGGTGTCAGCTTCCCAG
GTCCTAGAAGTTGTCCTCTCCCCGGCCATACCCCCTCTTAGTTGCCAAGG
AGCTGCTCCTGGCCTTGCAAACCTGCGGGACAGGGAGAGGAAGTGGGAGG
AAAGGAAGCCATGTCCTGCTAACCTTCAGACTGTCTCCTGCGCCTCCCAC
CCCCAGACCCACCACACACACAGCCAAACAATACACACTCACACAGAAGC
TCCCACCACACGTGTGCTTTCACCCTCCAGGAGTGCATACCACACACACC
CACACCACACAGACACACACACACACATCCCACACTCCCATTCCCTCCAG
TGCCAGCCTGGTTCCTGCCCTTGGCTCTCCCTTGGCCCTCTTCAGGGGCC
GTGTGCTGCAACTTAATGTGAAAGTCCAGCCTCTGCCCCCTTCTTTCAGC
CATGAACCAGCTGTGACCCCGCAGGGAGGCTCAGAGGATGCCTACCCTCT
TCCTTAGCCCCTGCTGTGCCCTGAGATTGACAATCACTTTTTGGGACAGG
TTGGGATTTTTAAAGGGCTTGTGTTATTCAGTCCCCTCAAAGGAAATTCT
TTGTCAGTGGGAGTAAAAATAGAATTCTTAGAACTGACATTATAATTCAT
ACCCATCTGGAGGAAAACCAAAAGTGAGAAGGGGAGGGGACCCCTCATTT
TTGCTGCTTCCAGAGGTATTAGAAACTGACTCAGATGATTGGAAAGTAGA
AAGAAGTGCCTTCACTAGGGCAGGGGGTGGACCAGATGGGGACCAGCCTT
GCCAACCGCTGCTGTGGCCTCCAGCTTGGCTGGGTTTTGCAGGCTGCCAG
CTGCAGGGCGAAGGTGGATGAACAGAGGGGTGGCGTGGGGGCAGCGGGCC
TGGGGAGCTGGTTTTTCCATTACTAGGCTTGGCCCCTCCCCACCTGTGAG
CATCAGGGAGTCCCTGAGATGGTCCAGATGCCCCTTGCCTCAAACCTCAG
CTCCTACAGTGCCTTTCTCACAGGACCTCACGTCCTGCACATGGTCCACC
CACTTCCCTCTGCTTCCCTAGCGTGAGCCAGGCAGGGAGCAGCTGGGGTG
GGCCCCGTTCTTTCCCTTCTCAGCCCCACAGCTGCTGCCACTGACGCCCC
CAACTGGGGCCA
>GL192453.1:2578628-2578628
T
>GL192453.1:1687062-1687066
CTGAG
>GL192453.1:1602334-1602352
CGAACACGTCTATAAAACT
>GL192453.1:1512837-1512840
CCCC
>GL192453.1:1482019-1482036
CACCGTCCCGCCCACCCC
>GL192453.1:1414284-1414297
GGCCGCTGGTCCAG
>GL192453.1:1396105-1396108
TCAACGAGAACCACCG
>GL192453.1:1363695-1363695
T
>GL192453.1:1361872-1361881
GGCCGGGAGA
>GL192453.1:1307332-1307332
C
>GL192453.1:1157760-1157760
G
>GL192453.1:1090871-1090887
AGAAGAGATTTTACTTC
>GL192453.1:1072308-1072404
ACTGCCCCCGCCTTTCTCCCGCTGCGCCCGCACTCCTCTTCCTCGTCCTG
ACGGCCCCCTCCCGCCCGGAAAGCTGCCCAGCCACCAGCAACCCCCC
>GL192453.1:1049919-1049924
CGCGGG
>GL192453.1:990112-990132
GGCCTGGAGGTTGGAGACGTC
>GL192453.1:941361-941361
T
>GL192453.1:853678-853680
CCA
>GL192453.1:814114-814161
GCGGCGCGGCGACAGTGCGGGTGGCCGAGGGCGCCGCCGGGCCGGGGACC
GAGGCGCGGTCCAGCGTCCGATGAGCCCGGGCTCTGCGGAT
>GL192453.1:751108-751108
G
>GL192453.1:577491-577519
CCTCCCCATCCAGCGTGCGGGCATCTTGG
>GL192453.1:542292-542292
G
>GL192453.1:363792-363792
T
>GL192453.1:127950-127963
TGAACTTCGAAACTAAGCAG
>GL192453.1:60767-60769
GCCCTCCGCTCCCGCC
>GL192454.1:482570-482577
CCTGTGCG
>GL192455.1:2659584-2659600
CTGCACCGGTGGCTGCT
>GL192455.1:2540329-2540341
TTTTTTTTTTTTT
>GL192455.1:2419654-2419669
CTGCGAATTCACAGTG
>GL192455.1:2418898-2418916
TACAAACAAGACTTCGCAG
>GL192455.1:1658832-1658839
CCTGTGCG
>GL192455.1:567468-567475
CCTGTGCG
>GL192456.1:2642649-2642667
AAAATGATACCATCTACTG
>GL192456.1:1745672-1745687
TACAAACAAGTAGACT
>GL192456.1:1607186-1607200
GGATCCTCGAGCTGG
>GL192456.1:1514569-1514584
GACAACAGATGTGTGA
>GL192456.1:1438145-1438148
CACG
>GL192456.1:913452-913456
CCACA
>GL192457.1:2614948-2614949
AA
>GL192457.1:2445274-2445285
GTGATTTTCAAA
>GL192457.1:2404007-2404022
GGCAAGTTGGTCTCAT
>GL192457.1:2108297-2108304
CCTGTGCG
>GL192457.1:1700176-1700176
A
>GL192457.1:1680595-1680610
TGAAGCACTCAGGTTG
>GL192457.1:1548530-1548543
ACACACACACACAC
>GL192457.1:1547115-1547116
GTAG
>GL192457.1:1521021-1521036
CAAGAACCCACTGCAG
>GL192457.1:1506712-1506726
AACGTGGTCTACATG
>GL192457.1:1489755-1489757
CGCTTCAGTAAGAAGCT
>GL192457.1:1399972-1400020
CGAAAAGTGCTGGCAAAATGCGGCTGCTGCTTCGCCCGGGGGGGTCGTG
>GL192457.1:1395286-1395304
CCCGCCCGGTGTCCAGGGG
>GL192457.1:1354360-1354378
ATGGCGGCGCTGACGGGAG
>GL192457.1:1324018-1324063
CTGGGCCGCGACTGCGCAGGGCGGGGCCGGCCGAACCATGGGCCGC
>GL192457.1:1294502-1294518
AGCGCTTTGGCGGGGGC
>GL192457.1:1281542-1281557
GCCGCACAAGTGCACG
>GL192457.1:1232781-1232783
TTA
>GL192457.1:1095382-1095383
CT
>GL192457.1:1079700-1079713
CTCGCTTGTGTCTG
>GL192457.1:1041312-1041325
GGCCTCCCCCTCTG
>GL192457.1:1009027-1009042
GCCCAGCAGCAGCAAG
>GL192457.1:989427-989436
GGCGGCTCGGAGATGGGGCTGTGAGCTTCGCTCGGGG
>GL192457.1:955831-955853
AGAGAGAGAGAGAGAGAGAGAGA
>GL192457.1:906129-906141
GGGGCTTCTGGTG
>GL192457.1:883774-883792
GGGGTCCAGAAGTGGAGTG
>GL192457.1:727260-727275
TAACGTCTTGACCACC
>GL192457.1:699585-699585
T
>GL192457.1:633852-633871
CTGAACCGCTCTTCCGATCT
>GL192457.1:566863-566913
TGGGAAACAGCGTCTGAAGTAGCCTTGCAGCTAGGGTTGCCAGCCCCCGT
TGCTAGGTACTCTCATTCTTCCTATGGCAGCTGACCGACTCAAGAAACAT
ACCCGGCTCAGTCTCCACCCTCGTACCCCTGCTGTGCTACTCTCCCTGCC
CAGAGTGACCCTTTCCCACAGATGTCACCTCAGCCTAACGTGTGTGTCCG
TGCATGCG
>GL192457.1:496733-496741
GGGGGATTC
>GL192457.1:437887-437902
CTCGTCTGATGGGGGT
>GL192457.1:391794-391811
ACGTTGCTCCACCAGAGT
>GL192457.1:372417-372419
CCTCACATGGTCAAG
>GL192457.1:351130-351176
ACTGCACACTGGTAGCTGCCATTGGCGGCCGCGTAGTGCAGTGGGGT
>GL192457.1:317190-317204
ACGGGCTGGCCATAG
>GL192457.1:297616-297617
AG
>GL192457.1:254218-254229
GGACGCCGCAGG
>GL192457.1:246709-246726
CGAGAGCTACCTGCCTGG
>GL192457.1:224774-224795
CACAGCCTGTGGCTGGGAAGGGAGACAGGCGGCGGCTCAGGGGGAACGAG
GCTGCAG
>GL192457.1:220172-220173
GT
>GL192457.1:205262-205262
GGGGCAGAAGCCTGTACAA
>GL192457.1:132501-132534
GCTGAACCGCTCTTCCGATCTCGCGTCCACAATG
>GL192457.1:127622-127624
CAG
>GL192457.1:115587-115589
TTC
>GL192457.1:72875-72892
CGGGAAGCAGGGGGAGAG
>GL192457.1:69101-69101
G
>GL192457.1:41853-41856
AGAC
>GL192458.1:2607155-2607173
CTTTTGAGCTGGAGCACAT
>GL192458.1:2571194-2571208
GTGGTGAGCTGCCAG
>GL192458.1:2503455-2503468
GGCTGCTCCTCCTC
>GL192458.1:2409751-2409760
ATGAACTGGATTAA
>GL192458.1:2355741-2355772
CCGGAGCCGCGCGCCAGGACGGCTGAGGCCGG
>GL192458.1:2297200-2297201
TT
>GL192458.1:1933223-1933237
CTGGGCGTGGAGCAT
>GL192458.1:1433681-1433681
T
>GL192458.1:479988-479989
TA
>GL192458.1:247837-247907
CGGCCTCAGGCTCGGCCGCGGCGTCGCTGCGCGCCCCGGAGGTGGCGCGG
CTCCGCGAGGAGCAGGAAAAG
>GL192458.1:144340-144351
AAAAGGTTTCAG
>GL192458.1:47324-47326
CCG
>GL192459.1:2584842-2584898
AAATAAATAAATAAATAAATCTAAAGAGGAGTGTGAAGTTAACACTCCTC
TTGACAACTGGATTGTAAGCTTCTTGCCAGAAAACTCTCTGTTCTGATTT
TGCTAGGGCCCGCACACCTCACCCCTCGAAGGTGTTCAGCAGGAGTGATT
TGAAAGAAAGAACCAGCAGCCTCCGGTTGCCGTCAGTGGGTAGTGGCCCA
TGATGTGGCCCGAAGGGGGTCATCTGACGCTGTCTCACCCGTGGGGCTGT
TGGACCAAATGCTAGTACGGCAACTACCTGCAGAGACACTTCAAGACCAA
GAGTGTCCTCTGAGTGCAGTCAGTCGTACACACCGA
>GL192459.1:1713712-1713715
TCTG
>GL192459.1:1643310-1643325
CTTGGCCGTCTGACTC
>GL192459.1:1519453-1519453
G
>GL192459.1:1489388-1489397
ATAGTAGAAG
>GL192459.1:1444947-1444955
CCTCAGGCC
>GL192459.1:308285-308298
TCCCCCTGCTTGTG
>GL192460.1:2573287-2573303
CCACGGAGAGGACTGTGCC
>GL192460.1:2537666-2537674
ACGACGACGAGCCG
>GL192460.1:2320992-2320994
ATG
>GL192460.1:2145622-2145637
TTTCTTTTTTTTTTTT
>GL192460.1:2121802-2121834
GGGGGCGGCGGAGGCGGGGGCGCCGCGCCCACC
>GL192460.1:1966792-1966860
GCTCCTGGTGGAGGAAGCATGTTCTCTATGGGCTGGCCAGCTTTTCTGAG
CATCACACCAAATATTAAA
>GL192460.1:1789793-1789795
AAA
>GL192461.1:2555997-2556029
GCCTCCTGGGGTGGCTCCGCGAGCCCGGAGGCG
>GL192461.1:2329435-2329446
ATGGGTTAAGAC
>GL192461.1:2322696-2322705
TTTTTTTTTT
>GL192461.1:2197768-2197775
AAGGCCATTCGTTTGT
>GL192461.1:2169215-2169232
CTTGCATATTCTTGGGCC
>GL192461.1:2141909-2141909
T
>GL192461.1:2069390-2069406
CTATTTTCCTCCTAAAG
>GL192461.1:1880150-1880167
TTTTTTTTTTTTTTTTTT
>GL192461.1:1794579-1794586
CCCTGACA
>GL192461.1:1640003-1640003
G
>GL192461.1:1451981-1451990
ATTTCCAGCA
>GL192461.1:1424057-1424057
G
>GL192461.1:1409111-1409124
TCAACTGTTTCATG
>GL192461.1:1395290-1395290
T
>GL192461.1:1266080-1266084
TCCCTCTATGCACT
>GL192461.1:1087784-1087797
CTGGACCCACCAAA
>GL192461.1:972819-972836
GAGCTAAATACTGGAAAG
>GL192461.1:926724-926736
GTGGTTTTTAAGG
>GL192461.1:850117-850143
GTCAAGGAGAACTTCGACAAGGCTCGC
>GL192461.1:766359-766359
T
>GL192461.1:759674-759676
ATT
>GL192461.1:716847-716861
CTCGCTCAGGCCGTG
>GL192461.1:290450-290453
CGTT
>GL192461.1:215808-215813
GGATTG
>GL192461.1:178882-178892
ACTTGAGGAAG
>GL192461.1:75526-75529
AGAT
>GL192461.1:27505-27521
GCAAAATATTTCAACAT
>GL192461.1:15679-15691
TTTCCAATAGCAGTG
>GL192462.1:2510216-2510224
CCTGGCCCT
>GL192462.1:2035605-2035613
TTTTTTTTT
>GL192462.1:1829645-1829645
G
>GL192462.1:1810235-1810243
GCTCGACCCCA
>GL192462.1:1723404-1723406
CCG
>GL192462.1:1611003-1611027
CTCTCACCCCTGTCCCCCGGGGGGT
>GL192462.1:1591123-1591127
CACCC
>GL192462.1:1574602-1574602
T
>GL192462.1:1416586-1416604
GTAGACACACTTTTGCTCA
>GL192462.1:1379082-1379100
CCAAGATCCATACATCAGG
>GL192462.1:1289940-1289993
GGGTAGGGCGGCCGGGCCCGGGCCTCCCTCCCCGGACTCGGGAGCCGCCG
CTGC
>GL192462.1:1089229-1089247
CGCTAATCACGCTGACAAG
>GL192462.1:976254-976261
CCTGTGCG
>GL192462.1:938330-938331
AA
>GL192462.1:555924-555931
CCTGTGCG
>GL192462.1:302174-302183
CCTGGAGGAA
>GL192462.1:158929-158954
GGCTGTCATACAAGCCACAAAGTTTC
>GL192462.1:8189-8189
G
>GL192463.1:2563430-2563432
ACA
>GL192463.1:1926696-1926709
TTTTTTTTTTTTTT
>GL192463.1:1084557-1084570
TTGAAAGATGTGAG
>GL192463.1:1022479-1022481
CAAGCGGCT
>GL192463.1:1022359-1022388
CGTTCCGGCTCCTCCCGCTGCTCCCGCCAC
>GL192463.1:924109-924119
CAATGGAGTTTCAAC
>GL192463.1:826977-826986
TATGAATCAGAGAG
>GL192463.1:759928-759929
TG
>GL192463.1:697133-697151
GCACATTCTGGCCGAGCAG
>GL192463.1:110585-110586
TT
>GL192463.1:106299-106305
ATCCTAACTACCAG
>GL192463.1:41841-41843
ACT
>GL192464.1:2438791-2438844
TTGAGCTGGGATTTAGAGACCTTGCCGCTGTGGTCCAGGTCGAGTGCGGT
GAAG
>GL192464.1:2386496-2386512
GTGCGGCTTAGCAGCTC
>GL192464.1:2325463-2325478
CCTCTATCCGACGGTC
>GL192464.1:2261523-2261526
TTTT
>GL192464.1:2123459-2123459
T
>GL192464.1:2021649-2021650
CG
>GL192464.1:1916798-1916805
AGGAGGAC
>GL192464.1:1744281-1744281
T
>GL192464.1:1641543-1641549
CCCGCTG
>GL192464.1:1494865-1494877
CCGGGACTTTCAG
>GL192464.1:1442481-1442498
CCTGGCTGGGGAGCTCGG
>GL192464.1:1380359-1380377
AAGCTCTGTTACAATCAAG
>GL192464.1:1298334-1298342
CATATGACG
>GL192464.1:1255383-1255398
AAAAAAGACTGCGTGG
>GL192464.1:1209427-1209438
GGGATTTCCTGG
>GL192464.1:1174334-1174339
CTCAAG
>GL192464.1:1146308-1146319
TTTTTTTTTTTT
>GL192464.1:1124427-1124476
CTCCGCGCTCGGCCCGGCCCGGCTCCGGCGCCATGAGCGGCGGCGGCGGC
>GL192464.1:1074606-1074622
GTAAAATGGTCACAACAG
>GL192464.1:971325-971328
TTTT
>GL192464.1:923860-923876
GCGCAAACTGTCCCCTG
>GL192464.1:904165-904167
CAT
>GL192464.1:876777-876794
CTGAGCCACAATTGCGAC
>GL192464.1:843378-843379
TT
>GL192464.1:753902-753913
CATCATGTAACC
>GL192464.1:719317-719323
CCGGGAT
>GL192464.1:646440-646456
CTGAGTGGTTCCCACAG
>GL192464.1:535345-535362
CAGCAGGTCCACCTGTTG
>GL192464.1:508685-508691
TGAACTT
>GL192464.1:379594-379595
TT
>GL192464.1:354547-354615
GCGCGGCGGAGGCGGCCATGGCCCGGCTGGCTGACTACTTCATCGTCGTA
GGCTACGACCACGAGAAGC
>GL192464.1:274411-274412
AC
>GL192464.1:262477-262479
CGCCA
>GL192464.1:138353-138370
GCAGAGCACTGTACTGGG
>GL192464.1:46548-46555
TGATAAAT
>GL192464.1:28619-28633
GTTACAACTCATCTG
>GL192465.1:2567703-2567743
CATGCTGGGTGAAGATATTGAAGCCGGCCTCTGTGGTGCGC
>GL192465.1:2529165-2529172
CTTTTTTTTTTTTTTTTTTTTT
>GL192465.1:2433858-2433858
C
>GL192465.1:2333385-2333385
A
>GL192465.1:2202578-2202585
CCTGTGCG
>GL192465.1:2170753-2170759
GCGCCAT
>GL192465.1:2074455-2074465
GATGAAGGAAG
>GL192465.1:2040769-2040771
GCT
>GL192465.1:1856983-1856999
CTCCAAAGTACACACAC
>GL192465.1:1838454-1838482
GGCAGGATATGTGAATGATACCTAGAGTT
>GL192465.1:1801866-1801900
CCGCGCCCGCGGCCATGGAGCGAGCCTAGGGCCCA
>GL192465.1:1768874-1768879
GGTAGT
>GL192465.1:1685249-1685256
CCCTATTT
>GL192465.1:1583908-1583923
GCCACGGCCGCGGCTG
>GL192465.1:1306470-1306470
TTCGTAATGCAGATGACAG
>GL192465.1:909969-909972
CTGG
>GL192465.1:904361-904364
GCGG
>GL192465.1:895776-895789
GCGTGCTGGTGAAG
>GL192465.1:281853-281861
GTGTGTGCG
>GL192465.1:183293-183297
AGCACCG
>GL192466.1:2482926-2482934
GCTTTTTGGTGGTTTGA
>GL192466.1:2174732-2174747
AATAAATAAAATCTTT
>GL192466.1:2110500-2110516
GGACAAAGTAACAGTTA
>GL192466.1:1958574-1958587
GTCTCCTTCTTATG
>GL192466.1:1163755-1163766
CCTGTCTTCAGG
>GL192466.1:621446-621453
CCTGTGCG
>GL192466.1:316309-316312
CACG
>GL192467.1:2548846-2548879
CGCGGCGGCCGACGACCACGGGCTTCCTCGCCCG
>GL192467.1:2505191-2505202
AGAAAGTGCCAC
>GL192467.1:2413667-2413678
TTTTTTTTTTTT
>GL192467.1:1826323-1826324
GT
>GL192467.1:1784092-1784101
TTTTTTTTTT
>GL192467.1:1701980-1701982
AAGGACTCTATGCTGATG
>GL192467.1:1666810-1666814
GGATA
>GL192467.1:1589020-1589036
ACACTTCTCGGCTGTTG
>GL192467.1:1538901-1538908
CCCTGTCAG
>GL192467.1:1460734-1460734
GGACAAG
>GL192467.1:1336368-1336375
CCTGTGCG
>GL192467.1:1290760-1290778
AATGGCTTGATTTTCTAGA
>GL192467.1:1149186-1149187
AAGGAACACCTGGGTAT
>GL192467.1:1038748-1038760
GCTGGGGGCCCTG
>GL192467.1:1020170-1020182
GATGCTCTAAAAG
>GL192467.1:997413-997418
GTGGGG
>GL192467.1:789142-789144
GCC
>GL192467.1:724050-724051
GAGGATAGCAACA
>GL192467.1:683203-683247
CGCACCCGGCTCTGCGCGGCGCCTGGACGCCAACACCGCCCCCGA
>GL192467.1:672429-672434
GAGATG
>GL192467.1:418556-418561
CGAGCC
>GL192467.1:400874-400877
CACG
>GL192467.1:357466-357478
CCCAAGGACACCT
>GL192467.1:280451-280461
TTGAGATTCTC
>GL192467.1:231471-231481
GAAACTTTTCTGCGAA
>GL192467.1:92456-92473
AGGAAGCACATCCAGGAG
>GL192468.1:2520966-2520974
CTGATCACT
>GL192468.1:2314320-2314331
TCCTCTGCTTTATCTC
>GL192468.1:1795224-1795224
T
>GL192468.1:1655294-1655296
TTA
>GL192468.1:1517295-1517295
T
>GL192468.1:1492036-1492037
TG
>GL192468.1:1410252-1410261
TTTCGAGTGG
>GL192468.1:1321191-1321206
TTTTTTTTTTTTTTTT
>GL192468.1:1009083-1009097
CTTCAAACTTCACAG
>GL192468.1:922811-922811
G
>GL192468.1:779404-779407
CACG
>GL192468.1:709733-709733
T
>GL192468.1:642072-642086
CAAAGTGGAATAAAG
>GL192468.1:595001-595026
CTTCGTTCCATCTGAGGTAAGGAATA
>GL192469.1:2517315-2517683
GAATCTGTGATAAATCGTTTCCTGATTGCAAAACACCATTTTCTTCTTTC
GGACTTGATCGTAGAAGAAGAAGTTCCCAATATCAGCATTCTGGGGCTAA
GCCTTTTCAAGCTGGCAGAACAAAAGCGACCACTAAGGCCAAGGAGAAAA
GGTCGGAAGAAGGTGACAGCCCAAACCCTGTCGGATGGAGACATAAAGGT
GCTGGTGAACGTCATCCGGGCTTACGACATTCCCGTGAGGAAGCCAACGG
CCAGCAAATTCCAGCAGCCAGCAAGATCTTCAAGGACTTTCAGCGAGAAG
CGTGCTGCTTCCCCGACCACACGCAGCCCCACGCATAGCGCGGACTACCC
CCTGGGCCAGGTGTTAGTACGCCCTTTTGTAGAAGTTTCTTTTCAACGAA
CGATGTGCCACACAACTACAGCGGAAGGACCAAACCCTAGCTGGAATGAA
GAACTGGAACTTCCTTTTAGGGCCCCCAACGGGGATTACAGCACGGCCAG
TTTGCAGTCAGTGAAAGACGACGTCTTCATCAACATTTTTGATGAAGTGC
TATACGACGTGCTAGAGGATGACCGGGAAAGAGGAAGGGGAATCCACACC
CGCATTGAGAGACACTGGCTGGGAAGCGTGAAAATTCCATTTAGCACGAT
ATATTTCCAAGCCAAGATTGATGGGACGTTTAAAATAGACATCCCCCCCG
TTCTTCTGGGCTACAGTAAGGAGCGAAGCCTGATCCTGGAGCGGGGTTTT
GACGCTGCGCGAAGCCTGAGCGCAGGCTCCTACATCACCCTGTTCATTAC
CATCGAGCCTCAGCTGGTTCCCGGGGAGTCGGTTCGAGAAAAGTTTGATT
CTCAGGAAGATGAGAAATTGCTTCAAGCAACAGAGAAGTTTCAAACTGAA
TGTGCCTTAAAGTTTCCACATCGCCAGTGCCTCACAACAGTGACTGACAT
CAGTGGAAAAACCGTCTTTGTCACCCGTTACCTCAAGCCTTTAAGCCCTC
CACAGGAGCTCCTGGACGCCCACCCCAACGACCCCCAGGCAACGGCAGAA
CTGGTGGCTCGATACGTGTCATTGATTCCTTTCTTGCCTGACACGGTTTC
ATTTGCCGGCATCTGTGACCTATGGAGCACATCTGATCAATTTCTGGATC
TCCTGGCAGGAGACGAAGAAGAGCACGCAGTGTTACTATGTAATTATTTT
CTCTCTCTGGGGAAGAAGGCCTGGCTCATGATGGGCAGTGCTATTCCTGA
GGGTCCAACTGCTTATGTGCTAACTCGGGAGCAAAGTCACTATTTAATAT
GGAATCCCTGCACTGGACATTTTTACGGACAATTTGATACATTCTGTCCC
TTAAAAAGTGTGGGCTGTTTAATAGGTCCCGATAATATTTGGTTTAATAC
TCAACGATACGACTCCCCACTACGGATAAATTTTGATGTCACCAAGCCCA
AGCTATGGAAATCTTTCTTTTCAAGAAGTCTTCCATATCCTGGCCTTTCT
AGTGTCCAGCCAGAAGAACTAATTTACCAGTGCACAGACAAAGCGGCCGC
AGCTGAGCTACAAGACAGGATTGAAAAAATACTAAAAGAAAAAATCATGG
ACTGGAGGCCACGCCATCTGACTAGATGGAACAGATACTGTACCTCCGCT
CTACGGCATTTCTTGCCTGTGTTAGAAAGAAGTCGAGGAGAAGACGCAGA
AGATGACCACAGAGCAGAGCTGCTCAAACAGCTGGGGGACTATCGGTTCT
CTGGATTTCCCCTTCACATGCCCTATTCTGAACTGAAGCCTTTAACTGAA
GCCGTGTATAGCACTGGAGTACATAATATTGATGTCCCTAATGTTGAATT
TGCTTTAGCTGTATATATCCACCCATACCCCAAAAATGTTTTGTCTGTCT
GGATTTATGTTGCCTCCCTTATACGCAACAGGTGATTTTTTCATTGTACA
CTTTTCGTATCATGTAAAAACTGTAATTAAGGTATGAGAATATTTTTGTG
ATATTGATCACATCAGAAGAAATTTGTAAATAATGAAATAAAATTATCAT
TATTTTCAAAGTAAGTGTTATTTAGTAGTCTGCCTTACCTCTTGCCACTC
TGACCCCACATTTAATCAAGGCTATCCAGAGTCCCCTCTCACACTAAGAG
CTCCCCACCTCTGTGCCTTTGTACTTACCTTCTACTTGGAGCCCTCCTTC
TTTGCCTGTCCAG
>GL192469.1:2490886-2490886
C
>GL192469.1:2446767-2446775
TGTGGGGGAGCGGGTTGT
>GL192469.1:2428424-2428438
CAGTCATGGAAGGTT
>GL192469.1:1738107-1738117
CCTGCCGATAG
>GL192469.1:1607272-1607289
CTCCAGTATTACACACAA
>GL192469.1:1521505-1521507
GCTGCCTTGTGGGTT
>GL192469.1:1240751-1240753
GCG
>GL192469.1:1078539-1078546
CCTGTGCG
>GL192469.1:1067973-1067990
ATATTACCATTTTCCATA
>GL192469.1:1028511-1028518
CCTGTGCG
>GL192469.1:819752-819761
CCTTGAAATC
>GL192469.1:750995-751011
AACATTGGCTGAAAAAC
>GL192469.1:709492-709510
CGACCCCCAGGCAACGGCA
>GL192469.1:693345-693351
AACGGCC
>GL192469.1:645828-645832
ACTGA
>GL192469.1:618535-618552
CTTGGCCATTCTCTCATT
>GL192469.1:556558-556567
CACCAACCCAGAGCAAG
>GL192469.1:255334-255346
CAAGGACAAACCA
>GL192469.1:220321-220322
TT
>GL192469.1:(2536224+Ns)-(2536265+N)
GCATGAGCTGGGTGGAGGAGGAGTGGGAGAGGGAGAAGCAGG
>GL192470.1:2507151-2507162
CTGAAATCCAAG
>GL192470.1:2264188-2264195
CCTGTGCG
>GL192470.1:1455935-1455942
CCTGTGCG
>GL192471.1:2509045-2509101
ATAGCGCCTCAACTTCTTCTCGGGGGGCGATTTCCTCAGCCAGCCGGTGC
ACACCAC
>GL192471.1:1585250-1585252
AAG
>GL192471.1:1239300-1239302
TTT
>GL192471.1:884277-884284
CCTGTGCG
>GL192471.1:771138-771154
CTTCAGTATAAGAAATG
>GL192471.1:733496-733496
A
>GL192471.1:673182-673183
AT
>GL192471.1:548110-548110
T
>GL192471.1:505965-505985
GGGAGAGAGAGAAAGCGAGCA
>GL192471.1:468481-468481
T
>GL192471.1:413908-413911
AGTT
>GL192471.1:397500-397538
CACACATGTGCACAGCGCTTTACAGATTACAAAGTGTTT
>GL192471.1:253575-253575
T
>GL192471.1:227321-227321
T
>GL192471.1:47520-47525
GTTCCT
>GL192471.1:42858-42869
TGTGGTGTGTGT
>GL192472.1:2459311-2459312
CTTTTTTATTGAGCGGTCG
>GL192472.1:2309814-2309816
GTATATGTGTTACGAG
>GL192472.1:2193255-2193261
TTTTTTT
>GL192472.1:1989008-1989021
CTTCCGGCCTGGAG
>GL192472.1:1652389-1652407
CAAGCTGTAGGAACATGTT
>GL192472.1:1049058-1049075
CACGTGCAGAACCAACCA
>GL192472.1:1017318-1017335
TGTGCCACCCAGGCGCCC
>GL192472.1:1004425-1004425
T
>GL192472.1:899769-899775
GGTCCAT
>GL192473.1:2454060-2454061
TT
>GL192473.1:1588333-1588393
CTCCATGTGCCGGATAGTGGGAGCGTCGCGGACCCTGCTGCCGCTGCTGG
CGGCCCTGCTT
>GL192473.1:1071596-1071603
CCTGTGCG
>GL192473.1:680675-680682
CCTGTGCG
>GL192474.1:2461183-2466101
CCGTAGTTAATGCAAAATGGGCTGTACAAATTGAAATAATACGGTATTTG
AGCAGTTCACGATTTAAATAGACCTGGAACATTGATGGCCTGATCAAAAG
AGACACAAGAATGAAAACAACTACTATTGCAAACACAAAATTTTGGCCAT
TAATGGATCAGAAGTAATGGCTGATGCTCCTACTTTATGCTCATCAATAT
CATATATATTTAAAAAAAAAGTGACAACAGATATTTGACAAAATCTTCTA
AATTATTTATCCCAAATTCTCAAATGGAAAGTTATTTTTAATGTCTTACT
GTTAAATTTTATACTTCAATCAGTCATGTTTTCCTTTGCAGACTGTTCAA
AAGAAATAATTCTACTTAAACTTTATCCTAGTAAGTTTCCTCTCACACAT
TTTTACATAAAAAGTGACTAAAATCATAATTCTGTGGCATTTGTTTTTAA
TCATTTAAACATTATATACCTAAACTCCCCTAAAGAAATTAGATCCTTTC
TTATTCTAGCTAGAATGATGTCATCAAATTTGTAAGACCTCTTTTCCATA
GCTCTTCTTTAGAACAATCATAATTTATGAAAAATGCATTTCAACTCCAC
AGCAAATCAGCATCCATGCTTATTCCACATAGGTACTGCTAGTGGTCCCT
GTGGTGTCCTTTCAACAATGACAAACTCATCAGGGTTGCCAAATGCCTCA
TAGAAAACCAATAAATCCTGTATCGCACGCTCTTCAATCTGAATCAAAGC
CAAGGGTTTTTCTCGACTTCTGGTAAGAGCTGCTTCCTGCTGTAGCTCTT
CTTCTACAATAGACGCAAAAGTGACGGGGGCTACCATGGAAGGAGCAGTC
GGTGAAGACGACAGCCAGGGATTGTGACTGTCTAGAAGTGGTAAATCTGA
AATATGGCTGCCTTCTGGTCCTGGGGTACCATGAGTGGAGCATCTTGCAA
TTTTCGGAGCCTGGGAATTTTCTATTTCTTTAAAACAAACTTTTTTGACA
TGATCTCCTGAACTATGGCCAGTAATAGATTTTTTTTCTTCTAAGAAATC
CCGGAATGACTTGGATGAAACCGAATACAGAGAAGAACATGCCCATGCAT
TCACTGGTTTTGGAGTTTTTGAAGGTGCAGTTAAAGCTGTTTCCATGCTA
TTTGTTCCTGAATTGTTTTCTTTGGTAGTCATTGCAATCATTTTTCGTTG
CTTCTGAGAAAGTTTAACTCCATGAGAAATCATTTTGCCCAAATTTGTCT
TTGGTGTAGCTCCACATTTTTGTCTACTTTCTTCAATTTGCATGATGGTT
CTGAGATCCATGACAGGAGGGCTGACAGGACTGAAAGAGCCAGCAACCCA
ACTGGAAGAGCTGGTAGTATCAATTCTGTTACTGGGAATGGTCTGTGGAG
CAGATATGTTAAGTATTGGTGATTTTTCCCATGGTTTTAAATCTTCCCTA
GAATATGTAGGAGGTGTACCATTAACATATGGTTTAATCTTCCCCTCAAT
TTTATCTGACTGAAATCCTGCTATGAAATCAGGGGACTGTAAATCTCTAG
GACTACCCACTCCTGCATAGCTTCCTTCAGAAGAGTCTGATGTCAACAGT
TCTGGAAGAGATTCCACAGAATTGGCTTTACCAGACTTTAATAATCCTGT
AGATGGTGGACTCTGAATAACATCTGAAAGGTTATAACCTCCTGAACTAT
CTGAACGCTTACGTGGCTTCTTTTTTGCTTTTGTTTTTGCCTTCTTGAAC
ATACTTTCCGAATAATTTTGTTCCAAATTTATCTCTTCTTTCAAAAGGAT
ATCTCCACCTTCTACTTCCAAATAGCTAATATCTGGTCCATCTTGGTACG
GTGTAATGACTCTTCTATCCATTGCTGGAATCATTTTTCTATAAAACACA
GAAAGATCCTTTAAAACACCATCACTTAAAACATCAAGAGACCTTGCTTC
AAGTAAAGCAGCCATATTCAGTCCTATAAACTGTAAACAAGACAGTTTCA
ATTGTTCAGCATTATACATTGCTGCAAATTCCAGTACCATAGCAGCATTC
TTAAGGGTAAGCTTCTCAGTTAATGCTACTTCACAAATCCCTTTCAATCG
AGTTATAAGAAGCTGATCAGCCACCACAAGAACACTACAAACAAAATCCA
CATTTTGAGATTCTTTTATCACCACAGCTTCGTCAGTATAGAGGTAGTCC
AAAATAACTTTCAGTATGTCAGAATGTATTGGCATTTCCAGAGCTGTACA
AGTGGAAGCCTCAATCCATGAGCTACTCAGCATACTATGAAAATATTCAA
GTCTAGCACAAAGAACACACTTATGACAAGGAAATTCCTTTCCGTCCATT
GATTTCATGGTCACATCACACAGAAATGAACATTTTTTCTGATTTAGCTT
TGATTTATTACCAGTTTTCTTCTCAATAACATTGATTTTTCCATTTTCAA
ATTTAACTCCATCTAACCTACTACTCAAATTACTGAAACCAAATTTCTTT
GCAACATTTTGCAACATTCTTACAGGATCATCTTCCCCATTACTTTTCCC
TTTATTGGAAGATTTTGGTTTGCTTTTCTGCTTTTCATTAACTGTATGAG
CTTGATTACTTCTGTACACTTCAAATGCTGACTTCTGATTATCTTCATGG
CAATTCATTTTATTTGAATGAGAATTCATAGTGCCCTGATATTCTTCTGG
CTTTCTGTTTAAGTTTATTCTTGGTGTGAAGCCATGAATTAAAAAGTCAC
AAGTATCTGTGTATATAAATTGTAAAAGGTACTCAAACAAGTCAGGATGA
ACCTTCTCTACCACAAAGAGATGGCACCCTGCAGAATCTTCATCTTTCCG
GTAAACATCTGTAAAGTCTAAAGAGGTCCCATCTGAAAGAAACAACTTCT
GAAAAAAGTCAGAATGCGCTGCCAAAATATATTTATGTGCAGGGAAAATT
CTATTGCCAACTTGAAATGTCACGTCATGTATGCTGTCCGTTTCATCTGT
TTCCCTTAAGAGTTTGCCAAACTCTTCAAAAAAGGATGATGAGGATACAG
ATGGAATTTCATAAAGGCTTGTTTTAGGATCTGACTGCAGGATTGCAAAG
TTGCATCCACTTGGATCTGTGCTGACGCTAACAGCTCTATGGGCAAAAGT
AAGTTTCTCAAGTCGAATTCTTTCATATACACTATTTATATCAGAGACAC
AAGACACATCTGATGAGGAATTATGAAGATTTGATAAAATCTCTGCTTTC
TTTTCAGAATTCTTTTTTTTTTCTTCAAACCATTTCCCTCTAAATCCTTC
TCCATCTTGTGTGACAAATAAAATGTCTTTTCTATTTAAAGCAATGTCAG
AAATGAAGACCTGGCGTGGATAGGCCCATCGACACTGCTTCAGAGAACTG
CTGACAGATCTCCAGCAAAATACCCTTCCAGCTCCATCCATTGCAAGAAT
GCAAATTTTTTGACCTCCATTTTCTTTCAAATTTTCAGGATCAACCTTGT
ACTCCATTCGCCCCCCAGAAACAAGAACTTTTTTCAAGTTCAGTTGTCTG
GAAGCCATCTTCTTGCACTGATAGTCTGCAAGTAAGTAAATATCTCCCCT
TGTCGTAACACAGACTGTGGCCCCATCACTTGCAGCAACCAAAGACAAAG
TGATATCCTTATGATGAAGGGCAGAGACCTGACGAGGAGCGGTTACATAC
TTTTCTCCATTGGGATCTGGCAAATAACCCAGTTGTCCACCATTTAGCCC
CATAGTGTAAACAGCTTCTCTAGTCCACAGCACTGTATGAAACCTGCCTG
CTGCTACTCCAATGACTGTCCTTCCTTTCAGATATTTTGCCTGCATCTGT
CTGGGTACATTACAACTGGAAGGTGGAGGAATAATTCCTAATTGATGAAA
AATATTCAGGCCAAATGTATAAACACATCCATCTTCAGTCAATACAACAG
TATGATCCTTAGCAGCTGCCACTTGGGAACAATTATGACCACTCAGTCCT
TCCACAAGCCTAGGGATCAAGCATGTCTGTTCATCTCCATGGCCTAAACG
TCCTCCGGGACCATGACCACAGGTATAAACCTGCCCTTTCTGAGACAGAA
ACACGGAGTGAAATTTACAAAGCACCACCTGCTTGATATAAACCCCACTC
CTGGAGAACAGATCCACCAACTCTGGATGATGTTTGCTATTCTGGCTTCC
ATGACCCAGGGTGAAATTTGTATTATCTCCCCAAGTGTAGACATCCGTAG
GATCAGTAGTTTTGAATACTACATGAGTTGGTCTATCCTTCATTACAAGA
TCCAAAGCTGACAAGCCTTCTTTGTCTTGAATATACAGACTAACACCATG
CTTCAATAGAGACCAAACACAATCAATATGTCCATAAAAAATGCTTCTGT
GCAAAGCTGTCCATCCTGATTCCTTGTCTTTCACCAGCAGATCCACTCCT
TTCTCAATAAGCCAATCTAACACTCCTTTCTTTCCACAGGAGGAAACAAG
GTGGAGGGCGTTTCTGCCAAAAGCATCTTTGATAGTTGCAGCATTGTAAC
AATGACTGGAGAGAAAGGCCTTAATCTGGTTTTCATTCCCCTTTGTTACC
ACAGAGAGGACATCCAAAGCATGCTTCAGGGATCGACACTTTGATGTGCA
GTCAGGGATGGAAGAATTCATCCTAATGGTTTTTATACTGCTTAGTTTAG
CTCTTTGGAGTAGTCAGTTAAGACTAATTTTTAAAAATGAAAAACCCAGG
ACAAAAAGGTGCTATTCAGAAAGATTTATAGAGAATAAATGACCTGTTTA
GGATTATAATTTAAATCCTCAATGGCAATAGTATAAAACTATATATCTTT
GTACAATTTATTTTGGCACTTAAATCAAAAAATTATAAATAGTTCTATAA
AGTTTATATCAAATACAAG
>GL192474.1:2068432-2068436
GCACC
>GL192474.1:2021488-2021503
AGACGACAGCCAGGGA
>GL192474.1:1541189-1541211
TTTTTTTTTTTTTTTTAAAGATT
>GL192474.1:809062-809065
AATT
>GL192474.1:463998-464003
GGGCAC
>GL192474.1:431132-431132
T
>GL192474.1:327390-327399
GGGAAATCCAAGTCAAAG
>GL192474.1:291295-291312
CGAAAAGCTGATACAGAG
>GL192474.1:199696-199696
T
>GL192474.1:7469-7586
CCCGAGTTTTGCCTCCGCGTCCCCGCCAGCCCCGAGTCCGCGGGGGCAGA
CGGTCCGTCCCGGCGTGCGAGAGGATGGTGATCCGCGTGTTCATCGCCTC
CTCCTCGGGTTTCGTGGC
>GL192474.1:-(118+Ns)-(-Ns)
CCCGAGTTTTGCCTCCGCGTCCCCGCCAGCCCCGAGTCCGCGGGGGCAGA
CGGTCCGTCCCGGCGTGCGAGAGGATGGTGATCCGCGTGTTCATCGCCTC
CTCCTCGGGTTTCGTGGC
>GL192475.1:2484694-2484882
CAGGTGCGTGGACAGCACGTCCCCCATGGCGAGGAAGAGCCGCGGCCCGA
TCCGCGCGCCGCCCGTCGCTGCCCGTGCCGCTCAGGAGGACGCCACAGGC
GCCATACAGCTCGGCCCCGGCCCGCTCCCGCCGCCCCTTGCTGCGGCCTC
CGCTCTGCCCGCGCTCCAAACCCGGCCGCGTCCGTCCCG
>GL192475.1:2470162-2470174
CGGGCCTGGAACC
>GL192475.1:2400625-2400674
GTCGAGCCCGAGCGCGGCTGCGGAGCGGAGGGCTGCGGCCGGCAGAGCGC
GCGGACCCCGGGAGATAGCCGTGTCCGCGGGCGTCGCCTGAGGAGACTCG
AAGCCCGGAGACTCGCGCAGCGCGATGGCCCCCATTGGCCTCAAAGCCGT
GGTCGGAGAGA
>GL192475.1:2283198-2283198
T
>GL192475.1:2263899-2263909
AGACTATGAGAAGAGGAAG
>GL192475.1:2227546-2227561
CTCACAGTGGGGGCTCAC
>GL192475.1:2214663-2214689
GGCAGGCTGGGTCCTGGAGTGGCGTTG
>GL192475.1:2150281-2150298
TCCGCTCCCACTTTACAC
>GL192475.1:2070781-2070791
CTGTGGAGCTG
>GL192475.1:2000511-2000529
TGTCTTCAGGGCTGGAAAG
>GL192475.1:1956347-1956348
TT
>GL192475.1:1890667-1890700
GGCGGGGGGCGGCTGGGGCAAGGGCCTGGCCGCC
>GL192475.1:1837805-1837821
GTCCCGAGGAGTTTGCT
>GL192475.1:1804033-1804039
GGCGGAG
>GL192475.1:1779714-1779722
GCAGCCATC
>GL192475.1:1687024-1687042
GAATACAGCTTTGCATTAG
>GL192475.1:1661835-1661848
GGGATAGTCATATC
>GL192475.1:1540071-1540090
CTCCATTCATTCATTCATTC
>GL192475.1:1315703-1315716
CCCAACCTCCCCAG
>GL192475.1:1263295-1263297
GTG
>GL192475.1:960293-960295
TTT
>GL192475.1:767397-767401
GAACC
>GL192475.1:619041-619047
ATTGTCA
>GL192475.1:429919-429932
GCATTCTCCTACAG
>GL192475.1:356154-356163
CACCCCCACG
>GL192475.1:340326-340335
GCTCAGTCGG
>GL192475.1:296040-296043
TTTT
>GL192475.1:187144-187151
AGACTTGT
>GL192475.1:124261-124265
CTTTC
>GL192475.1:103301-103313
CGGGTCTGATTTT
>GL192475.1:66836-66839
TTTT
>GL192476.1:2483450-2483471
CCCGCCGCCACCGCCGGGGCCC
>GL192476.1:2270862-2270864
GGACGATGCGC
>GL192476.1:1936465-1936465
T
>GL192476.1:1538118-1538118
T
>GL192476.1:564436-564440
AAGCA
>GL192477.1:2396653-2396671
CGCATGTCAGCAACTCCTG
>GL192477.1:2171477-2171478
GC
>GL192477.1:1073669-1073670
CC
>GL192477.1:556527-556527
C
>GL192477.1:541570-541584
GGCCATTCAGACCAT
>GL192477.1:293502-293502
T
>GL192478.1:2476320-2476357
CAAAAAAACAAAACAAAACAAACACACCAACTAAGGACCACTTCCATTTC
TCATTTGAAATATAGTCAATAAAACTATAAAAATTTCACATTAAAGTTAG
TAAAACAATCCCTCCAAGTAGTGTTGCGTATGACCTAGAACTTTACCATT
TTATAGTCATTATGATTTGAGATTTTCCAGGATGCAATGCCACTAGATTG
AGCAGTTACTACCTAAGCAAGGAAAAAAAAATATCACTAACACACACACA
TGAATGGGGGCCATAGTTGTAATTTTAAAAATCTTTAGACGAACCATATG
TGTTAGAGGAGGTAAGTAGAAAAACTAATGTGTGAGCTGTACGATCCCTA
CCATGAACTATACCACAGACACAGAGTTACAACATTCCTGGTAAAACAAC
ACGGAAAAAGGATCTACATGTACACCACAAATTTAGCAAAACACTCTTTG
TACAGGAGCCTAAATATCTCAGAAAGTTTAGATTTTGATGAAGATAATCA
CTAAGTCGATTCTTCAAGGCTAGTTTCTGACAAGTCTTGAAAACCAGCCC
ATGGTTTCGGATGTATTCCATCTAAGTAAGCGTTCAGAACTCCAGAGAAT
AAGAAACATGAATTCCAACTGTCTATCATTTCTATTCTTTGATTTAATAA
TATTTTATAGTACCTCAGATTCTGATTCCAGAGTTTGCACACTTAGGAAT
AAGCATGAGATTAGAGAAGATTTGCTTATTTCTTGAAGCCACATGAAGGT
TTATTTCCCTTTGTAGTACCTTTCATCACTAAAAACATCTCTGGAGACTG
GTAGAATAAAATCTTCACAACCTTAATCATGGATCTCTTCTTTAAAAGTT
GCATAAGATTTAATATGGCTAGTGAGGTCTAAATAGCCCAGCCCTTAATT
TCATCTTAGTAGAGTTCAGAACAAAAACTAAGTAAGGGAAAATCCAAATT
CCCAATAAAATACAAGCAAAACAAATCTTTACACACAATAAAATACATCC
TAAACACAAAGTAAGGGTATAATATACTCTGCAGCATGACATTGTCTTTA
TTATATTTCTCAGCTGTAGCTCTTCCATTTAGAAATGAGAAACCATCTTT
TCAGTAAATTGTTATTCCCTCCTCTTTTCCCAGCTTAGGGATAGTTTGAA
AAAGGCTTAATTTGTACAGTTGTTAGGAAATTAAATTTTCATTTATACAC
AATTCAAGTGTTTATAAAGCACTCAAAATTGTAGCTTATATGTATATGAC
TTCTGAAATAAAATGACACTTTTAACAATATTTTTGTTCTTTAAAAATAT
TCTACATACATGCATATGATCAAAATAATCTTTTCTTGTTTGGGAAATTT
CCTATGCACAGTAAGAAAAAAAATTGACAACTATAGCAACGTTTCAACAT
TAAGATGACTGGGTGCCACCTACTGTTCAATTCCTGTAACTACTAACCTC
ACAAATTAAAAATTCCTATTAAAACCTGCATTTTGGAAATGCTTTTTTGT
TGATACATTTATAGTGGCAAAATAAGATCATGAAAAGAATGTACATATCA
AAATTAGTACAAAAATAGCCACATGCTATGAAAAACAGACCTAATCATTT
TTTACTTGAAATGCAGAGTTCTGTATCAAAATCTCAAGGGAACATCAAAG
TAACTGGAATATACAGATAATCACTGTACAGTCAACAGGCTAGTCAAAGT
TAGGGCTTAATCGTAATCCATACTGAGTGTAGGGCAAATGGTTTATTCAG
AACATTCATTTACTTACGGGAAGTGGTCAAAGTAGGAAAGGCAGTAATGC
ATCCCCCCCCCCTTTTTAAAAATAGTAGATGTGGTCTTTTACCCATAAAC
TCCAATACATCAAAAGAACAAAGAAGGCTTAACTTTTCACTTAAGAGAAT
TCAGCATTACCAGTTTTTAAAGAAATACCTTAGAAACAAATCAGTCTGCT
TTAACAAATTGCACTCATGCTAATGAAATTTTAATCTTCTTTAACGGGTC
ACAGCCAAAATCCAAATTGTTGGAACAATCCTCAGAGAAATTGGAATGTA
AAATGTTGAATTCAATTTAGATATCATCGATGTCTTCATCATCATCCCCA
ATGTCATCAAACTGAATTTCATCATCATCTCCAGGACCAAATGTATCGGT
TTCATTGATTTTAGCATGCTCTGGAAGCTCGCCATATGCCTTCAGACTTC
TAGCTTCATCTGCATTGTATTTTAAAATTACATCGGCTTTATTATCCTGG
TAGTCTCGGAGACCAACCAATATAATGTCTGAAGTATTTATCCAAACCTT
TTTTCTCAATTTCCCTCTGATGTGACATAACCTCTTTACACCATCAAAAC
ACATCGCTTCTAATCGTCCATTTCCCAACATTTTGATTACTTGAGCATAC
TCTTGTCCGTCTTCTTTGAATACCAGCTCCCTTTTTTCAGACTCATTCTC
ATTCTTACCTCTGCGTCTATTTTTACCTCCTTTACCTTTATTCTTGGGCA
TGGCGGTGACGGAAGCCTCCCGGCGTTTCCGACTCCTATCCTGGGGGTGT
CGGCGGCGGCGGGAGCGGCGACTCCTCCGAGGGGTCCCAGGGGCGACGCG
TGGGACCGCGCGGTACCAAGCAGGTCAGAGAGGCCGGGTCGCGTGCGCGG
GAGAGTCTCGCCACCGAGTTCTTCCGAGATCCGCCTGCGCCCACGCTCA
>GL192478.1:2326535-2326553
GGAACTCACCCACTTGAGT
>GL192478.1:2288146-2288159
TAACTGCTCATTGT
>GL192478.1:2264080-2264098
AGTACGGGACCGCAGAATG
>GL192478.1:2231030-2231048
GAATTTTCTTCGTTTTCAG
>GL192478.1:2214126-2214143
ATCCCAGTCTTGCTTATT
>GL192478.1:2165052-2165052
A
>GL192478.1:2111278-2111278
G
>GL192478.1:1957125-1957129
TTTTT
>GL192478.1:1881082-1881083
CG
>GL192478.1:1691097-1691113
TAGTAGGTGTTCTAAAC
>GL192478.1:1597602-1597619
CGCTAAGTATCTGAAGAG
>GL192478.1:1588657-1588658
CG
>GL192478.1:973829-973858
CCCCATCAGGGCTCCACCAAAGTGTATCAT
>GL192478.1:857208-857209
TT
>GL192478.1:832566-832573
CCTGTGCG
>GL192478.1:334196-334203
CCTGTGCG
>GL192478.1:79319-79333
CGAGAACGGTGCTTT
>GL192479.1:2415700-2415851
CTCGTGTGATTTGTCTTTTTTTTTAGGCCCCTGCCCATCTGCCCCTCCCT
CACCTGAGACACTGCCCCCACCCCTGCCTGGACCTGCCCACCCCTGAAGG
ACTGGCCCCTGGCTCACCTGGTCTTGACATGGTGTATGGATCTGTGGTCA
TTGTCCCTCTGCAGAATAAAGATTGCTCAGGCCTGCCTGGCCCTTTGCCT
CCAGCTGTTTGGGGCATGGGGAGGGCTGCCGGTGGGGCTGTCTCATGCCA
GTCTGTCTCAGCTCGCCAGGGAACAGACTTGTGTGCTGTGGACTTGGGGC
TCATTCTGGAAACCCACACCAGTGTGTAGTATACCGGGGTGGTGTTAGAG
GCCAAGCCCACCCTTTCCAGTTCAGTGTGGGCCCAGGATAGATTTCCTCA
TAACAAAAAACATTTATTAAGTAGCCACAACTTAACAAATCCTGCTCCCC
TGCTTCTTCCCCTATCCAGCATCACGGGGAGCTTCCTGGTATGCAGAGCC
AAAAAGGGGGGGTCCAAGGGGAAGTGCTCCTGGCTACTCCCCACCATGGT
TCCTCTCTGGTGCCAGAGATTCGTAACCCTGGACTCGAACCTCATTTGCC
TGAGGACTCTGCTGGCAGCTCTGGCTAGAGGGCTGGGCCCAGCTTCCGGC
CCTTCCACCCCCTGAAGTCCGTGCAGCCCTGTGTCCAGCCAGGCCTACTT
GAGCACGAGCATGGCCTCTGTGCCGTCCTTGGCCGTCAAGTGGAGGCCGT
GTGTGAGGTAGTACTCCCGCCGCAGGAAGGCATAGAAGTAATCCGAGATG
AGCAGGATCTGCCCAACGTTGAAGGTCAGCGTGATGGCATAAAAGAAATT
AGAGTTGGCACTTCCTGCATAAATCCAGAGGTGCCACAGGACAGGGAAGA
GCAGGGAGCAGACAATAATGATGCAGGCGAGGACAAAGATGTTTCTCAGG
AATCTGTAGAGATGGTTCCATACAGGGAAGAAGGCCATGTAGAGGGCCAC
ATCCCCCACTGTTGGGTAGGACTTGAAGATGGAGATGATAGCCATCTGGA
TGAACATGAAGAAGATAGGGTGCTCCTTTAGCTTTATGGCTAAGGGGATG
GTGTAGAAGACGACGTTGATCTGAAACACACACACAAAGAAGAGGCTGAA
GTGCTCAAACATCTCCGCAAAGAAGTACCAGAAAAGACCGATGTTTGGAG
TGAGATCTGGAACAGAAAGTATGAAGCCATAGACTGCAGGGATGAAATCC
CAGGAGCTGAGAAGGAAGAAGGAGAGGCAAATGATTACCACTAGACTTCC
CACGTACATCATGGCATATTCCCAAGAGAAGATCCAGAAGGCTTTGCTCT
TCACTTTCACAGGTATGTACTGCCGCTGGAGGAGATAGAGGAGTCCTGGA
ACAAACAAGGTGAGTGGGTACAGAGACTGGTATGTTGCTAAGGCAAGAAA
AATAGCACTGAGGAAGGCACTACCTTTTATTGTGGTCAAAATGAAGAAAG
CAATGAGGGTATTGTTGATGGCACAGGTAGACTTGGCAACACAAGACAAG
ACCGTGTAGGGATTTAAGAGATAGAACAGGGCCACTTTCAGAGGGATGTA
ACGCATTTCCATCGGGGTTCGGATGAGTTCGGCCACATCTGGGGCATACT
GGTCTAGTTCTAGGAGGAGTTTCTGCTTTTTAAACACAACTTTATTGAAG
TCCTGGATTGCAAAATACAGGGCAATGGCAGTGAGTACATCAGTTATCAT
AAATACCAATTCAGCATAGTCAATCAGGAAATGAAAGAGGTATATTATTA
ATGGAGTTTCA
>GL192479.1:2391254-2391256
GCC
>GL192479.1:2357476-2357486
CTCAGTCAGAG
>GL192479.1:2356750-2356779
GGCCCGCGGCCCCGCACCGGCTCCGCGCAG
>GL192479.1:2336383-2336397
CGGGAGCCGGACCGA
>GL192479.1:2288967-2289007
CTAAAACTAAAGTAGGGATACCATTGATTTTCATTTCATGT
>GL192479.1:2273462-2273463
GC
>GL192479.1:2064514-2064545
CCCAGGGATACCCCCCCCCCCGACCCAGAGGG
>GL192479.1:2026619-2026650
CGCAGGACCCGACGGGGCGCCCCCCGCCCCCG
>GL192479.1:1945959-1945987
TGGGCCTGGCCGGTGGGCAACCGCGGCGAGGGCGCTGGGTCTCTGC
>GL192479.1:1882219-1882221
ATA
>GL192479.1:1819053-1819070
GAAAGAAAACCAAACCCG
>GL192479.1:1810776-1810776
A
>GL192479.1:1678470-1678472
TTT
>GL192479.1:1610993-1611009
CGCTCAGTTCGGCCAAG
>GL192479.1:1543377-1543392
AAATCTTTAAAAAAAA
>GL192479.1:1498015-1498098
CCGCCCCCGGCCGGGCCTTAGTGGCTGTATCTCCTGTTCCGGCGCTGAGG
ATCACGCTGGAAATCGCGGGAGCTGAGCGTGGTG
>GL192479.1:1345203-1345205
TTT
>GL192479.1:1317365-1317371
GGGAGAG
>GL192479.1:1275606-1275607
GG
>GL192479.1:1225009-1225027
CGAATGGCTTTGTTATATT
>GL192479.1:1131636-1131651
CCGGGCTTGCCAAAAC
>GL192479.1:1127619-1127620
CAGCTGCAGGCT
>GL192479.1:1080834-1080849
GACATTGAGAACATGT
>GL192479.1:1019546-1019550
TGTGT
>GL192479.1:989198-989214
GAGGAGATGAAATACTG
>GL192479.1:896336-896352
CACCGCGCTGGTTATGT
>GL192479.1:872964-873003
CCCTCTGCCGGCGCGGGCCGCTCTGCTGGAGAAGGCCGGCCAGGCGCGGC
GGCTGCAGCGAGCCC
>GL192479.1:776601-776603
CTC
>GL192479.1:775493-775502
GCGGACCTTC
>GL192479.1:702309-702324
CTCTCATCTGGGTTAA
>GL192479.1:675781-675799
CCTACACCACGTAGACCAG
>GL192479.1:319720-319738
CTCCAGACCTCTCGGCTCG
>GL192479.1:185946-185966
TGGGATGTGCCTGCTGTTTAT
>GL192479.1:156304-156320
GGGTAAGGCCGGCAAGGGCGG
>GL192479.1:78914-78916
CTT
>GL192479.1:11362-11364
GTT
>GL192480.1:2437183-2437202
AGTCACCCTGTCTGGCTGTT
>GL192480.1:1608660-1608694
GGCGGCGGCTGTTGCTGCTGCAAGGGATCCAGCAG
>GL192480.1:1389466-1389472
ATTTTGC
>GL192480.1:1311525-1311525
T
>GL192480.1:1251937-1252008
CCCGGACTCCGCGCCCCGCGCCGCCGCCCAGTCCGCAGATCCGCGCCACC
GCGGCCAGTCTCACCTGGCGGC
>GL192480.1:831089-831104
CCCCTCTCTTCTCTCC
>GL192480.1:111602-111602
G
>GL192480.1:12266-12283
CTCAAAGATGAGGTTAAG
>GL192480.1:-(84+Ns)-(-Ns)
CCGGCCCGTCGGGCTTCGCCTACGACTCGGGACTGGAGATCAAAACTCGT
TCGGTGGAGCAGACGCTGCTCCCGCTGGTCTCTC
>GL192481.1:2460443-2460455
CCATGCCTCTGTCTGAA
>GL192481.1:1883977-1883984
CCTGTGCG
>GL192481.1:1833288-1833288
T
>GL192481.1:981019-981025
GTGTTTTGACAAGCT
>GL192482.1:2458189-2458206
TATGAAGGCTTAGAATCG
>GL192482.1:1177200-1177207
CCTGTGCG
>GL192482.1:598433-598443
ATCAGAAAATG
>GL192482.1:585406-585419
AAAGTCAGATCAAG
>GL192482.1:514497-514513
AGCTGCAGTCCCAGCTG
>GL192482.1:468364-468382
GTTTTCATCTGTTCGACAA
>GL192482.1:428684-428689
GCCCAG
>GL192482.1:405626-405628
GAG
>GL192482.1:378170-378177
CCTGTGCG
>GL192483.1:2440223-2440232
AAAAAAAAAA
>GL192483.1:2425170-2425180
TCCTGAAGCTGG
>GL192483.1:2389535-2389575
GGGAGCGGCCTCAACATGGACGAAGACGGCGGCGGCGGTGGCGGCGAGGG
CGGCGGC
>GL192483.1:2284862-2284944
TGGCGGGCGGCGGGCGCCGGTCTATATGGCGGCGGCGTTTTCGGGCCTGG
CTGTCCGCCTCTCGCGCTCGGCCGCCGCCCGCT
>GL192483.1:2235394-2235401
CGTGAAGTTCAAATCTA
>GL192483.1:2218172-2218186
CCGCGGGCTGCTCAG
>GL192483.1:2202985-2203005
TCCGCCATGCCCGGGATGGTG
>GL192483.1:2189463-2189530
GGGACCTGTCCCACCTGGCGGCCATCGTCATCCTGCTGCTGAAGATCTGG
AAGACGCGCTCCTGCGCC
>GL192483.1:2158607-2158643
TAGAAATCTATTAAAGAGGGTTTAAACAGGAAAAATTGTTCCAACCAAAA
AAACAAACAAAAACCACATTTCCTTAGAGACTTCTGTTTTGCCATTATAC
CTCACTGTAAGATTAAAAACCACCCCAGAAAGGTGGGGCTGGACTCTAAA
TCATCTACTGTTGTGTATGTATTTCCAGATTCTTTTTTTTTTTTTAATGT
>GL192483.1:2094331-2094341
TTTTGTTATGG
>GL192483.1:2011528-2011539
TTTTTTTTTTTT
>GL192483.1:1965693-1965709
GCATCTCGTCTCCGTGG
>GL192483.1:1833275-1833277
CTC
>GL192483.1:1773329-1773330
TT
>GL192483.1:1678153-1678153
T
>GL192483.1:1669818-1669818
T
>GL192483.1:1668725-1668769
GCGCTGCGGAGGGTGCGCGCCGGGCCGCGGTCGCGAACAAAGGAG
>GL192483.1:1619747-1619763
GGGGGGGGGGTCTAAGA
>GL192483.1:1575744-1575749
GTGAGC
>GL192483.1:1541444-1541446
ACC
>GL192483.1:1484641-1484654
TGTGTGTGTGTGCG
>GL192483.1:1457648-1457649
CCCGTGTTGA
>GL192483.1:1450759-1450776
GGAGGCCCCTCAAGCAGCGGGAACCCCAGAGCAAGTGTCAGTTTGGT
>GL192483.1:1446647-1446648
AGCTG
>GL192483.1:1435972-1435976
GTACC
>GL192483.1:1399297-1399299
AAA
>GL192483.1:1389787-1389801
AAGCTGAACAGGCAG
>GL192483.1:1361830-1361834
GCCGGCGCCGG
>GL192483.1:1289459-1289460
CA
>GL192483.1:1232232-1232233
GT
>GL192483.1:1226053-1226053
GGGACCCACACCGTCTC
>GL192483.1:1223386-1223390
GGGTG
>GL192483.1:1211959-1211977
CCACGAAATACAAGAGGAA
>GL192483.1:1206252-1206252
C
>GL192483.1:1201901-1201901
T
>GL192483.1:1187577-1187590
ACTGGCACCATCAG
>GL192483.1:1176371-1176377
CCAAACA
>GL192483.1:1164440-1164440
C
>GL192483.1:1137949-1138032
GCCGCCTCGGTGCGCCGGAGCCCCGGGCCCGCGCTGGCGCGCCTCGAGGG
CCGCGAGTTCGAGTTCCTCATGCGGCAGCCCAGC
>GL192483.1:1118096-1118099
TTTT
>GL192483.1:918251-918267
CTCCACGGCCGTGTCAG
>GL192483.1:871041-871055
CCACGCTGCAGGACG
>GL192483.1:787913-787917
CGCCG
>GL192483.1:522000-522003
CGCAGAGACAAGCAG
>GL192483.1:157684-157684
G
>GL192484.1:2457652-2457670
CTGACCATATGTCTTTAAT
>GL192484.1:2350797-2350810
ATTTTTTATTTTTT
>GL192484.1:2261242-2261253
AGACACAGGCGC
>GL192484.1:2214394-2214407
TTTTTTGCCATTTG
>GL192484.1:2185451-2185469
CCACTGTCCTAAAATAAAC
>GL192484.1:2097764-2097778
AATGATCTCTACCAG
>GL192484.1:2070033-2070051
CACAGATGTTCATAGACAA
>GL192484.1:1999754-1999770
CGGGAGGGGAGCCCACA
>GL192484.1:1371330-1371333
CACG
>GL192484.1:1108595-1108602
CCTGTGCG
>GL192484.1:902330-902341
GCAGGGGGAGGT
>GL192484.1:703272-703279
TTTTTTTT
>GL192484.1:293107-293107
T
>GL192485.1:2448603-2449661
CCGCCGCGGTCTCTCAGAAGCCCGAGACCGGCGCGGGTTACCCTTGAGGC
GGGTCGAAAGCTGGCCGAAGACTCCGCCCGCTGCTGGAGCTGGAAAGAAA
GCAGGAACAGCTTGGGCTAGATCCAGGGCCGTTAAATCCGGCGAACTCAC
ACTTAAAAAAAAAATGAAGAAATTAAGGCTTAAGGAACTAGAAAGTCGCC
TGCAACAGGTGGATGGATTCGAAAAGCCCAAGCTACTTCTAGAACAGTAT
CCAACCAGGCCGCACATTGCAGCATGTATGCTCTATACAATCCATAATAC
ATATGATGACATTGAAAATAAAGTGGTTGCAGATCTAGGATGTGGTTGTG
GAGTTCTTAGCATCGGAACTGCAATGTTAGGAGCGGGGTTGTGTGTTGGA
TTTGACATAGATGAAGATGCGTTGGAAGTATTTAATAGGAATGTGGAAGA
GTTTGAGTTAACAAATGTTGACATGGTTCAATGTGATGTGTGCTCATTAT
CTAACAGAATGTCCAAGTCATTTGATACAGTAATTATGAATCCTCCCTTT
GGGACCAAAAATAATAAAGGGACAGATATGGCATTTCTGAAGACTGCTTT
GGAAATGGCAAGAACAGCAGTATACTCTTTACACAAGTCCTCCACTAGAG
ATCATATTCAAAAGAAAGCTACAGAATGGAAAATCAAGATAGATATTATT
GCAGAGCTGCGATATGACCTGCCAGCATCATACAAATTTCATAAAAAGAA
ATCAGTTGATATTGAAGTGGATCTAATTCGGTTTTCTTTTTAAAAGCCTC
TAAAGACAAAAGCAGCTTAAAACCTAATTAAGATGAATAAAAATTTTTTT
TACTAAACTACTGGTCTCCAGCACCATTTTCTGTTTTCTGTTGTTTTGGT
GTAGGTTCTTCTTCTTTGTCTGTTTCTTCTCTTGCTCTCTTTACTAGTCC
AGATGCACCATTTTGATCATGTTCCTCATCACTATCAAATTTAGTTTTCT
TGCCCTGAAACTGTACTTTTCCTTTAGCAGACCCAGTCTGGGCAGCTTTA
TTTCCCTTTCCTTTTCCTTTAAATCTGCGACCTTTTGACTTCCATTTGTT
TAGAGATTCTTGTTGATCTTCTATGATTTTTTTCAGTGCTTCCTTTTCCA
CATCTCCTTCTAGTACTTCCCACGTCACTTCTTTGTTCCTTAATTGTAGG
TTACCATTATTTGCATCTTTGGCTTTATCCAGTGCTTCCTTAGCTTTTTC
TTTAAAAAGAATTATCCCCTCTTTTGCTCCTCTGACAAAGTCTATCCATT
TTATTTCACCATGACTTGAGAAAAGGATGTGCAAATCTTCTCTACAGGTC
TGATCATCTAAGTCTCCTGAAAATTTCAGCAAGCAGCCAATCTTTTCTTC
TAGAGATTTCATTTCAGCATTTTCTGCTAACTTTTGTTTTTCTTCTTGCT
CTTTACTGTTTAGCTCGTAATTTAGCTTCCACTTTATTTTGCTTTCTTTC
TTCATTTTTCTTTGCAAAGTAATCTTCCTTGAAAAGTATTAGCAGGTCTG
TGTCTTTATACTTCTGGCCAGGGGCGTCAACAAACTTCTTAGCAGATTCA
ATACTATCAAACACAGCAAATATTGATCCCTTAAATGCTTTGTGTAATGT
TCTTCTCATCTGAATATTTAGTACTTGACCTTTATCTTCTAACCATTCTT
TTATGTCATCAAGGGTTGCATCAGTTGGGAAGCCTTTAATATAAACAGAT
CTGTTTTTTACATCATTCTTATATTCATCAGTCACTTCAGGGAGGGGTTT
GCTTGGAGATCTTCTGATTTTAGTTTTATCTTCACTTATTTCCATGAGTT
CAGCCTTTGATTTGCTCAGTGCCTCCACTATTATATTAAAGTCTGTTGTT
AGACGGTTTAACCTATTGAATTTTATCATTATCTCCAAAGGTACCCAGCC
TTCATCCAGTTTGATCTGTTCCTTTAAAAATTTGTCTCGTGGCAAATTGA
AGTCACCAAAATAATACTCAATTTGATGACATATTTTGGCCTCAAGAGCA
GCCATTTTTTCATTATCACCATTTTCGGCCATTGTGGCTATCTTTAAGGT
CCCGGTCCCACAAAGCCACGCCGCGCAAACACTAACAGCGACAACAACGT
CTCCACTTCCCAGCGCCGCCGGCTGGCCTACCGCGCGTGAGGAAGATGGG
GGCCGTCCCGGCAGC
>GL192485.1:2251746-2251749
GAAG
>GL192485.1:2214171-2214171
T
>GL192485.1:2202524-2202541
GAAATGGTCAGATTCACAG
>GL192485.1:2174532-2174556
CGCGTACGAACTGCAGGAGGTTATC
>GL192485.1:1911296-1911303
CCTGTGCG
>GL192485.1:1858558-1858561
TCTCC
>GL192485.1:1585666-1585676
TGCGTCTGTTG
>GL192485.1:1508189-1508197
GTTTTTTTT
>GL192485.1:1474272-1474277
TGCCAC
>GL192485.1:1065419-1065433
TTGGCCTCGTAATTT
>GL192485.1:1002626-1002643
TGGATTCTCAGCTTAAAT
>GL192485.1:968224-968241
CCCCTCCTCGTCCATTTC
>GL192485.1:915367-915370
ATTTAACTCGCTC
>GL192485.1:840322-840349
CGGGTCGAAAGCTGGCCGAAGACTCCGC
>GL192485.1:819002-819020
GCCGCGCAGAACTCGTCGT
>GL192485.1:776218-776220
CTG
>GL192485.1:663962-663964
AGTTGGTTTCTGA
>GL192485.1:598590-598598
AGGGCTAAC
>GL192485.1:494856-494863
TGCCTCGC
>GL192486.1:2441403-2441432
GAGCGGGGCGAGCGCTTCTGCCGGGAGCAG
>GL192486.1:2364213-2364226
AAGTTGATAGCAAG
>GL192486.1:2348428-2348443
CTTCAGCAGCCTGTGG
>GL192486.1:2306834-2306835
TT
>GL192486.1:2181269-2181282
TCTCCAAATGTAAG
>GL192486.1:2177021-2177030
CGGCGCGGCC
>GL192486.1:2119669-2119685
GTGTTAGTTCATTGCAG
>GL192486.1:2061761-2061776
AGGAAGAACAAACCAG
>GL192486.1:1488735-1488746
GGGGCGGGGGCGGGCGCTGCTGCCGCATCAGCAGCT
>GL192486.1:1404620-1404627
TTTTTTTTTTTT
>GL192486.1:1394526-1394557
CCCGAGCGGGCGCGCCTCCGCAACACGCACGC
>GL192486.1:1321267-1321275
ACTCCCCCT
>GL192486.1:1289612-1289612
T
>GL192486.1:1274554-1274558
AAGTGAAACTCAG
>GL192486.1:1128156-1128175
CGGGAGCTCAGCGAGCGCCT
>GL192486.1:944891-944901
TGCACACACGC
>GL192486.1:916977-916985
ATTGTGCTT
>GL192486.1:801181-801217
CGCTGCGGGAGGCCAGCCCGGGGCCGGCGGCGGGCGC
>GL192486.1:566026-566040
GCCATCTTAACTCCC
>GL192486.1:527232-527243
CGGAAAATGACG
>GL192486.1:495008-495010
CCCGCTCCGGCCCCTCCCTCCCTCCCTGGCGCAACATGGCTGCGGCCGCC
GCCTCCGCCTCCCAGGACGAGCTGA
>GL192486.1:475377-475389
CGGGCCGGGGGGA
>GL192486.1:430993-430994
TC
>GL192486.1:361914-361926
ACCAGCTGAAAAA
>GL192486.1:355647-355653
TGTGGGG
>GL192486.1:249966-249969
TCCC
>GL192486.1:226514-226517
CACG
>GL192486.1:118578-118595
ATCGCAAACCTCCAGCCT
>GL192486.1:27568-27573
ACCAGG
>GL192486.1:2868-2871
CCAA
>GL192487.1:2419369-2419392
ATCGGCATCGACAAGGACCGGGCTGCGAAGCCCGTCACCGTGGCCGTGAA
GATGCTGAAAGACGACGCCACGGACAAGGACCTCTCGGACCTGGTGTCTG
AGATGGAGATGATGAAGATGATCGGCCGGCACAAGAACATCATCAACCTG
CTGGGGGCCTGCACCCAGGGCGGGCCCCTGTATGTGCTGGTGGAGTACGC
GGCCAAGGGCAACCTGAGGGAGTACCTGCGGGCACGGCGGCCCCCGGGCA
TGGACTACTCCTTCGACACCTGCAAGCTGCCGGAGGAGCAGCTCACCTGC
AAGGACCTGGTGTCCTGCGCCTACCAGGTGGCCCGCGGCATGGAGTACCT
GGCCTCGCAGAAGTGCATCCACAGGGACCTGGCCGCACGCAATGTGCTGG
TGACGGAGGACAACGTGATGAAGATTGCGGACTTCGGCCTGGCCCGTGAC
GTGCACAACCTTGACTACTACAAAAAGACCACCAACGGCCGGCTGCCCGT
GAAGTGGATGGCGCCTGAGGCCTTGTTTGACCGCGTCTACACCCACCAGA
GTGACGTCTGGTCCTTTGGGGTCCTGCTGTGGGAGATCTTCACCCTGGGG
GGCTCGCCATACCCCGGCATCCCCGTGGAGGAGCTCTTCAAGCTGCTGAA
GGAGGGTCACCGCATGGACAAGCCGGCCAACTGCACACACGACCTGTACA
TGATTATGCGGGAGTGTTGGCACGCGGTGCCCTCCCAGAGGCCCACCTTC
AAGCAGCTGGTGGAGGACCTGGACCGCATCCTCACCGTGACGTCCACGGA
TGAGTACCTGGACCTGTCCGTGCCTTTCGAGCAGTACTCGCCAGGCGGCC
AGGACACCCCCAGCTCCAGCTCCTCGGGGGACGACTCTGTGTTTGCCCAT
GACCTGCTGCCTCCAGCCCCACCTGGCAGTGGGGGCCCGCGGACGTGAAG
GGCCACCGGCCTGCAGGCCGAGCCCCCACTAATGTGAGAGCAGACGCCAG
CTCCCCCCGTGCTGCTGGTGGCGTGCTGTCAACCACTGGGGCCCCCTGGC
CCGGGCCTGAGCCCTGGGACAGACAGACGGATGGACAGACAACTTTGTGT
GTGTGTGTGTGCGCGAGTCTTGAGGCCCCCGGCACAGGGATCCCTGGGGT
GCCCGCCCTACTGTACAATGACCTCCTGGCCACCGGTGCTGGCAGCACCA
GGGGGACGAATGTAGAATGTAAAGGGGTTCCTCCCCGGGGCCCCTTCCCC
AGGCTCCCCTTCCCCGCCACCCGCTGCCTCCCAGGGGGCACTGGGAGGGG
GGCACTGTCCAGGCCCCTGCGCCTAGTGTGGGCGAGGCCCCGCCGCATGC
CTGAGCTGAGCCTGCAGGGAGCCCCTATGCGGCAGGCCCCCACCCATGTG
ACACCTTGTGGCTGGAGGTGATGGTGAGCATGCAGCCCCCCCCCACCTCC
AGCCTCCCCATGTCCCACCCTGCTCCTTGGAGACTGAATTACGGGTACCT
GAAGGCAGGAGCCTTGAACTTCCCTCCGAGAGGTTCATTCCAGAATCGAG
TGTACATTTATATAAATAGAAGCTGTGTGTGGGATACTCACACGTATATA
TATAAATATCTATATGGAAGTAGGGCTGGTGTCGCAGGCACGGGACCCCG
GGGGCCCAGGGAGCCCCCCCCCCCG
>GL192487.1:2354012-2354012
G
>GL192487.1:2234533-2234533
GCAAGGCAGAGGCATTT
>GL192487.1:2190245-2190264
GGGCGTCCCCGAGAGCTCCA
>GL192487.1:2074020-2074047
TCCCCTTCCCCGCCCCCCCCCATGAGCCAGGAACAGG
>GL192487.1:1995072-1995073
CG
>GL192487.1:1980475-1980479
GGCGC
>GL192487.1:1598020-1598032
CTCATCGTCTTCA
>GL192487.1:1458671-1458715
ACGCCGCCCCAGAGCAGCCGGGCCGTCCTCAGGCAGCGCCCCCCC
>GL192487.1:1440027-1440036
GCTCACGGCATGGC
>GL192487.1:1419759-1419759
T
>GL192487.1:1354937-1354945
TCGGCTACG
>GL192487.1:1331443-1331444
TT
>GL192487.1:1305071-1305086
GGCGGAGCGAGTGGCC
>GL192487.1:1142887-1142903
CTCAAAGGGGTGGCCCA
>GL192487.1:1083784-1083798
CGGACTGGCTGGAAA
>GL192487.1:985724-985740
CTCCGCAGTCTCTCAGC
>GL192487.1:973384-973395
CCAGAGTGTAAC
>GL192487.1:925217-925226
CTTGAGGAAG
>GL192487.1:880952-880973
GCACCCAGCTCCGGCGGCGGGGGCAGCGCGGGGGGCTGAGGGGGCGGAGA
GGCCGGGGTGGCCGGGGCTGCGGGCTGGGGAGCGCGCCGCGGACAGGGGG
CGGAGTCGGAGCCCGAGCCGGAGCCGGAGCCGACGTGCGGCGGCCGCACT
CGGACCTGGGAGTGCCCGTGCGCTGCCTGCAATTCGCCCCCTG
>GL192487.1:854444-854448
CAACC
>GL192487.1:754902-754916
GGAATATTTCAAAAG
>GL192487.1:739115-739126
GGGCATGGCGGG
>GL192487.1:564529-564538
CAGGACTCAG
>GL192487.1:369381-369381
T
>GL192487.1:320685-320685
T
>GL192487.1:222028-222029
AC
>GL192487.1:219307-219323
GGGCGCGGAACCGCCGG
>GL192487.1:170166-170173
GCTGGCCT
>GL192487.1:114228-114240
CAAGCACATCAAG
>GL192487.1:76715-76770
CCGCCGGAGCCGCCGCGCCCGGAGAGCCGCCGCCGCCGGAGGATGCGACG
CACAAC
>GL192487.1:26633-26650
TCCTGGCTCCACTTCCTT
>GL192487.1:21928-21945
CACCCACCAGAGTGACGT
>GL192487.1:12338-12350
CGGAGAGCGGCAG
>GL192488.1:2426582-2426626
CGGGGGCCGCGGCCAGCACCGCGCTCCACACGCACACGAGGTGGGCGGCG
GTCAGGATCCCCCAGCCCCGCATCTCGGCCGCGTCTGCCTGGGCCACCGT
CGGCTCCTGGGGAAATTCGCGGGCGCCGCGGGGTGTGGCTTTCCACCTCC
TCCCCGCTTTTTTTCCC
>GL192488.1:1951839-1951842
CATA
>GL192488.1:1882574-1882587
CTGGCGTCTTCTTC
>GL192488.1:1806163-1806164
CC
>GL192488.1:993771-993772
TG
>GL192488.1:868885-868895
TCCCGGTCCTC
>GL192488.1:812474-812480
CTTCTGG
>GL192488.1:703100-703100
T
>GL192488.1:680467-680468
TT
>GL192488.1:576609-576611
CCC
>GL192488.1:565285-565288
TCAG
>GL192488.1:522262-522280
CTCCTCACCGCTTGTCTCC
>GL192488.1:448208-448215
CCTGTGCG
>GL192489.1:2405499-2405521
CACTCAATGTGGAGTCTGCTTAT
>GL192489.1:2234390-2234397
CCTGTGCG
>GL192489.1:2131686-2131693
TTATTTGC
>GL192489.1:2124511-2124515
TTTTATTGA
>GL192489.1:2059863-2059877
TATGCACTTGTTCAG
>GL192489.1:2041212-2041229
AGCCTCGGCGGCCTGCGG
>GL192489.1:1973289-1973292
GAAA
>GL192489.1:1963159-1963159
T
>GL192489.1:1824726-1824743
TGACAGGAAAGACCACCA
>GL192489.1:1617921-1617936
GTCAGCTTCTGGATCT
>GL192489.1:1590604-1590619
CTTTTATCCCTCAAGT
>GL192489.1:1415691-1415709
TTGCTGGTTCTCTCTCCCT
>GL192489.1:1380820-1380820
T
>GL192489.1:1346578-1346586
CATTTGCAT
>GL192489.1:998514-998516
TTT
>GL192489.1:876107-876109
GCG
>GL192489.1:830319-830320
GG
>GL192489.1:775868-775868
C
>GL192489.1:709558-709569
CTGCTTCAACCC
>GL192490.1:2294850-2294859
ATGTGCTTTTGCTCTGAAG
>GL192490.1:1547323-1547330
CCTGTGCG
>GL192490.1:337682-337684
TTT
>GL192490.1:130452-130475
CCAGTACCATCATTTCGTGATCAT
>GL192490.1:75833-75840
CCTGTGCG
>GL192491.1:2388258-2388276
GAGAGCACAAGCAGGGGGA
>GL192491.1:2329357-2329360
TTTC
>GL192491.1:2316309-2316321
ATATTGTAGCAAG
>GL192491.1:1857697-1857704
CCTGTGCG
>GL192491.1:661939-661942
CACG
>GL192491.1:456075-456082
CCTGTGCG
>GL192491.1:159211-159223
CGGGAATTCTCGC
>GL192492.1:2369010-2371119
CGCCCCCTCGCAGCACCTGCTGCCGCACCCCAAGCCCCAGCACCCCCGGC
CACCCACCCAGAAGCCCCTGGGCCGCTGCTTCCAGGACACACTGCCCAAG
CAGCCCTGCGGCAGCAATCCCCTGCCCGGCCTCACCAAGCAGGAAGACTG
CTGCGGGAGCATCGGCACCGCCTGGGGCCAGAGCAAGTGCCATAAGTGCC
CGCAGCTGCAGTACACAGGGGTGCAGAAACCAGGACCTGTACGTGGGGAG
GTGGGCGCTGACTGCCCCCAGGGCTACAAGAGACTCAACAGCACCCACTG
CCAGGACATCAACGAGTGTGCGATGCCCGGCATGTGTCGCCATGGTGACT
GTCTCAACAACCCTGGCTCCTATCGCTGTGTCTGCCCACCTGGCCATAGC
TTGGGCCCCTCCCGAACGCAGTGCATTGCGGACAAGCCGGAGGAGAAGAG
CCTGTGTTTCCGCCTGGTGAGCCCTGAGCACCAGTGCCAGCACCCACTGA
CCACGCGCCTCACCCGCCAGCTGTGCTGCTGCAGTGTGGGCAAGGCCTGG
GGCGCGAGGTGCCAGCGCTGCCCCGCCGATGGCACCGCTGCCTTCAAGGA
GATCTGTCCAGCTGGGAAGGGGTACCACATCCTCACTTCTCACCAGACAC
TCACCATTCAGGGCGAAAGTGACTTTTCCCTTTTCCTGCACCCCGATGGG
CCGCCCAAGCCCCAACAGCTCCCGGAGAGCCCCAGCCGGGCGCCGCCACC
TGAGGACACAGAGGAAGAGCGAGGGGTGAGCACGGACTCGCCAGTGATCG
AGGAGCAGTCAGCACCACAGAGCCACCCGACCGCCACCACATCTCCCGCC
AGGCCCTACCCGGAGTTGATTTCCCGGCCCTCGCCACCCACGGTGCGCTG
GTTCCTGCCAGACCTGCCCCCATCCCGCAGTGCAGTGGAGATTGCTCCTA
CTCAGGTCACAGAGACAGACGAGTGCCGCCTGAACCAGAACATCTGTGGC
CACGGAGAGTGCGTCCCGGGTCCCTCGGACTACTCCTGCCATTGCAATCC
GGGCTACCGGTCGCACCCGCAGCACCGCTACTGCGTGGACGTGAACGAGT
GCGAGGCGGAGCCATGCGGCGCCGGGAGGGGCGTCTGCATGAACACGGGC
GGCTCGTACAACTGCCACTGCAACCGCGGCTACCGCCTGCACGTCGGCGC
CGGGGGGCGCTCGTGCGTGGACCTGAACGAGTGTGCCAAGCCCCACCTGT
GCGGCGACGGCGGCTTCTGCCTCAACTTCCCCGGCCACTACAAGTGCAAC
TGCTACCCCGGCTACCGGCTCAAAGCCTCACGACCGCCCGTGTGCGAAGA
CATCGACGAGTGCCGAGACCCTAGCTCCTGTCCGGATGGCAAATGCGAGA
ACAAACCAGGGAGCTTCAAGTGCATTGCCTGTCAGCCCGGCTACCGCAGC
CAGGGGGGCGGGGCCTGCCGCGACGTGAACGAGTGTGCCGAGGGCAGCCC
CTGCTCGCCTGGCTGGTGCGAGAACCTCCCAGGCTCCTTCCGCTGCACGT
GCGCCCAGGGCTACGCGCCTGCGCCGGATGGCCGCAGCTGTCAGGATGTG
GATGAGTGCGAGGCTGGGGGTGTGTGTGACAATGGCATCTGCACCAACAC
ACCAGGCTCCTTCCAGTGTCAGTGCCTCTCTGGCTACCATCTGTCAAGAG
ACCGGAGCCAATGCGAGGACATAGATGAGTGTGACTTCCCCGCAGCGTGC
ATCGGGGGTGACTGCATCAATACCAATGGCTCCTACCGCTGTCTCTGTCC
CCAGGGGCATCGGCTGGTAGGCGGCAGGAAGTGCCAAGACATAGATGAAT
GCAGCCAGGACCCCGGCCTGTGCCTTCCCCACGGGGCCTGTGAGAACCTG
CAGGGCTCCTACGCCTGCGTCTGTGATGAGGGCTTCACGCCCACCCAGGA
CCAGCACAGCTGTGAGGAGGTGGAGCAGCCCCACCACAAGAAGGAGTGCT
ACCTTAACTTCGATGACACGGTGTTCTGCGACAGTGTGCTGGCCACCAAC
GTCACCCAGCAGGAGTGCTGCTGCTCGCTGGGAGCTGGTTGGGGAGACCA
CTGCGAGATTTATCCCTGCCCAGTCTACAGCTCAGCTGAGTTCCACAGTC
TCTGTCCAGACGGGAAGGGCTACACCCAAGACAACAGCATTGTCAACTAT
GGCATCCCAGCCCACCGTGACATCGACGAGTGCATATTGTTCGGGGCGGA
GATCTGCAAGGAGGGCAAATGCGTGAATACGCAGCCGGGCTACGAGTGCT
ATTGCAAGCAAGGCTTCTACTACGACGGGAACCTACTGGAGTGCGTGGAC
GTGGACGAGTGCCTGGACGAGTCCAACTGCCGGAACGGAGTGTGTGAGAA
CACGCGCGGCGGCTACCGCTGTGCCTGCACGCCCCCGGCCGAGTACAGCC
CCGCGCAGCGCCAGTGTCTGAGCCCAGAGGAGATGGAGCGTGCCCCAGAG
CGGCGGGACGTGTGCTGGGCCCAGCGTGGAGAAGATGGCATGTGCGCGGG
GCCCCTGACCGGGCCAACCCTTACCTTCGATGACTGTTGCTGTCGCCAGG
GCCGTGGTTGGGGAGCCCAGTGCCGCCCCTGCCCGCCACGCAGCGCGGGG
TCCCAGTGCCCGACGTCGCAGAGTGAGAGCAATTCCTTCTGGGACGCGAG
CCCCCTGCTGCTGGGGAAGCCCCCTCGAGAAGAGGACAGCTCAGAGGAGG
ACTCGGACGAGTGCCGTTGCGTGAGTGGCCGCTGCGTGCCCCGGCCCGGC
GGCGCCGTGTGCGAGTGTCCGGGCGGCTTCCAGCTGGACGCCTCTCGTGC
ACGCTGCGTGGACATCGATGAGTGCCGAGAGCTGAACCAGCGCGGGCTGC
TGTGCAAGAGCGAGCGCTGCGTGAACACGAGCGGCTCCTTCCGCTGCGTC
TGCAAAGCCGGTTTCGCGCGCAGCCGCCCGCACGGGGCCTGCGTGCCCCA
GCGCCGCCGCTGACGTGGCCCGAACCTTGGCGGTCAGCGAGGGGTTTCTG
CCTGACCCTCCGGCAAGCTCAGCCTCTATCACCTGCCCTGACTCGGGGCT
CGTACCCTGGGACTCTTCAGGGCCCTCGGACCCCTTCGAGTTTCGAGGGC
GCCCGTAGCCACACCGCCCGGTTCACTGGCGGAGATGGGGCCCCGGGCAC
TGGTGGCCTTCCTCCCAGGGGGCATTTCCTGGAAACTGATAAATCAGATC
GTGCCTCTTTACTCTTGGCTTTCAAAGCAAATTGATGTTCATGTCTGTGG
TGGGCGTGGACTCCACAGGGCAGCGCCAGACCCAAGCCTCCTGGGAGGGG
CTACACTGAGCCCAGCACAGGGGTGTGAAATAGAATTTATTGTGGCTCTG
ATTATGTACACGTGAGATGTGCCTGGCCGGACTGGCCGGGCTGGCATGGT
ATGTACAATAAATACATCCGCGGGGCCCGCTCTCCGCGGCTGCAAGCGCC
CACACCCGCCGTTCAGTCCAGCTTCCGGGTTCCCAGCTTCATGGGGCCCT
TGGCCGCCTTCTTCTCTGCGCGTTTGGCCTCCATCTCCCGCCGACGCTCC
TCCCGCTTCTTCCGGGCCAGCTCCGCCTTCCCTTGCCGGCTCTCTGTCTC
CAGGCCCTCCCAGTTGTCATCACCCCATGAATCAGGTTTCAGCTGGGCGC
CAGCCTCCCGCCGTGTGGACACGGCAGCAAAGGGATCACCTTTGTCACTG
GGCTCCGAGCCACCCCAGTTATACTCGCTGGCCAGCCTTGTGCCTTCAGG
GGGCGGCTCTGGGGGACTTGGCTCCTGCCAGCCCTGTTCCCATGAGCCCT
CGGCTTCCCAGCTGCTCCAGTCTGACTCAGGGGATTTGGCGTCCAGGTTG
CTGGTCTGCCCAGCACGGCTAGCCTGGCCCCCAGTACTCCAGTCTTCCTG
CTGGGCCAACACAGATTCGGCCTCCTGCTCCAGGCTGCCCCAGTCTTCAT
CGTCCCATCTGTCGGCAGCACTGCTGTCCTCCGCTGTGTCTGTGCCCTCC
TCTTGCGTCTCCCAGTGGCCTGGGGTTGTGGGTGTGGCGGCGACAAGGGT
GGGGGCCGGGGCAGGAAGTCCCTCGGGCGTGGGTCTCTGGGGGACGTTGG
TCTCGGCTGGGGCGGCTGTTGGGTGTGTACGGATCAGCTTGGAGGTGAGC
GAGGAGACTCCTGTCACAGCCCAGCCTGCCCAGCTGGCTGCGGCTCCTCC
CATTCCGGGGCTGGAGGCTGCGTGGACATCCTTCTCCACTTCAGCCAGCT
GGGTGGGGTCCTCTGACACAGACTCCAGTTTGGACAGGAAGCTTCGAATG
GCCTTGAAGGCCTGGTCTCGCACCGATTTCTCGGGATCCACAGTGAGGCC
ACAGAGCACAGGCAGGATCTTGTGGGCACAGTCGTTCATCGAGTAGAGGT
TGTGGGTGGCAGCAAAGCCCAGGACACCCGCCACCCGGGAAGGTGCAAAT
GGATCCTTAGTGGCCCGGCTGAAGGCGGAGGTGAGGACCCTGTGTCTGGT
GCTGGCACTGAGGTAGGAGCCGATTTTGCCCAGGCAGACGGTAGTGTTGC
AGCGAATGGGGCCCTGTTCATCCTTGGCCTGCAGCCGTGCGAAGTGCTTC
ATCAACTCCACGTTGAGGTTGGCCTCGTTCAGCTTCGGGGCCAGGAGCAG
CATGGACTTGACTGTCTGCTCTCGGATGGCAGGGTTGGTGTCCAGGAAGC
CGTGCACCACGTGGGGGAAGATCTGTGTGTTGACTGTTGGCTCGTCCAGG
TACTGGATAAACTGTTCCATCTGCTGCAGGAGGCGGATGCGCATGGCCCG
GTCCGTGGATGAGAACATCTTGACCACAACAGGGATGATCTTCTGCTGAT
ATTCCTCAGCGTTGAGAAACTTGCCCACCTTGAAGAGGGGTGTGAGCACG
ACAGCTCCTGCGTTGCCAAACTCGAAGGCGGTCAGCAGCTGGGGCAGCAC
CTTGTGCCGGCAGAAATCCTCAGGGAAAGAGTCTAGGCTCTTGCTCAGCT
CTTGGAAGAACTTCTGCTTCTCCGCCGGCTCCTTGATCTGAATCTCTTCC
AAAAAGAGGTTGGTCTCCACAAAGCGGTTGTTCATGAAGCCACCGGGCGC
CCGGCAGTTCTGCAGGAAGCGGGCGGGATTGGGACGCACCTTGGGGTTGG
CGCCAACTAGCTCGCAGTAATGGGGCACCAGCGATTTGGGGATCTTCCCC
GGGTTGCGCAGGGCAGCCGCCCGAGGTAGGGGTCCATTGAAGACTTCCCA
GATGAGGCAGCCCAGGCGCCACATGTCAGCTGACCATTTCTCTCTGGCTG
CTCTGCCACTGCCATCAGCCAACTCCGGGGGGTCATACTGCTCAAGTTCA
GGGACCCCCTTCCGGGGGGGTCCCCCGCCATTGCCCTGGGACGAATACAT
GTAGTCCAGGCCCCCCAGCTTCCACTCGCCGGCGCGGTCCACGAACACAG
CGGCCATGCAGACGTTGTTGTGGATGAGGCTGCAGTCATTGACCAGGAAG
CTGAGGGCTTTCACAGTCTGGTGCAGCCCCCAGGACAGCTCCAGCTCCTT
CAGGCCACCGGCCTCGGCTCGCTCCTTGAGGTACATCTTCAGTGGGGTCA
CTGCCTCTGTCACTACATGGAGGCATTTGTCTGTCTCCAGCCCATCGATG
TAGGCCAGAATGTTGGGGTGCCGGAGAGTTTTGAGGCGCTTGAAGGCAGC
TTTGGCCACTTGGGTCTGCTCCTCGGCACCAGGCTTCACATCATACACGA
AGATGGACACCGGACTGCCTGTGGCCTTCTTACGGCCGCGGTGCAGGACC
CAGGGCCCGGGCGG
>GL192492.1:2349941-2349989
CATGATCTCAAGACCATGAGATCATGACCCAAACTGAAACCAAGAGTGG
>GL192492.1:2333920-2333927
CCCCCCAA
>GL192492.1:2310296-2310297
AA
>GL192492.1:2275637-2275655
GTGGGAGGAGGCCCTGCAG
>GL192492.1:2264678-2264688
TTTTCTCTGAC
>GL192492.1:2189032-2189036
GGAGT
>GL192492.1:2120454-2120456
GAG
>GL192492.1:2068844-2068849
ACTTAA
>GL192492.1:2060159-2060165
GTGTCAGATGCCAAGC
>GL192492.1:2011777-2011790
TTCAGGGGGAAGAG
>GL192492.1:1841018-1841019
GC
>GL192492.1:1802843-1802861
TGGACAGTGGCACATTCAC
>GL192492.1:1798958-1798959
TT
>GL192492.1:1788641-1788655
CCCGTTTTTGCGTCG
>GL192492.1:1777973-1777990
CCTCCATGGACATCTGGT
>GL192492.1:1754565-1754568
TCGAGATCGGGCTTGGG
>GL192492.1:1748182-1748197
CCCTCGGACAGCCAGC
>GL192492.1:1723588-1723602
GTGCATTCACAGGGG
>GL192492.1:1686200-1686206
TCATGTA
>GL192492.1:1589817-1589817
G
>GL192492.1:1522538-1522538
G
>GL192492.1:1503576-1503577
TT
>GL192492.1:1396954-1397000
CGCGTGCGGGGCGAGAGGGAGCCCCCGGTGGGGGAGGCGCAGCCGGC
>GL192492.1:1378789-1378799
GACCAGAGAGG
>GL192492.1:1366942-1366958
CGAACGCCACGCCGCTG
>GL192492.1:1343549-1343572
CCGGGACCTATGGCGACGTCTACA
>GL192492.1:1324498-1324514
CGGCAGCAGCGGCGCAG
>GL192492.1:1313332-1313332
GGCGCAGTTCCTGAGCTGG
>GL192492.1:1290087-1290088
TT
>GL192492.1:1283664-1283666
CAA
>GL192492.1:1257016-1257040
CCGCCCCCTGCCCCGCCGCCCCTCCGCCGGCCGGCCGGGCCCC
>GL192492.1:1209330-1209342
CCGGATGTCCAAG
>GL192492.1:1175621-1175627
CGCCCCTAAAA
>GL192492.1:1097706-1097719
CAGCGCGTGGACCC
>GL192492.1:1073290-1073306
AGCACCAGGGCCTGGAAGC
>GL192492.1:1015041-1015047
GGACATC
>GL192492.1:1008117-1008128
CTCCGGAGGGAC
>GL192492.1:1004757-1004758
TT
>GL192492.1:882948-882956
AGGCCCAAA
>GL192492.1:863018-863018
T
>GL192492.1:814241-814244
GGAT
>GL192492.1:778602-778644
TGGAATGGGAATGTCCAGGGTGGCTTCAGTCCTTTCTCCACAT
>GL192492.1:731640-731640
G
>GL192492.1:712904-712920
CCCGGAGAGCCCAGCCG
>GL192492.1:712204-712241
ACCGCCTGCACGTCGGCGCCGGGGGGCGCTCGTGCGTG
>GL192492.1:707019-707025
GCTGCCG
>GL192492.1:702581-702586
CGCTGG
>GL192492.1:686308-686308
C
>GL192492.1:682431-682432
TT
>GL192492.1:673856-673867
GGCAGGTGGTGC
>GL192492.1:667714-667745
CTCAGCTGCCGGCTCAGCTTGCGGCGCCGCTG
>GL192492.1:666463-666473
GGCGCTTCTCG
>GL192492.1:661318-661337
GGCGCGAGGAGGAGAGGCGT
>GL192492.1:648548-648551
CAGCATGCCCCT
>GL192492.1:637973-637978
GCTGAACA
>GL192492.1:625990-626007
CCGCAGCCCTTATGAAGC
>GL192492.1:618065-618071
TGATGTT
>GL192492.1:604453-604530
GGCGAATGGCTTGGCTGTAGCGCGCGCTGCGGGCCCAGCTGCGACCCCGG
CCCCGCCCCCGGGACCCCGGCCATGGAC
>GL192492.1:590875-590883
AGCATCTGA
>GL192492.1:560321-560326
CGGGCTGATCCATT
>GL192492.1:519450-519460
CCTGCAGCACA
>GL192492.1:479042-479049
ACCTAGAA
>GL192492.1:464247-464367
GGCGCTTCCTGGGGCCGCGCGTCCAGGGAACTGCGCCGTCCGCCCGTCCG
TCTGCCCGCAGGCACTGCCCCAACCAGCCGAGCCGCCGGAGACGCGGGCC
GCGGGGGCGTCGCGGGCTCAA
>GL192492.1:453283-453290
CGGAAGTA
>GL192492.1:451106-451107
AGGAGCCCACGTC
>GL192492.1:428469-428533
CAGAGCCCCGACAGGAGCGGAACCGGGCGCGGGGCTGGGCCGGTGCCGAG
CGCGGCGAAGGCCGG
>GL192492.1:387540-387547
GCAGGCGGCGCCCCTTCT
>GL192492.1:370845-370850
TCCGGC
>GL192492.1:351912-351930
CCGGGCTTGGAGGAGTCGG
>GL192492.1:344059-344064
GACCCT
>GL192492.1:290583-290619
GTGTGTGTGTGTGTGTGTGTGTAGTGGGCGGCAGTGA
>GL192492.1:138955-138972
GTCCTGGTCAGTGACTTC
>GL192492.1:120101-120101
T
>GL192492.1:107481-107498
CGGGCTACGGAGCCCACG
>GL192492.1:67699-67704
CTGGGG
>GL192492.1:65435-65444
GGCTCCTCTCGTGTCTG
>GL192492.1:61934-61934
G
>GL192492.1:51993-52014
GCAAAGGCTGCGGCCCGGTGGT
>GL192492.1:3158-3163
TTCCAT
>GL192492.1:(2371773+Ns)-(2371810+N)
TCTTCACAGAACTAGACAAACAATCCTAAAATTTGTAT
>GL192493.1:2336928-2336942
GAATGTAAAATGAAG
>GL192493.1:2104289-2104309
CAAGCGCTCGCTGCTCTCCCG
>GL192493.1:1945446-1945446
T
>GL192493.1:1797184-1797217
GTGCCACCCAGGCACCCCTAAACTTTTATTATTG
>GL192493.1:1780435-1780450
TGTTCAGGAGTATTTTG
>GL192493.1:1706246-1706262
TGCCCTCCTGGAAGATG
>GL192493.1:1606486-1606487
TG
>GL192493.1:1258215-1258222
CCTGTGCG
>GL192493.1:554915-554917
CAC
>GL192493.1:533849-533850
TG
>GL192493.1:500843-500843
T
>GL192493.1:431644-431644
T
>GL192493.1:385426-385427
CT
>GL192493.1:355808-355812
TTGTG
>GL192493.1:322011-322015
GCTGGCTGT
>GL192493.1:307082-307093
TTTTTTTTTTTT
>GL192493.1:277851-277870
AAATAAAATCTTTAAAAAAA
>GL192493.1:241465-241466
AT
>GL192493.1:210076-210076
T
>GL192493.1:168445-168445
T
>GL192493.1:147904-147905
TG
>GL192493.1:30158-30162
GCCCA
>GL192494.1:2313388-2313392
AAAGG
>GL192494.1:2241388-2241481
CGCCGCTGAGCCCGGGCGCCCCCACCATGCCGCGGGCCGTGGCGCCCCTG
TGCGCCTGCCTGCTCGGGCTCTGCGCGCTCGTGCCCAGCCTCCC
>GL192494.1:2084648-2084664
CTGATCCCCTCCTGCAG
>GL192494.1:1896828-1896843
GAGAAGATTCATACTG
>GL192494.1:1817971-1817998
GTGACCGCGCGACTCGGCGCCCGCCCGC
>GL192494.1:1712366-1712372
GCTTGTG
>GL192494.1:1657132-1657174
AGGAAGCGGAGGGGGCCCGAGACGAGGGCCCCGGGGAGGACAC
>GL192494.1:1501027-1501040
AGCTCTACCACTGG
>GL192494.1:1479672-1479676
TGACCAGCAGAAACAAAA
>GL192494.1:1459148-1459151
ACCT
>GL192494.1:1435249-1435261
TCTTACTTAGCAG
>GL192494.1:1409209-1409227
CATCTTGGAGCCTGTGGAG
>GL192494.1:1360701-1360726
TTTTTTTTTTTTTTTTTTTTTTATTT
>GL192494.1:1356766-1356773
CCTGTGCG
>GL192494.1:1334098-1334108
GTCACATTCAG
>GL192494.1:1296850-1296852
CGC
>GL192494.1:1240215-1240228
TTTTTTTTTTTTTT
>GL192494.1:1137190-1137243
GCTCCGCTCCCGGGTTGGTTTGAGAGCTGGAAGCTCCTCGTGGTACTCCA
CCACCACCCTGTCATCTGCATCCATGTCCTGG
>GL192494.1:1011251-1011286
GCCCTGGGGACGGGCCAGAGGCTGGACGGCCGGCAGACAAGATCCAGATG
>GL192494.1:936042-936042
GACATGAAG
>GL192494.1:924070-924077
GCTGAAGGGGGTGTCTGT
>GL192494.1:885943-885946
TTTT
>GL192494.1:883511-883513
GAA
>GL192494.1:738334-738344
CCTGCCGAAGT
>GL192494.1:720276-720276
G
>GL192494.1:677834-677890
CGGCGGCGGCGGTAAGATGGCTGCCCACGGGGGCTCCGCGGCGTCCTCGG
CGCTGAAGGGGTTAATTCAGCAGTTCACCGCCATCACC
>GL192494.1:609538-609539
GC
>GL192494.1:604848-604858
CCGACGGAAAG
>GL192494.1:524139-524139
T
>GL192494.1:444802-444802
T
>GL192494.1:351805-351806
TT
>GL192494.1:319215-319228
ATCAGGTACAAGGC
>GL192494.1:222314-222316
GGC
>GL192494.1:108441-108458
CGGGAAGTAGCAGAAAAG
>GL192494.1:34483-34496
GATGAACTTACGAG
>GL192495.1:2352175-2352175
A
>GL192495.1:1824853-1824853
T
>GL192495.1:1624385-1624394
TTTTTTTTTT
>GL192495.1:1594866-1594868
CAG
>GL192495.1:1526647-1526681
GTCGCCGTGGTGTCCACCTCGGGGGCACCGCCGGC
>GL192495.1:1449718-1449728
TTTTTTTTTTT
>GL192495.1:1415711-1415723
GGTCAACAAAGTG
>GL192495.1:1079307-1079345
TTCCCTTCTCCCTCTGTCCCCTAACTCTTGTGCTCTCTG
>GL192495.1:750136-750136
A
>GL192495.1:629417-629423
CACATGTCGTAG
>GL192495.1:313383-313392
TGTTTTGAAT
>GL192495.1:200020-200030
AGTTTTCATCG
>GL192495.1:83052-83159
CTCCTTGTGGATTATATTGTTTCTGTGATCAGAAATGATTTTCTCGGATA
TGAACACCGTTTCTGGCTCCCCTAAAGTGCATCCTCCTAATGGGACCCGG
TTTTATAC
>GL192496.1:2357797-2357916
GCGGCCGGGCGGAGAGGCGGACAGGCGGCGCTCGGGGCTGTCGGGGGGCG
GACTGGTGCGCTCGGGGCCGCCCTGCGTGCTCTTGACCCACTGCGCGATC
TCCAGGAAGAGGCTGGCCGGCTCGTCCTCGCGCGGCCTAGCGTCCGCGGC
CACAGCGGTGCTCGGGGGTGCCCCGGCCGCCTGCTTCCAGTGCGACAGGT
CCAGGATGAGCTTGGGTTCCGAGTAGTGGTGCGGCTTGCTGTCGCGCCAC
AGCAGCTTGTCCAGGTAGGAAGGCGAGCCCACCTTGTAGTCGCAGGAGCG
CCCGTAGTCGGCCTCGAAGGCGCGCTCCATGGACGAGTGCGAGCGCTCCA
GGAAGCGCTCCGAGCTGCTCTGCGAGTCCTTGCGCGGGTCCACCTGCACG
TCCTCCGCCAGCGGCGTCGAGCCGGCGCGCGGGTCGCGCTGCACCTCGCT
CGTGTCCTGACACCGGTCTGGCCTCCACTCCAGGTCCGACGACAGGCTCA
CAGGGTACCTGTCCCAGATGGAGAGCTGGCTCTGGTTGGCGGCCATCAGC
AGGATGTCATCGATCTCATCTTCAATGCGGAAGGGGTGCTGTGAGGTGGG
CTCATCCTCGGGGCACGAGTATGGGCTCATGTAGGGGTGCTGCAGCCCCA
TCTCTGCTGTTAGGCGATCCATGGGGTTAAAGGTCAGGATCTTCTCTAGA
AAGTCGATGGCTTCGCCGTTCACTTCGGGGAGCAGATGGCGCAGCGGCCT
CTTCACCTCCCAGCTGCCGCTGACGAACGAAGGCATCACCCGGAGCAGCT
CCTCCTTGTCCTCCTCCCGGATCACGGGGATGGTCTCCAGGATAAGCTGC
ATCTGCTCCAGCTCGTGAGCCCCAGCGAAGAGCATTCTCCCCGTGAGCAT
CTCGGCCAGGATGCAGCCGGCGGCCCACATGTCGATGGCTTTGGTGTAGT
TGTTCGGAGACAGCAGCAGACGCGGCGAGCGGTACCACTTAGTTACCAAC
CCTTCCGACAGATAACCCTTGTGTGAATAATGCTGGTCCACGATCCTCGC
CAACCCGAAATCCCCGATCTTGAGCACGAGGTCCTCTGTGCTGATGAAGA
TGTTGGCGGGCTTCAGGTCCCTGTGCAGCACATTGGCGGAGTGGATGTAC
TTGAGCCCTCGGAGCAGCTGGTACATGAAGAGCTTTGCGTGCTCCTCGGT
GAGCGTGCCCTGCTCCAGCAGGCGCGCCAGGTCGGTCTCCATGTACTCCT
GGACGATGTAGGCCACGCTGAACTTGAGCAGCTCGCCCTGCAGGTCAGTG
CCCTGGGGTCCCAGCACCTCGTACACCTTCACGATGTTGTCATGGTCCAG
ACGCCGGATGATCTTGATCTCCCGGAGCGCGTGCTTCATGCTGCGGGCGT
CGCTCAGGGCGATCTTCTTCACGGCCACCTTCCGGCAGGCCCTGCTGTCC
ACGGCCGACAGCACCAGCCCATTGACGCCAAAGCCCAGGGGCTGGAAGTC
AACAAAGCGCCCACCAAGGTCATACCCATAGACACTGGCAATGCAGTCAC
CCTTCTCAGCCATCGTCGGCTCAGTGGTCAGGGTCCGCCCGGGTGACAGA
GGGGCAGTCAACGTCGGCCAAGTCCCGGGTAGCAGCTTCCCCAGCACACT
TCATTCTGTCGAGCCCCGGAGCTGAGGGCTGCTTTTTCTCATGGTGATGT
CACTGCCACCAGCTCTCTGGAGACAGGAGTGGCATATGTCCATGCTTGCT
GAGCTGTGGAAGGCGAAGGCTCAGACTGCTTTCTTAACCTGCGTCGGGAG
GGCTGTCCACCAACTCCTCTGTACCCTGAACTCTCCTCGAAGCTTAGAAT
GGCTCATGTTTTTTTCAAAGGCAGCATCTTGGAGAGAAGAACCAGTCTCA
TTACCTACATGAATGTAAAGTTTTCTACCATAACAGACCTCAAGATAAAA
GATGCAGAAACTCTCCTCTTTAAATTTTTGTTAAAAGATGTTCCTTCCGG
GTGAAATGCAGAGCGTTGCTGAGCTGTGCTTCTTGACTTCTGATGGGCCA
AAGCTCGGTTTTGTCACAGCTTCCAGCAGCTTGGTAGCTATTCTGTGTCC
TGAGCAGGAAGAAGGGATCCCAGCAATGGATTCTGGAGGCTTCAGGGGCT
TCTTTCTACTTCTGCTGGCTCCCCTTAGATTGTGCAACCCGAACCAGGCT
GATGAGCATTGGTGAAGAAAGCCGGAGAAACCCAACCACCTTTCTTGAGC
TCCACACCAAGTTACACCTGAGGTGCCGAAGCTGAGGGGCACTCAGCTGC
CACGACAGGATCCTCCAGAGGCTTCAGATGGGACAGCAACCTCCGTCAC
>GL192496.1:2130852-2130861
AAAAGAAAAA
>GL192496.1:2068183-2068185
CCC
>GL192496.1:2053772-2053774
GAA
>GL192496.1:1962215-1962216
AA
>GL192496.1:1835800-1835819
GTGGGAGGGAGGGGGGAGGG
>GL192496.1:1793124-1793125
TT
>GL192496.1:1272196-1272201
CCTGTGCG
>GL192496.1:747934-747941
CCTGTGCG
>GL192497.1:2345209-2345220
AAAAAAAAAAAA
>GL192497.1:2339512-2339532
ACCTGTTGCAGATGGAGGAGC
>GL192497.1:2338961-2338965
CTGGGGGT
>GL192497.1:2300158-2300168
CAGGAGTGCCT
>GL192497.1:2127729-2127857
CTCCGCTGCCCGGGCTCCCGCCCTCGGCCGCTGCCCACGGGGCCGCGCTG
CTTAGCCACTGGGACCCCACACTCAGCTCCGACTGGGACGGCGAACGAAC
CGCGCCACAGTGTCTACTTCGGATCAAGC
>GL192497.1:2045265-2045265
C
>GL192497.1:1890035-1890039
GAGAGA
>GL192497.1:1872000-1872001
TT
>GL192497.1:1854090-1854095
AGAGGC
>GL192497.1:1841946-1841947
TC
>GL192497.1:1830782-1830799
CCTTTGGGGACTGCCTAG
>GL192497.1:1830318-1830324
GCGGGGC
>GL192497.1:1447848-1447857
TGTTATATTC
>GL192497.1:1397313-1397314
TTTTTTTTTTTTTT
>GL192497.1:1391605-1391685
GGAGGCTGGGGAGCTCTAGGCCGGCCGGCGGTGGCGGCGGCAAGGCCGGG
ACTCGGGCTGAGGGCCTGCTGTGGCGGCAGC
>GL192497.1:1373636-1373637
TT
>GL192497.1:1325313-1325326
CACAGCGAATGAAG
>GL192497.1:1300560-1300578
CACGCCCGCACGCACACAG
>GL192497.1:1241132-1241150
CGCCGCCTCCACCACCCAG
>GL192497.1:1184213-1184225
GTCCGTCTGCCGC
>GL192497.1:1104607-1104619
CTTAGCAGACCAG
>GL192497.1:1090716-1090730
TGAAACAATAGTACC
>GL192497.1:1079979-1079990
AATGTGTGCTGG
>GL192497.1:1069969-1070117
CCGAGAGGCCGGACCGTCGTCTTAGGAGGAGTCCCCGCCACCACCTCCGC
CATGGAGCTGATCACCATCCTCGAGAAGACCGTGTCTCCCGATCGGCTGG
AACTGGAAGCGGCGCAGAAGTTCTTGGAGCGTGCGGCCGTGGAGAACCT
>GL192497.1:1040763-1040763
AACAAATAAAATCCCA
>GL192497.1:1011500-1011517
GGAAAATTTGCGTTAGAG
>GL192497.1:985784-985784
A
>GL192497.1:954639-954646
CGCCGCCC
>GL192497.1:915830-915837
CGGTTGTGGTCTGAG
>GL192497.1:888488-888488
T
>GL192497.1:856872-856876
AAGAGATCAGAGGT
>GL192497.1:808791-808804
CCCCAGCCGGTCTC
>GL192497.1:807222-807225
GGGG
>GL192497.1:797305-797338
CCCGCTTCCACTGGCGCAGGCCGCCGCCCGCTTT
>GL192497.1:773257-773270
CTCCAACAGGTCCG
>GL192497.1:767902-767931
GCTGGTCCCGCGCCCCCGGCGCCGGCGCCC
>GL192497.1:760422-760425
GTGT
>GL192497.1:757107-757113
CCACCCCCCCGCCATTTCT
>GL192497.1:739353-739370
CATTACCCAGCAGCTCAA
>GL192497.1:601260-601284
GGCTGGGGCAGCCTGAGTGTGGGTC
>GL192497.1:586887-586902
TCTATGAAGGTGTCAG
>GL192497.1:571962-571974
TCAGCAGCCAATA
>GL192497.1:567007-567008
TT
>GL192497.1:545932-545932
GGGGGGTGAACCACACG
>GL192497.1:545448-545474
TCCAACTGCACCAGCACCACGGCGGTG
>GL192497.1:530492-530502
GGGGCTGTCAA
>GL192497.1:520344-520345
CT
>GL192497.1:487786-487805
GAGGACCCACCACGTCCTCG
>GL192497.1:451983-452002
CCCCAGAGACTCCCGCGGGC
>GL192497.1:447150-447152
ATT
>GL192497.1:367271-367271
C
>GL192497.1:343937-343947
CCAGGGTGGTG
>GL192497.1:326684-326780
CGGGGGCGGGTCCTGGCACCCACCATGCGGGCAGAGCTCTGGCTCCTGGT
GCTGCTGCTCAGGGAGGCTGCCCGGGCGCTGAGCCCCCCGCCCGGAG
>GL192497.1:307206-307245
CTCTGGCTCCTGGTGCTGCTGCTCAGGGAGGCTGCCCGGG
>GL192497.1:295290-295291
TG
>GL192497.1:283320-283330
TTTTTTTTTTT
>GL192497.1:254176-254241
CCACCACCGGCATCTACAGATGGGGGCCTCCCGACCCCAGCCCCCTCCCC
CTGCCCCATCCCACGG
>GL192497.1:178800-178824
TTCTTTCTTTCTTTCTTTCTTTCCT
>GL192497.1:143922-143933
AGATTTTATGCT
>GL192497.1:138267-138272
TGTATT
>GL192497.1:120722-120725
CGAG
>GL192497.1:69080-69096
CCTGCCGCTGCTGCCAC
>GL192498.1:2329781-2329845
AGAAAATACATTTACAGTATTGTATTTATTAAAAAAACAAAACAAAACTA
AACAATGTCTAAGTG
>GL192498.1:1119581-1119585
GAAACATTAATCCACAG
>GL192498.1:1022318-1022318
T
>GL192498.1:935298-935298
C
>GL192498.1:871720-871733
GGCGTGCGACAAGG
>GL192498.1:693405-693414
CTACTCCAGT
>GL192498.1:671775-671793
GTTTCCATATTGTAGAGAT
>GL192498.1:596785-596789
GCCAG
>GL192498.1:514144-514161
CTCAATTCCAGGATTAGG
>GL192498.1:451782-451799
GGGGTCATTTAATGGAGC
>GL192498.1:409300-409300
G
>GL192498.1:280285-280302
CCTTTTTTGCTTCGTTTA
>GL192498.1:249763-249778
CAACCCTTGGTTTACA
>GL192498.1:94239-94292
CCGCCGACTTAACGTCTCCGCTGCCGGCCCCGCGTCGCCGCCATGGCCGA
CGTG
>GL192499.1:2320843-2320882
GGCGGCGAGTCCGGATCGTTCCCGGCGCGGTCCATGGCGGGCGGCGGCCC
CTACGCGCCGGCCCCGGCGCCCCTCGG
>GL192499.1:1933463-1933470
CCTGTGCG
>GL192499.1:1814633-1814647
CTCCAGTATTTCATC
>GL192499.1:1721870-1721870
T
>GL192499.1:825004-825009
CCTCCG
>GL192499.1:665709-665722
CTTTGGCTCTCTTT
>GL192499.1:631241-631242
CG
>GL192499.1:571158-571168
CCCCGCGGCGC
>GL192499.1:416018-416031
CTCCTGCATAGATC
>GL192499.1:264807-264816
CCGCTTCTCT
>GL192499.1:187867-187869
GGG
>GL192499.1:61163-61186
TGTAAAAACCAGTACATAAACTCTAT
>GL192500.1:2329071-2329079
GATCGGCCG
>GL192500.1:1588731-1588732
TT
>GL192500.1:1093041-1093048
CCTGTGCG
>GL192500.1:371375-371390
GGACAGTCTGCTCTTCCTCTTCCTC
>GL192500.1:304864-304868
CATCCTCAATGATGC
>GL192500.1:287835-287837
TGA
>GL192501.1:2328328-2328564
TTTTAATCGCTTGGATCTACCACCATATAAGAGTTATGAACAACTAAAGG
AAAAACTTCTTTTTGCAATAGAAGAGACAGAGGGATTTGGACAAGAATGA
ATGTGGCTTCTTGTCTTGGAGGAGCTCTTGCATTTAAATACCCCAGCCAA
GAAAAATTGCACAGATAGTGTATATAAGCTGTTCATTCTGTACAGTGAAT
TTTCTGAACCTCTCAAAAGTATAAATGTTTTCCGTTCTTCCACAGAAATA
TGCAAAACAGTTCATCCTTTTCTACTTTATTTATTGTTCCCTTGAAGTGA
CTGACCAGGAAAAAGATCATCCTTAAATTTGAAGCAAGCAAGAGACTTTA
TTAAAAATAAGTATATATCTATATAAGCATATATGATAGTGGCTCTAGTT
TTATAGAGCTCCGAGTATATTAAACATGACAGCCGTTCATTCAAAAAATA
ATCTGGATTTGCTTTACCTTGTTTCTAGTATCCAGAAGAAAAAGTACAAA
TTGCTTCATGATCTTCTCCCTTATGTAACACCTCTTGAGGGTGTTTAGTT
GCATGGCTGTTCAGGAAGGTATTAAGGGCTTAGGCCAAATCTTACTTTGA
GTATGAAAAATGCTGCTGGCTTTTCTGAAGACAGGCATTTGAACCTGTCA
ATTCGTTTTAAATAAATACAGTAGTTGAAAAATTTCCCTCTTTGCTACAT
CACTAATACAGTCAAAGTAATGAATGAAACAATAACGTACATGTAAGTCA
TACACTATATCTGATGCCATTTAGCTTATTCTAGAGGTTGGAAAGAATTC
AGTAAGCAGCAAAGAGGTTTGTTTACATGTTACTTTGGGATGCTAGGTAT
TTGTGGAGTTAAAAAGAATCAGGTACTTATGTACTTTTGTTTTTAAATCT
GTGATGTTCTTTAAATTTAATTCATAATAAATTGATGCAGTTTGATACTT
AGGAACAAATAAGGTAATGTGAACATTTTTGCTCTTGTGTTCAGAGTTTT
GGTTTTATAAAACCAGATGGACTGAAGAGTTGTATAAGCATTTGAACAT
>GL192501.1:2019086-2019086
T
>GL192501.1:2006647-2006665
AGCCTCCAGAAATTCACCT
>GL192501.1:1886933-1886950
GTGAAAGTAGCCTAATGC
>GL192501.1:1804300-1804469
CAAGTGGCTGCAGGCGGCCTGGGCTGCCGGGGCCGACGCTTGGGTGGCTG
CCGCCGCCGCGCCTGCTGTGAGATGGCGATCTTGGGCGCGGAAGGGTGAG
GGCGCCCGCCTCTGGAGGAGGAGCCGCTGCTGTGGCCGCCCGACCGCCGG
GAGCCGACAGCTTTGCGCCG
>GL192501.1:1200624-1200624
A
>GL192501.1:1071279-1071282
TCAT
>GL192501.1:1021520-1021533
GAAAATTAAAAGCT
>GL192501.1:1006964-1006977
AAATGATCTTAGTG
>GL192501.1:893224-893231
CCTGTGCG
>GL192501.1:878197-878197
C
>GL192501.1:827893-827893
A
>GL192501.1:564547-564551
ATCAC
>GL192501.1:405518-405525
CAGAGGGG
>GL192501.1:314262-314278
CATGACTGAGCCAAAGG
>GL192501.1:306125-306128
TTAA
>GL192501.1:194710-194739
CACAACCCTGAGATCAAGACCTGTGGATGT
>GL192501.1:156627-156628
GG
>GL192501.1:137809-137809
G
>GL192501.1:123963-123967
CTTGT
>GL192501.1:107277-107279
CACATGCGTG
>GL192501.1:87989-87993
TGTCA
>GL192502.1:2320855-2320872
CTTAATTTTATCAATATA
>GL192502.1:1780290-1780294
CCTGA
>GL192502.1:1601393-1601393
T
>GL192502.1:1327483-1327495
GGTCTCAGACATG
>GL192502.1:1308807-1308807
A
>GL192502.1:1287688-1287696
TTTAATTTT
>GL192502.1:933126-933128
GAA
>GL192502.1:465610-465610
A
>GL192502.1:365252-365254
TTT
>GL192502.1:13874-13874
T
>GL192503.1:2272206-2272254
GATGCTGCGCCGCGGCGGCATGGCCGTCCTCCGCGGGACCGAGCGCCGGT
GCGGGGGACGCGGGTGCGGGGGGCGCGCTGCCACGGGCGGAAAGCGGCGT
GCCGAGCGCTATCCGGAGCCCCGGCAGATCACGGGCCGAGCACGAGCCG
>GL192503.1:1386605-1386622
AAAATGATTCCATTAAAG
>GL192503.1:1376174-1376185
GGCGGCGGCGGC
>GL192503.1:1196091-1196151
GCGCTTCGGGGTTCAGTGGGTCACTTCCCAAGATGGCGCGCATGCTGAAG
GCGGCGGCTTT
>GL192503.1:1105102-1105113
GCCAGACATACT
>GL192503.1:742704-742722
GGTGAAGGCGCTTATCCAG
>GL192503.1:694194-694211
AAATAAGCTGGCTTCCAG
>GL192503.1:659861-659862
TT
>GL192503.1:628034-628034
T
>GL192503.1:530103-530200
GGCGGCCGGAGGAGGCGTTGGCAGCGGGCTGGGACCCACGCGGCGCCGCA
GCCTACCTGGCCTGCAGCGCTTCCACCCCCGGCGGCGGCGGCACGATG
>GL192503.1:402062-402062
C
>GL192503.1:144477-144477
G
>GL192503.1:81773-81779
GGGTGAT
>GL192504.1:2302379-2302641
GCACACGCGAGAGGGAGCCCGGGGAGCGACCGGCGGCCGCGCCACCATGT
GCGAGCTGTACAGCAAGCAGGACACCCTGGCGCTGAGGAGGAAGCACATC
GGACCCTCATGCAAAGTTTTCTTTGCTGCGGATCCCATCAAAATAGTGCG
AGCCCAGCGCCAGTACATGTTTGACGAGAGAGGCGAGCAGTACCTGGACT
GCATCAACAACGTGGCCCACGTGGGACACTGTCACCCAGAAGTGGTCAAG
GCTGCCCTGAAACAGATGGAACTGCTAAACACAAATTCTCGATTCCTCCA
CGACAGTATTGTGGAGTATGCCAGGCGCCTCGCGGCAACCCTGCCGGAGA
AACTCTCTGTCTGCTATTTTACAAATTCTGGATCTGAAGCCAATGACTTA
GCCTTACGTTTGGCTCGGCAGTTCAGAGGCCACCAAGATGTGATCACCCT
TGACCATGCTTATCATGGTCACCTATCATCTTTAATTGAGATCAGTCCAT
ATAAATTCCGAAAGGGCAAAGATGTCAAGAAAGCATTTGTGCACGTGGCA
CCAACTCCAGATACTTACCGAGGCAAATACAGGGAAGATCACGCAGACCC
AGCCAGCGCTTACGCAGATGAAGTAAAGGAAATTATTGAAGAAGCTCATA
ACAGTGGAAGGAAGATTGCTGCCTTTATTGCTGAATCCATGCAGAGTTGT
GGCGGACAAATAATTCCTCCAGCAGGCTACTTCCAGAAAGTGGCAGAATA
CGTACACAGAGCGGGAGGCGTGTTTATAGCCGACGAAGTTCAGGTGGGCT
TTGGCCGAGTTGGGAAACATTTCTGGAGCTTCCAAATGCATGGTGAAGAC
TTCGTTCCAGACATTGTCACAATGGGAAAACCCATGGGCAATGGCCACCC
AATGGCATGCGTGGTAACAACCAAAGAAATCGCAGAAGCCTTCAGCAGTT
CCGGGATGGAATATTTCAATACGTATGGAGGAAATCCAGTATCTTCTGCT
GTTGGTTTGGCTGTCCTGAATATAATTGAAAATGAAGACCTTCAAGGAAA
TGCCACTAGAGTAGGGGATTATCTTACTGAGTTACTCAATAAACAGAAGG
CTAAACATACCTTGATAGGAGACATCAGGGGCGTTGGCCTGTTTATCGGA
ATTGACTTGGTGAAGGACCGTCAGAAAAGGACCCCTGCCACAGAGGAAGC
CCAGCACGTCATCTATAAGATGAAAGAAAAGCGAGTCCTTCTCAGTGCCG
ACGGACCTCACAGAAATGTGCTTAAAATAAAACCACCCATGTGCTTCACG
GAAGAAGATGCGAAGTTTATGGTGGACCAGCTTGATGAGATTCTAACAGT
TTTAGAAGAAGCCATTGGAGCCCAAAGTGAGAGTGTGATCTCTGAGAATG
CTCCGTGCAGAGCAAAGATGCCGAACGAAGCACACTCAGAACGGCTCAGT
GACGGCACCTTGGAGCCCAGGGAGAATCCCAGCCAAAAGAGAAACGGATT
GTGCACAGATAAACATTCCCTGCTCAGTAAGAGGCTCAAGACATGAGAGA
TTAACACTGCAAAGCAGGATAAATGTCCAGGGTTATAGAGAATCACTGGA
AGTGTCTCTTCTCTTAGCAGCTCCATCATACCCTCTAACGGTAGAATTTG
CATTCCATTTCGATGTGTAAATAAAAAGGTAATGGAGTGAAAAGAATAAG
CCAAGTGATAATCAAGCCATGTCAAGATGATTAGTTCAGCCTCTAGCCTG
TTAATTCCTTACTTGAGATTTCTGAAAGTACTTTATTTATTCTACTAAAT
TTATGCTTCAAACTGAAAATGAAGTTGGCACTTTTACTCCGCATGTTTTA
ATGTTTGAAATGAGAGGGCAAAGCACAAGAGGTTCCTTGACTTTGGAGAC
TTAGTGCCTTAAAATATGAAGCAGTCATTCTTTATTGATTTAATTTATAT
GTATTTGGGGGGGCTATAATAAAAGATGTTGTAGACCAAAACATTTTTAC
CAGAAAAATGTACCCTTCTTTTGCTGAGAATATTAGGGCTGGTAAAATCA
AAGCCATTTGGAAAAAAGCACATACAGCAAATGTTAAGAAGTAAGTGGAT
AACTCAGACCTCTGGCTGAGGACCAGGTCAGTCAAGATCGTGTGGAGTCA
TGGCGGGGGCCCAGTGGCAGCAGGGAGGACAAGAAATACACTCGGAAACA
CTCACACAGATGTAGCTGGAACAGCAGCGCCAGCCAAAGCACTCTGCTCA
GTCAGGAGACCTCAGTTCTGTCTCCATCAGATTCTGTCACCTTGACAGGT
CAGTTGCCTGTCAGGTAGGAAGGTACCTTTCAACCAGGCATCTTCCTTTC
TCATCAGGTTTAGCAGTACCCAGCACACACCCGCACACACGAGAATGGGA
GCACACACACATTTGTAAGCAGACATTGGCCAAGGGAAGTGAGGAAATCT
GGAACCTCAAGGGTCTCTTTGAAACATGAGACATTCACTTGGAGGCCAAT
GTACTGAACTGGAAGAAATTTGAATGTTAGTATTCACTTCCCATTCTCTC
TCTGTCGCCTTCCTATGATTTATTAAACTTTGTATTTGGGGTTTTGATCC
ATACGGGAGAAAGAATAATTTTGCCAAGGCTGTTTCATGACCACTGAGAG
G
>GL192504.1:2023074-2023090
TACCCGCTGCAATAATG
>GL192504.1:1839074-1839077
CACG
>GL192504.1:1466121-1466135
AATGCGCAGAACTGG
>GL192504.1:1321164-1321175
GGCGGGGCGAGT
>GL192504.1:1238230-1238231
TT
>GL192504.1:1158364-1158380
AGATTCTAGGCAGAAGG
>GL192504.1:1113848-1113848
G
>GL192504.1:734720-734745
CCAAAATCAAGAGTCGTTGCTTAAGT
>GL192504.1:706152-706156
TCCAT
>GL192504.1:662315-662331
CCAGCACGTCATCTATAA
>GL192504.1:662166-662212
CGGGGAGCGACCGGCGGCCGCGCCACCATGTGCGAGCTGTACAGCAA
>GL192504.1:6056-6060
GAAAG
>GL192505.1:2312056-2312362
GACCCTGAGCACTCCCCTCACGCGGCCAGCCTCCAGCCGAGGGCCCGCAC
CCGCCATCCCTTCTCCCGGACCGCACTCGGGGGCGCCCCCGGTGCCCTTC
AGGCCCGGCCCGCTACCCCCTTTTCCCAGCAGCAGCAGCAGCGACTGGTT
CGGAGCACCCCCACAAGTTCCGTCCCGGCCCACGAGGGCCCCGCCCAGCG
TCCCCAGCCGGAGACCACCCCCATCACCAACTCGTCCCACTATAATCCGT
CCACTAGAATCCTCCCTGTTAGACTAAACGAAGTATCTGGCATGGCAATT
AATTACTAATGAATTATGCGAAAAGCAACATACTTGATCAGTAAATCATG
AGTAGTCGCATGTGTGGA
>GL192505.1:2031129-2031130
AT
>GL192505.1:1691299-1691303
CCACT
>GL192505.1:1547185-1547204
TTCACAGGGGAGAATTCCAG
>GL192505.1:1487197-1487206
CTCAACACAG
>GL192505.1:503928-503939
CTAAAACGCGAG
>GL192505.1:455134-455140
GCCGGGA
>GL192505.1:352672-352675
TTTT
>GL192505.1:5122-5132
AGATAGTAAAG
>GL192506.1:2306620-2306638
GTGAGGAAAAAAAAAAAAA
>GL192506.1:1074795-1074835
CGGGGGTGGGGGCGGGGGTTGCTGCTGCTGTGACTGTTCCT
>GL192506.1:969670-969673
GTGT
>GL192506.1:909636-909645
CTTTTTTTTT
>GL192506.1:775890-775890
T
>GL192506.1:721578-721585
CCTGTGCG
>GL192506.1:694047-694068
CCCGAAGCCCGGCTCCGGCTGT
>GL192506.1:587850-587866
CAGAAACCAATAATAAG
>GL192506.1:481170-481172
AAC
>GL192506.1:447368-447368
C
>GL192507.1:2278531-2278544
AAACCTTCTGGCCA
>GL192507.1:2050019-2050022
TTTT
>GL192507.1:1752770-1752770
GCCAGACAAGGAG
>GL192507.1:1723133-1723280
GGCGGAGGAGGAGGAGTTGGTGGGCCGGCGCCGAGCCGGTGGGAGCGCGG
AGGATGAGGCCGCTGCCGGGCGCTCCCGGCGTGGTGGCGGCCGCCGCGCT
GTTGCTGCTGGTGCTGCCCCGGGCCCGGGCGGACGAGCACGAGCACAC
>GL192507.1:1361883-1361885
CCG
>GL192507.1:1307834-1307840
CGGAGAT
>GL192507.1:1212698-1212707
TGGAGCGGCT
>GL192507.1:1117816-1117831
AACTCAAGCCTCAAAG
>GL192507.1:1056554-1056570
GGCCCAGCGGGTCCTAG
>GL192507.1:985064-985083
TGCGTGTTGTGTGTGTTGTG
>GL192507.1:978773-978778
TATGGCCGCCGCCGCCGCTCTGGAGGCGGTGGCG
>GL192507.1:911228-911228
T
>GL192507.1:874253-874256
AGCGCCGGGTCAC
>GL192507.1:874133-874137
CTGAG
>GL192507.1:821129-821137
GCCTTGGAA
>GL192507.1:820647-820664
CCCTGGTAGCGGCGGCAG
>GL192507.1:773994-774009
CTTGCAACATGGAAAC
>GL192507.1:550956-550973
GTCTTCCGGGGGAACCAG
>GL192507.1:378680-378687
CCTGTGCG
>GL192507.1:197978-197992
CCCCCCCCGACCCTGGTTAT
>GL192507.1:182527-182527
C
>GL192507.1:142388-142396
ACTCCCCCT
>GL192508.1:2285014-2285031
CATGTTCACTTCGGAGAC
>GL192508.1:2207521-2207522
TT
>GL192508.1:2106163-2106164
CC
>GL192508.1:1857781-1857793
CTTGGCGTCGTTG
>GL192508.1:1617103-1617103
A
>GL192508.1:1581616-1581624
GTGTATAAT
>GL192508.1:1459994-1460004
GTGGTTGTGAT
>GL192508.1:1137859-1137859
T
>GL192508.1:1014135-1014135
C
>GL192508.1:794607-794621
GAAACATGCAGACAA
>GL192508.1:713293-713295
TCC
>GL192508.1:307297-307297
G
>GL192508.1:245654-245656
TCC
>GL192508.1:226284-226290
GGAAGATGCACAG
>GL192508.1:199109-199117
CAACCCAGGAGCTTTTAG
>GL192508.1:164994-165005
AAGAAGCAAAAGTCATAG
>GL192509.1:2293288-2293406
GAGACCATCCTGCCCTCGGAGGGCATGAAGGCAGGCCGGTTGCTGAGGCG
CAGCTTGGTCTGCAGCGTGTTGAAGTTGATCTCCAGCTGGCATTTCTCCT
GCACCTTGGGCGGCTTGTGCAGGCGCCGGTAGTCCCGGAAGTCCTCCAGC
TTCTGCTGCAT
>GL192509.1:2229282-2229285
ACTGGATGTGAAGAAGCAA
>GL192509.1:2208442-2208451
CAGGATCAAT
>GL192509.1:2175358-2175366
GTTGATCTT
>GL192509.1:1896865-1896873
CAGGAAGGAAAG
>GL192509.1:1862803-1862815
GGCAGATGCAAAG
>GL192509.1:1811653-1811657
CCCGCCT
>GL192509.1:1715334-1715335
AG
>GL192509.1:1608037-1608123
TGCGGGCGCGCGCAGGCGGCAGAGCGGATCCCGACGCCGCGGAAGCTTCG
AGCGCCCCCCTCGCGGAGGTCGCCGCGCGGTTCCCCG
>GL192509.1:1530344-1530344
T
>GL192509.1:1385216-1385217
CG
>GL192509.1:1270640-1270656
CTAGCCGTGAGGCAGGG
>GL192509.1:1155795-1155805
TCGCTGGCTGTCTCTATCT
>GL192509.1:1107878-1107899
GGGTCAGCTGTGGGGAGGCCAG
>GL192509.1:1016515-1016517
GTG
>GL192509.1:991711-991727
CACTTTATACGGGGTGG
>GL192509.1:965236-965242
GATGCGCCCGATCTC
>GL192509.1:938819-938829
CTGAGCCGAAG
>GL192509.1:922302-922303
GT
>GL192509.1:886191-886192
CC
>GL192509.1:765576-765586
TAAGAGGGGGG
>GL192509.1:731223-731250
CAACAACTCTCCCTAGAGGGGTGCGGGGTGGG
>GL192509.1:560656-560664
CCTGTCTGA
>GL192509.1:86178-86194
GATGAAGTTCTGCGAAG
>GL192509.1:57350-57367
CTGGGGCTTCAGCTGAAT
>GL192510.1:2205597-2205812
GGCGGCGGCTGAAGAAAGGCGGCGGCGGGCGGCGGCTGCGCGGCACTGGA
GCGGCGGCGGGGGCCTTGGAGCGGTCCGAGGGCGCTGTGAGAAGATGGTG
GAGGGCTGGCTCTGAGCGGCCGGCCGGGGTGGGGGGAACGAGCGCCGGGT
TCCGTCCAAGCACTGTTGAAGCAGGAAACCGCGGCAACTCTCGGCGAAGA
CTGTGGCGCAGACGGC
>GL192510.1:266773-266786
TTTTTTTTTTTGCT
>GL192511.1:2277791-2277831
GGACGCCCGTCGAGCCGCCGCGTCGCTGTCCCCGCGCCCTGCCACTGTCA
CCCCAAACTTTGGCCAGCGCCGCCCAGGTTCGGTGCCAGGGACAAGCCAG
GGATTTTCAAGATGAATTATACCGAGTCCAGCCCTTTGACACAATCAACT
GCAATAGGTTTTACACCTGAGTTAGAAAGTATCATACCCGTGCCTTCCAA
TGAGACCACATGTGAAAACTGGAGAGAGATACATCACCTAGTTTTTCATG
TAGCAAATATTTTTTTCACCATTGGGTTGGTTATTCCAACTACTCTTCAC
CTTCATATGATACTCCTTAGGGGAATGTTAGCTATAGGATGCACCCTTTA
TATTGTCTGGGCCACTCTCTACCGATGTGCCTTGGATATCATGATCTGGA
ACTCTGTGTTCCTGGGTGTCAACATTTTGCATCTGTCATATCTTTTGTAC
AAGAAAAGACCGGTAAAGATTGAGAAGGAGCTCAGTGGCATCTACCGCCG
ATTGTTTGAACCACTCCGTGTGCCTCCAGATCTGTTCAGAAGATTAACCG
GCCAGTTTTGTATGATCCAAACCTTAAAAAAGGGCCAGACGTACGCTGCG
GAGGATAAAACCTCAGTCGACGACCGTCTGAGTATTCTCCTGAAGGGGAA
AATGAAGGTTTCCTATCGAGGACATTTTCTGCATAACATTTACCCCTGTG
CCTTTATAGATTCTCCTGAATTTAGATCAACTCAGATGCACAAAGGTGAA
AAATTCCAGGTCACCATCATTGCAGATGATAACTGCAGATTTTTATGCTG
GTCAAGAGAAAGATTAACTTACTTTCTGGAATCAGAACCATTTCTATATG
AAATATTTCGGTATCTTATAGGAAAAGACATTACAAATAAGCTTTACTCA
TTGAATGATCCCACCTTAAATGATAAAAAGGCCAAAAAGCTGGAACACCA
ACTCAGCCTGTGCACACAGATCTCCATGCTGGAAATGAGGAACAGTATCG
CCAGCTCCAGTGACAGCGATGATGGCTTACACCAGTTTCTTCGGGGCACC
GCCAGCATGTCCTCTCTCCACGTGCCATCCCCACACCAGCGGGGCTCTGC
CAAGATGAAACCAATCGAAGAAGGGGTGGAAGATGACGACGAGGTCTTTG
AGCCCGTGTCTCCAAATGCACTGAAAGTCCATCAGTTGCCTTGATCAGAG
AGAGAGGTCAAGTGACCAAGATGGAAATTGTCTTGAAGAGAGCCTGAAAA
ATACCAGCACTTCTTCATGGCTTATTGATTGGTCTGCTGTAGCACTGATA
GTCTGAGGGCAGGAAAGTGAGGAAGGGTCAAAAAATGGGAAGGTTATTTT
AGCTCTCCTTTTTATTGATCGGCTTTTTAAGAAATTGTTTTACTGAGCCT
TCTGACTAAACCTAGTTCTATTTTGAGATATAAATTTTCACAGTGTTTTC
TAGATATATTATTGTTTTAACTTAGCACTCTGTCAATGCAAATGCCTTTT
CACTTATTTTTTTCCTGAGTTGTGGTTCATTTTCCTCACAGTTTTTTCTC
CACTGTGGCAAATGGGGGTGTCCATTTGATAGTTTTAACAAAGGGGACAA
GTTTGAAATTGAGGTTGAGGTGTCATTAAATGCAGGGAGTCTCAGGCCTT
GTTCAGTTGAATTTTTAGCTGGAAGATTTTAAAGAAAGATGTGATTTGGC
TGGTGTTTATTTTTTCTCCCAGGCCAGACACATTCCTCTAGATCACCTTA
CTTATTTGGGCATCCATAGAGAGCTGGATAATGAGCAAAACTCATCAGAC
TTTGCTCACATTACCCTTATATTATGCTGTGTGTAATCGGGTCTGGAAAC
CAAAGCTGGAAAGATAACAGATGGAAGCAGTTCTGAGCTCAGCTTGACCT
TCAGCAAAACTCAGCTCACCTGTGATTTGGAGCCATCTTGTCCCCACACA
TCATGGTGTGGGGAACACTTTCCTTGGGGTAGGGAGTCAAAGTAGCCAAG
CAAGTGTCTTAGAATGAGGTGATTGAAAGAGTATTTTCATTCTGTGGAAG
TTTCAGACGGTCCCTCCAGGGCCATAGATGTCTCCTTAAAATGTGTGCCG
AATACCCAGTGCCAGGGTTGCAAACGTGAACACAGCTTTAGGGGCAGACA
GTTTCCCATAAGCCATGCCTTGGGCACCCAACCTAGATGTTGCTGTGAGG
GCCTTGATTGTAAATTTCCCTTCTCAACTGGAATCATGTTTCAGGAAACA
GTGGTATTTGGCTGGTGGGAAATGCAAAGCTTGCTGAAATCATCCATCAG
ACTGGCCAGTGTGACTCTGGCACTCAATGGGGTGAAACCCGTTGATCGAC
TGTGCTGCATCATACATCATGTTGATTTTATTTCATCCACTAGAACCAAC
CTGAGTCAGTCCCCTGTTACATTAAATGGTGAAGGAAAGTTCCCAATGAA
ATTACTTTCAGGTAAGCTGAACCCAAAGCAGCCCATCTTGCCAATAGATG
ATTTCTGTCAGAGAAGGTAGATAAATGACTCGAGGGTTACCTCACTTTCC
TAAATCCATTTTTTTAAGGTAATTATCTTATAATTTCACTTGAGCTAAAT
TTACGTGCTCGGTCACTCACTAAGAAAATTTCCACAGACTGGAAATCCAG
CTCCTAACATCTTTATCAAAGTTGCCTTATTAACATCAGAGTGGAAAGGC
TGATCTCACTTCACGATTAGTGTGGCCTCTTCAGTTTCCTAAATTATAAA
TTTTGGGGGGGAAATGAAGCACAGGTGAATGACTTAGCCTTGGCTTTAAG
ATTGTAAAGATTCATTCCGTGGAAAGCTCCCTTGCCGTGCCTGCGATCCC
CTGTGTGGTAACTGTAACGTAATGGCTCTGGTACTGCTTTCCTCTGTCAG
AGTAAGGTCATGTAGACCATTTAGTTTCCACATGCATAAGAATTTACAGA
ATCACTCTGTAGAGTAATTAGATATGACGCACTTCCCTGAAGAGAAAGTA
ATTTTAGATTCTGCTGAGGCCACGTCTCTAATGTTCTGTGGACCCACAGA
AGCTTGGGGTTTCTCAGCCGGACCCATCTTCAGGTGTGTCTCACTTCGTC
AAGCTGAGGCAGTGGGAAGGATCATCTCTCACGATCCACCTGTGTGTCTT
TAGAGGTTATTTTCTGCCTTTTTAAAGGCACACTGCTAAAACTAGATGGT
CAGAATTCATTTACTGTTTTTATGAAAACCCGTGTGTGCGCGTGCATGCA
CGTCACTGTCATTCATAACGAAGATTGTCATCTCGAGCTTAGGAATCTTA
AAAGAGCCACTTAGCCTGAATGGGAAACATGAAACTATTTTTAAATACAC
ACCTCTAAGGAAAGACAATGAGGCTCGGAGAAAAGGAGACGCAAGCCATT
GAGTAGCCCTCCCACATAGACTCGATAGCAAAGAAGCAGATAAGAACACA
AGAGTTTTAAGTGTAAGATCGCCTGTGGATGCTTTGAATTCATTTATACA
AGTGAACAAGTGTATCTTTGTGTAAGGCATAAATACATAGACAAAAAAAA
AAAAAAGCCACGTTTGCTGCCAAAGCCACCAATAAGATGCTTCCTGTGTA
TTTTGGTGTTCACTTAGCTGTGTGACCAAGGTTCAGAAAATGATCTGCAA
AAATTATTCTATATATAATCCTAAATCTACTAGGTTTAAATGTAACATCA
AGTCTGTTGTATGAATCAGGAGTGTAACATTTATACCAGAAGTATGTGTC
ATTTGTAATATTTTGAAAGCCCTCATATTTATATTTATAAAATAATAGCA
CAGATATTAGATAGAAACCCAACGATGTTTATATATCTTAAATTAGTAAT
AATGGGTGCTATATAATTGTCAGTTACCAACTGTTGCTTTCTGGGATCTT
TTTCACTGCTCCTTATGGTTCAGTTGCCCTTTCATCATTGGACACTTTTG
TGTTTTTCTGCCAATAGTGTGCGCCCTGGGAGACACCCCCTTTTTCCTAT
CTGGTTTTCCTTCCACATGTCAAGCTTTTCTGGTTTTATAACTTGGAACT
GCCGATTCCTGCCCCCCAGGTCCTATCCTGGCCCCAAAGGCAGAGCCTCT
TGGATGCTGGAAAAAAATCTTTGGGGAAAGTTGGTGTAACCCACACATTC
TGGCCTGTCCCTGGTGCACCCGGGTAATGACTCCAGCCTCCAGGGAACAT
CTTCCCACCAGTGTGTGGGTGGCACCCAGCAAGCACTTGGGTGTGCGGGT
CAGCCTGTACTGTCCGAGTGCCGCGCGGTGCCCTCCTCCCTCTGGACTCC
AGGGAGCAGCTCCGAAGATTCAGTTATGTATTCCTTATATCCATTTCTTT
GCACATTTCTTTTTTTTTTTTTTTAAAGA
>GL192511.1:1983644-1983649
TTGGGG
>GL192511.1:1673235-1673238
CACG
>GL192511.1:808108-808124
ATATCATAAAAGCACAG
>GL192511.1:535760-535760
C
>GL192511.1:473664-473667
GGCA
>GL192511.1:265767-265831
CCCCCCGCCCGTCCCTGGCCATGCTGTCCTTCCAGTACCCCGACGTGTAC
CGCGACGAGACCGCC
>GL192511.1:108312-108319
CCTGTGCG
>GL192513.1:2275752-2275766
CATTAGGCCATAGATCT
>GL192513.1:363490-363501
TTCCTGAACACC
>GL192513.1:84844-84859
GGCATCGAGGGCTTCA
>GL192514.1:2265150-2265178
TGTCGTGCGGCGGCCGCAACCGAGGCACG
>GL192514.1:2147135-2147144
CCCTGTCAGA
>GL192514.1:2082267-2082282
GCGGACCCACTGGCCA
>GL192514.1:2008355-2008357
ATA
>GL192514.1:1751601-1751609
CTGTGACAG
>GL192514.1:1706140-1706158
ACCCTGACCCACAGTTCAG
>GL192514.1:1633461-1633468
CTGGATGTTATCCCCTTG
>GL192514.1:1627034-1627034
C
>GL192514.1:1616561-1616573
AGATCTACGACAG
>GL192514.1:1536359-1536369
GAAACCCCAAG
>GL192514.1:1477260-1477270
GAAACCCCAAG
>GL192514.1:1459094-1459109
TTTGGCCCTGGGTGAA
>GL192514.1:1395916-1395916
C
>GL192514.1:1364843-1364850
CCTGTGCG
>GL192514.1:190727-190733
GTCCACGAACAC
>GL192514.1:93184-93195
CAGGCGCCCCGA
>GL192514.1:(2272984+Ns)-(2273012+N)
GGTTCCTGAAGAGGATGACGGTCTCTGTA
>GL192515.1:2247598-2247619
TGCAGCCGCTCCGCGCGCGTGCCGCCTCTCGGCC
>GL192515.1:1835600-1835610
AAAAAAAAAAA
>GL192515.1:1516270-1516288
GCCTTGAGGAAACAGGAGT
>GL192515.1:1438168-1438183
GGGGGCTTTGTGGTCC
>GL192515.1:1367666-1367674
CCCAGGTAG
>GL192515.1:1339432-1339447
ATAAAATCTTTAAAAA
>GL192515.1:1291688-1291707
GGGGCCGAGGCGACGCCGGC
>GL192515.1:1280647-1280653
GGAGGCT
>GL192515.1:1130800-1130808
TGTGTGGGT
>GL192515.1:992588-992594
TCTCCAT
>GL192515.1:752979-752993
CTCAAACAAAACTGG
>GL192515.1:547287-547291
TTTGT
>GL192515.1:488586-488599
AGAGCTTCTTTAAG
>GL192515.1:427586-427604
CTAAAACATCACCAGAAAG
>GL192515.1:319270-319271
TT
>GL192515.1:307463-307464
AC
>GL192515.1:269709-269725
CATGAACAACCATGAAG
>GL192515.1:238801-238820
TACCCACTGAAACTGCACAG
>GL192515.1:197717-197718
TT
>GL192515.1:162067-162068
TT
>GL192515.1:117496-117497
GG
>GL192516.1:2239738-2240184
GAGGGTGCCGCCGCCCTAAGCGAGGTCGGGCCGCCCAGCGCGGAAGAACC
GCCCCCAGCAGCAGCAGCACCACCGCTTAGCAAAGAATTGCAGGCCCCGT
CCGGGACGGCAACCGTAGCATGGATTCTTCCAGTTCATCTAACTCTTTCT
CCGTCGGCTCCGCCAGTCCCGGCACTGTCGTGCTCCTGTACTCGAAGGAG
CTCAAAAAATGGGATGAATTTGAAGATATTTTAGAGGAGAGGAGGCATGT
CAGTGACTTGAAATTTGCAATGAAATGCTACACACCTCTCGTCTATAAGG
GAATTACTCCTTGCAAGCCAAGCGATATTAAATCTAGTGTTCTCAGTTCT
GAAGAGGTTCGTTATGTCATTAAACAGCTTTCCAAGGAATCCCTTCAATC
CGCCGATGTCCTCCGAGAGGAAGTTTGTGAGATTTTGGATGAAATGAGCC
ACAAACTGCGTCTGGGAGCCATCCGGTTTTTTGCCTTTGCCCTGAGCAAA
ATATTTAAACAAATTTTCTCAAAAGTGTGTGTAAATGAAGAAGGTATTCA
AAAACTACAGCGAGCCATCCAGGAGCACCCAGTTGTCCTGCTGCCCAGTC
ATCGAAGTTACATTGACTTTCTGATGCTGTCTTTTCTCTTATACAACTAT
GATCTACCGGTACCAGTCATAGCCGCAGGAATGGACTTCCTGGGCATGAA
GATGGTCGGGGAGCTGCTGCGGATGTCGGGTGCCTTTTTCATGCGGCGCA
CCTTTGGTGGCGATAAACTCTACTGGGCCGTGTTCTCTGAATACGTGAAG
ACCATGTTGCGGAATGGTTATGCTCCTGTTGAATTTTTCCTCGAAGGGAC
AAGAAGTCGCTCTTCCAAGACATTGACTCCGAAATTTGGTCTTCTGAATA
TTGTGATGGAACCATTTTTTAAAAGAGAAGTTTTTGATACCTACCTTGTT
CCAATTAGCATCAGTTACGATAAGATATTGGAAGAAACGCTTTACGTGTA
TGAGCTTCTAGGGGTTCCTAAGCCGAAAGAATCTACAACCGGATTGCTGA
AAGCCAGGAAGATTCTCTCTGAGAATTTTGGAAATATCCACGTATACTTT
GGAGACCCTGTGTCACTTCGCTCTCTGGCAGCTGGGAGGATGAGTCGGAG
CCCGTATAACTTGGTCCCAAGGTATATTCCTCAGAGACAGTCGGAGGATG
TGCATGCCTTTGTCACTGAAGTTGCCTATAAAATGGAGCTTCTGCAGATT
CAAAACCTGGTTCTGAGCCCCTGGGCCCTGACGGTTGCTGTCCTGCTTCA
GAACCGGCCGTCCATGGACTTCGACGCTCTGGTGGAGAAGACTTTATGGC
TCAAAGGCTTAACCCAGGCCTTCGGAGGCTTTCTCACTTGGCCCGATAAC
GAACCTGCTGAGGAAGTCCTCCAGTCCAACATTCTTCTGCATTCCAACAT
CGCCAGCCTCGTCAAAGACCAGGTGGTTCTGAATATGGACTCTGGAGACT
CCGAAGTGGTCAATGGACTTATTTTCCAGCATATCACCCTCCTCATGTGC
TCAGCTTATAGGAACCAGTTGCTCAACATTTTCGTCCGTCCTTCCTTAGT
AGCTATGGCGCTGCAGATGGCCCCCGGGTTCCGGAAAGAGGATGTCTACA
GTTGCTTTCGCTTCCTGCTCACTGTTTTTTCAGATGAGTTCATCTTCCTT
CCAGGAAACGCACTAAAGGACTTTGAAGAAGGCTGTTACCTGCTCTGTAA
AAATGAGACAATACAAGTGACAACAAGGGACATCCTAGTTACAGAGAGAG
GAAATACCGTGTTAGAATTTTTAATAGGTCTCTTTAAACCTTTTGTGGAA
TGTTATCAGATAATTTGCAAATACCTCTTGAATGAAGAAGAAGACGACTT
CACTGAGAAACAGTACTTGGCTGGAGTTCGAAAATTCACCAGTCAGCTTC
TTGATCAAGGTGCCTCGCAGTGTTACGATGTCTTGTCTTGTGATGTACAG
AAAAATGCCTTAGCAGCTTTTGTGAGGCTAGGTGTGGTAGAGAAGAAGAA
AGTAAATAGTGACAGTGTATTTAATGTGAACGAACCTGCCATGACAAAAT
TAGAAGAAATGCTTGGTTGTAAGACACCAGTAGGAAAGCCAGCAACCGCA
AAACTTTAATATTGCCAAACAGTTATGAGAAATTTGGTCACATAATTGCT
GTCATCCAAGGACTCTTACTCCAACAGGCGGGAACATGAAGGAAAAGAGC
CATCTGCTCCGGCTTCATACGACAGGAGAGCCATGGGCTCGGCAGAGAGG
AAGAGGTGACCGGTGTAAGCAGTCTGTGTGGTCCTCTCCACCACTACTCT
TAAAAAGGCGTTCGTGTCCAACTCTGTGTGTGTTTTAAAATAAAACAGTC
TTTTGG
>GL192516.1:2168057-2168057
T
>GL192516.1:1771937-1771988
CCCTACCAGGGACCGCCGGAATGGCCCGGCACGTGTTCCTGACGGGGCCC
CC
>GL192516.1:1683794-1683794
C
>GL192516.1:1361382-1361384
CAAAGTAGTTCTGGTGCT
>GL192516.1:1257167-1257181
CTTGTCCTGCTTCTC
>GL192516.1:504199-504202
AAGT
>GL192516.1:435895-435895
T
>GL192516.1:420322-420332
CCAATATAACG
>GL192516.1:392179-392191
GGAATGTTATCAG
>GL192516.1:363272-363272
CTGTACTC
>GL192516.1:350115-350124
TTTCTTCTCT
>GL192516.1:173865-173865
T
>GL192516.1:161436-161436
T
>GL192516.1:57850-57850
TGTTGCCAACC
>GL192516.1:13830-13831
AA
>GL192517.1:2261615-2261622
CGCACAGG
>GL192517.1:1440741-1440748
CCTGTGCG
>GL192517.1:470282-470289
CCTGTGCG
>GL192518.1:2229168-2229363
ACGTCCGGGCCTCCTCCTCCCCGCGCTCCTTGGGGGCCCCTTTGCCCGTC
TTCGGCCCCATGTCGTCTGGCCCGGCGGCGTCCGCGGCTGGCCCCCCCTG
CCTGTGCTGGCCGCGGGGCTGCTTGTCCTTGCCCATGGCCGCTGCGTGGG
TGGGTGGGTGCGTGTGCGGCGCGCTGGGCCCCGGAGCGCGGCGCTG
>GL192518.1:2095681-2095688
CCTGTGCG
>GL192518.1:2063940-2063947
CTGCCTGT
>GL192518.1:1916284-1916286
TGT
>GL192518.1:1758729-1758738
CTGGCCCATCAG
>GL192518.1:1715220-1715225
AATGAG
>GL192518.1:1494951-1494967
ACAGTAATGTCATACAA
>GL192518.1:1407542-1407552
AGCACCCTGGG
>GL192518.1:1329090-1329106
TTTTTAACATGCAAGCG
>GL192518.1:1289201-1289217
CAAATATTCCAATGAAG
>GL192518.1:1235429-1235447
TCAAGCCTTTGTTTTCTTG
>GL192518.1:1209051-1209055
CTGGA
>GL192518.1:1024557-1024572
CAACTGTGGAATATGC
>GL192518.1:879238-879242
GCAGT
>GL192518.1:829029-829030
CG
>GL192518.1:657542-657543
AT
>GL192518.1:609491-609491
A
>GL192518.1:15144-15148
GTGTT
>GL192519.1:2244356-2244508
GGCGAGGCCTCGGGCCGGCGGCGGACCTGGGCGGGGCTGCCCCCAGCGCT
GGGCTTGCGGCGCTCCCCGCGCTCCCCAGCGGGGGCGCAGCGGTGCACGC
TTCGGGGGGCGCTGCTCGGCGGCGTCAGGGGGCTGGCGGAGGCCGAGCGC
GGGCACACGGGCACGGCCTGGTCCCGGCCGTTGCGGGGCAGTGTGACCGC
ACTGCGACTCCGTGCCAGGAAGGAGAGGGTGGGGGTCATCAGACGATCCA
CGATGCTGCTCTCCCATGCGCTCAGCTGCAGGCTGCGATTTCTACTGGGG
GAGTTCCAGAGCGTGGCAGAGGACTTTGAGAGCCGCTTGTTGATTATAGA
GTCCACGTGTTTAGGCAGGTTTACTGCCGACATGGAGCACCTGCTCCCAC
TGGTCTTACGTCCTGGGGAGCTGTGGTGCAGGGCTCCCGCCCAGGACCAG
CGCTGCTGCCGGATTTCGGCCCACGTCTTCTTCACTGACCGCTGGATGGC
TGCTTCATAGCGCTCCTTGTTCTTCTCCAGCTTCTGCCGCTGCCGCTCCT
CCAGGGCTGCTCGGCGCTGCTCGGCTTTAAGCCTCTGCTCTTCCAGCCGC
CGCCGGCGCTCCTGGAGCTGCTTCTCCCGCAGCGCCTTGGCCTTCTCCTC
CTTCTCCAGCCACACCGCTTTCTTGGCCGCCAGGTACTTGGCTCGTTCTT
CTCGCCGCTCCTTTGCCAGCTTGTGTCTCTCTCCTGCTTTCTTTACATCT
TGCTTGGTGGGAGGGCTGTCGGAAGCTTGCACCGTTGTCGGGGATGGCTG
GCTGCTCCTTCGAGGAGGCCTGGCATCCTGTGGGCCGGTGGCTGGTGGGG
TGGGTCCCCTGATCTTCACTTCTGAGAAAGGGGACTCTTCCTGCTGGGGG
GCTGATCTAGGCGCAACTGGCGCTGGGGGGCTCTCTGGTTCCAGTGGGAG
CTGCTTAGAACTAGCGGCATTCTTCATGGCAGGAGGGGTGTCTGGGGGAG
TGTCGGGGACCAGGGCTGACATCGGTGGTGGTGGCGGTGGTGGGGAGGGG
TCACCTTCTGGAGAAGGTCTTGGCTCTGGGGGGGTCCTGGCTGCCATAGC
TGGGGGTGCGCCGGCACCCGGCTCTGCATGTGGGCCACTCTCCATGGCTG
CGGCGTCACTGGGGGTCTTGGGGTTCTCAGCGGCGACGGCGGCGGCGGCC
AGCGGCCAGGACAGGGGTCCCGCGGCGCATCACGCCCGGCCCTGCCCGGC
GGGCAAGACTCGGAGACGGGGGCGCTCCGGAGAAGGTCGGGCTGCCTCTG
CT
>GL192519.1:1458624-1458627
CACG
>GL192519.1:1227960-1227960
C
>GL192519.1:1162132-1162160
CATCGAGATCTACATCCCCGAGGCCCAGAC
>GL192519.1:1142804-1142859
CTGGACGGCCCCGCCATGGGTGCGCGCACCCTGGAGTTGGCGCCGGTGCC
ACCCCGGGCC
>GL192519.1:1129130-1129133
TCCTCAGC
>GL192519.1:996484-996495
CTTTTCTACAAG
>GL192519.1:965259-965276
TGATTCACTGGGTAAACT
>GL192519.1:947752-947752
C
>GL192519.1:942498-942516
TTCCACTTCTGGGTATTTACCTGAAGAAAATGAAAACACTCATTTGAAAA
GATATATGCA
>GL192519.1:914045-914064
GCCCGGCGGGCCCGTCGGCC
>GL192519.1:719088-719106
ATGCGAGAGAACATGTAAC
>GL192519.1:659771-659786
CGTACACGGAGCAGAG
>GL192519.1:603419-603426
CCCGCCTTGCCCAA
>GL192519.1:484825-484838
ATCACGCCCTGAGC
>GL192519.1:420192-420192
G
>GL192519.1:317782-317782
CCATGCTGTTACTCTTCAC
>GL192519.1:303018-303046
CCTGGCAATGGTCTGCATTCCCAATGGCA
>GL192519.1:249795-249796
TT
>GL192519.1:214761-214776
CTGGTCCGTGAAACCC
>GL192519.1:196194-196209
CTGGAACACAGAAGGT
>GL192519.1:151554-151554
T
>GL192519.1:114142-114160
CGCAGATGTCATCGCCAAG
>GL192519.1:88373-88403
GCGCTGCTCGGCGGCGTCAGGGGGCTGGCGG
>GL192519.1:80662-80666
TGTGTGTGT
>GL192519.1:-(147+Ns)-(-Ns)
GCCTTCTTCATTTATTTTTTTATTTGCAGGAGGAGTTGAAACAAATTTTA
AGGGTGTTTTCATTTTTTCCCCTAAACACGAATCATTCAAGTAAAACCAA
CTTAACTATAGAAATGTAGCAAAGTAAGGGGAAAGAAGCACAACAAC
>GL192520.1:2244239-2244252
CTGCAAGAATTTTA
>GL192520.1:2008088-2008104
GCAAAAAAGGAATATTT
>GL192520.1:1774585-1774593
TCACATAGA
>GL192520.1:971561-971568
CCTGTGCG
>GL192520.1:378280-378287
CCTGTGCG
>GL192521.1:2166941-2167037
CGCGGCGCTCAGGCTCCGGAGCCCATTCACATGGTCTTCTCCCCGCCCTC
CTCCCGCGCAGCTGAGGCGGCCCCGGTGGCTCCTCGGCGGGCCCGGG
>GL192521.1:1788634-1788652
CATAAATCCCTGATGCATT
>GL192521.1:1693092-1693110
AAGGTGTGCCCTGAGGGTC
>GL192521.1:1326648-1326649
AC
>GL192521.1:1250688-1250705
TGGTTATACAGTTGGTCC
>GL192521.1:1190304-1190304
T
>GL192521.1:972793-972812
GCGGTTCTGAGCAATGCGGT
>GL192521.1:918992-918992
T
>GL192521.1:889133-889133
C
>GL192521.1:698767-698767
C
>GL192521.1:670328-670344
TTGCTGTCCTTTAGGGC
>GL192521.1:591354-591363
GCACCAGTTG
>GL192521.1:538621-538674
GGCGTGGGGCTGCGAACGGTCTGGCCTAGTGGCTCCTTGGTTCATCCCTG
CTGG
>GL192521.1:379525-379532
CCTGTGCG
>GL192522.1:2183761-2184142
GCGGAGGCCGCGAGGCCGCCAGTAGAACGTTAACTAAGTTTCGATGCCTT
AAAGGGACCAGTCGTCGGATCGTGAAAGGTCCGGAGAGCTGACTCCTGTC
ACCCAACCGTGGGGTCAGAGCCCATCCTCCGTCCTTTGTACTGAGAAGTG
TTGACTGTTGAGATGGTGATGAAAAAAAAGGAGAGCCGCTGAGCCACATT
GGAGACTAATGAATGTCCCAGAACCACCTCCTGGAAGACCTCCTTGATTA
ACCAGAATCTGATCTTGACTCAAAAGAGAGTTTTCCATGGCCTTTGACTC
CCTACCCCTTCACTTACAAGCCCTCCTCGTATACTTACTTACACGTCTGT
TGGTAGGAAAAAGCTGTGGTTTGAATGTTTATGTAATCCATAAATTTGGG
CCAGCTTGTCCC
>GL192522.1:2110972-2110972
CCCG
>GL192522.1:2065728-2065750
CCCGCACAAACGGACAAGATTTCAAA
>GL192522.1:1997490-1997502
CCAAAACATACAA
>GL192522.1:1945210-1945226
ACTTAAAAATGACTAAGAAGATAA
>GL192522.1:1867471-1867510
GGCAGTGGCGGCGGCGATGGGGGCGATGGGCGTAGGGTTT
>GL192522.1:1797994-1798005
TTTTTTTTTTTTTT
>GL192522.1:1637846-1637869
AGCTGGCCCACTACGGCGGGGAGG
>GL192522.1:1586578-1586584
CAGATTT
>GL192522.1:1575616-1575619
AGGA
>GL192522.1:1552921-1552924
TCAA
>GL192522.1:1529201-1529255
GAGCTGCCAAGCGCCAGGGCCGCGGCGATGTCGTCGTCGTCGCCGCCGGT
GGGGG
>GL192522.1:1238544-1238560
CAGAGACATGCTGTATG
>GL192522.1:1150559-1150563
TAAGG
>GL192522.1:1136915-1136932
GTCACGATGAGATTTTCC
>GL192522.1:1054803-1054811
GGGCGGGGTCGCGAGGCCGCAAGTCAGCCCGAGGCTCCCCGAGCCCGCGC
TGCTGCCCCTGGCCGATCCCCTGGTCGGCGTCTGCATCCGGGTCCGGAGC
CCTCCCCCAGCGGACAAGATGCCGAAGAAGCAGTGACCCCGAGAGAGGCC
GGAGCGCGGGCGCGGGGTCCTGCTGCCATGTCCCACCAACCACTTAGCTG
CCTGACTGAAAAGGGGGACAGCCCCAACGAAACCACGGGAAATGGACCCC
CCAGCCTGGCTCCCCCAAACCTGGACACGTTCACTCCGGAGGAGCTGCTG
CAGCAGATGAAGGAGCTCCTGATTGAGAACCATCAGCTCAAAGAAGCCAT
GAAGCTAAATAATCAGGCGATGAAGGGGCGATTTGAAGAGCTTTCAGCCT
GGACAGAGAGACAGAAGGAAGAACGCCTTTTTTTTGAAACACAGAGCAAA
GAAGCCAAAGAGCGTCTCATGGCTTTGAGTCATGAAAATGAAAAATTGAA
GGAAGAACTTGAAAAACTAAGAGGGAAAACAGAAAAGTCCCTTAAGGACC
CCACTGGGGACCCCAGAGCCCCCAAGGCAGAAGCACACCAGGGACTGGAA
CAGCTGAAGACCCAGGTGGCCTATCTCCAAGCTGAAAAGGCAGATCTGCT
CGGGATTGTGTCTGAACTACAGCTCAAGCTGAACTCGGGCGGCCCCTCTG
AAGACTCCTTTGTTGAAATCAGGATAGCTGAAGGAGAAGCAGATGTGGCA
GTGAGAGAAATCAGGACGAGTCCTGGGCCTGCAAGAACTGATTCCATTGA
CACGAACAAATCTACAGAAGGTGCCAGGAATTTGGAATTTGAGAAATTAA
CTGTGAGCCAACTCCTGCTTTGTCTAAGGGAAGAAAACCAGAAAGTGGAG
AAGCTTGAAATTGCACTCAAGGAAGCCAAAGAAAGAGTTTCACGTTTTGA
AAAGAAAGCCAGTGATCATTCTGAGGTTGAGACCCAGACAGAGGGGAGCA
CAGGAAAAGAGAAAGAAGAGGAGAAAGGTCCAGAAACTGTTGGAAGTGAA
GTGGAGATGTTGAACCTTCAGGTGACAACTCTATTTAAGGAGCTTCAAGA
GGCTCATACGAAACTCAGTGAGGCTGAGCTAATGAAGAAGAGACTTCAAG
AGAAATGTCAGGCCCTTGAAAGGAAACATTCTGCAACCCCATCAGAGCTG
AATGAAAAGCAAGAGCTTGTTTATAACAACAAAAAGTTGGAGCTACAAGT
GGAAAGCATGCGATCAGAAATCAAAATGGAGCAAGCTAAAACCGAAGAGG
AAAAGTCCAGGTTAGCCACTCTCCAGTTGACACATAACAAGCTTCTTCAA
GAATACAATAATTCATTGAAAACACTCGAGGAACTGAAAAGGAAAGAGTC
AGAAAAAGTGGATAAGGTGGTCCTGCAAGAACTAAGTGAAAAGCTGGAAC
TGGCAGAGAAGGCCCTGGCTTCCAAGCAGCTGCAGTTGGATGAGATGAAG
CAGACCATCGCCAAGCAGGAGGAGGACCTGGAGACCATGACTGTTCTTCG
GGCTCAGATGGAGGTTTACTGTTCTGACTTTCACGCTGAAAGAGCAGCAA
GAGAGAAGATACACGAAGAAAAGGAGCAGCTGGCGCTGCAGCTGGCAATA
CTGCTGAAAGAGAATAATGCTTTTGAAGATGGAGGCAGCAGGCAGTCCTT
GATGGAGATGCAGAGCCGTCATGGGGCAAGAACCAGTGACCCTGAGCAGC
AGGCCTACCTCGTTCAGAGAGGAGCTGAGGACAGAAATTGGCGGCAGCAG
CAACAGCGGAATATTCCAATTCATTCTTGCCCCAAATGTGGAGAAGTTCT
GCCCGACATAGACACACTCCAGATCCATGTTATGGACTGCATCATTTAAG
TGTTCACATCTCACTTCCCCCCAAACTGTTGGTAAATATCAGATTTTTTT
CCTCCAAGAGTTGTGCTTTTGTGTTATTTGTTTTCACGCAAACATTTTGC
CTCATTATGTTTATTTTAGGAGAAAGAAAATCAAAATGTTCTAAGCAGGA
CATATTCTGTGGATTTCCTTAGAATCCTGAACATACCAGTCTTCTGATAA
TAGATTCTTTCTTTGTTTCTTT
>GL192522.1:959174-959177
TTTT
>GL192522.1:750913-750994
CGGCGGCGGCGGCGCCTCGTCCACCAACGGCGGGCTGCACTACTCCGAGC
CCGAGAGCGGCTGCAGCAGCGACGACGAGCAC
>GL192522.1:726843-726846
GAGA
>GL192522.1:565890-565897
CCTGTGCG
>GL192522.1:327251-327258
CCTGTGCG
>GL192523.1:2193825-2193890
GCGCCCGGGTTGAAGTTGCTGAGGTTGGCGTAGACCGGCGGCTCGCTGTG
CAGGCTGGCGCTGAAG
>GL192523.1:1578391-1578400
TGTCCCTATT
>GL192523.1:1506470-1506483
AGAAAGCAAGAAAT
>GL192523.1:1381961-1381977
ATTTCGCTTCTGTGCAG
>GL192523.1:617751-617751
C
>GL192523.1:543231-543233
GTA
>GL192523.1:534955-534990
GCAGGCACTTTACTGAATTTCTGGAATACATCAAAT
>GL192523.1:460095-460095
C
>GL192523.1:459913-459927
GCCAGGAGCAGCAGC
>GL192523.1:402164-402178
TCTATCAAACATATA
>GL192524.1:2217660-2217815
CGCCGCGCCGGGCCCGACGCTGTGGCCTATGCCGCTCTCGGTGAAGACGT
CTCCGCGCCTGCTGGTCCTCTCCCGCGAGAACTTCTCCATCTACCACGAC
CCCTCGTCCACCGCCGGCCCCTCCTGCTCCCTCCTGCAAGAAGCGTTCCG
GCGATACTATGACTATATTTTTGATTTCAACAAGTCACGGCTCAACCCTG
CTAAACGTAATAGTGCAGCGGAGTTAAAGCAACTTCTCGTCTCAGTTGTC
CTTGAATCGGAGTGTGATCTTTACCCCAGTATCACTTCAGATGAGTCCTA
TACTTTAGCTGTGGAAGGACCAGTGGCTTTTCTCAAGGCCAACAGAGTTT
GGGGAGTATTACGAGGTTTAGAGACCTTTAGCCAATTAATTTATCAAGAT
TCTTATGGGACTTTCACCGTCAATGAGTCCAACATTATTGATTCTCCACG
GTTTCCGCACAGAGGAATTTTAATTGATACAGCTAGACACTTCCTGCCCA
TTAAGACTATTCTTAAAACTCTGGATGCCATGGCTTTTAATAAGTTTAAT
GTTCTCCACTGGCATATAGTTGATGACCAGTCTTTCCCTTACCAGAGCGT
TGCTTTTCCCGAGTTAAGCAACAAAGGAAGCTATTCTTTGTCTCATGTGT
ATACACCAAATGATGTCCGTACAGTGATAGAATATGCCCGATTACGAGGG
ATTCGAGTCATACCAGAATTTGATAGTCCTGGACATACACAGTCTTGGGG
AAAAGGTCAGAAAAACCTCCTGACTCCGTGTTACAATGGACCTAAGCAGT
CTGGGACCTTTGGACCTATAAACCCTATTCTGAATTCAACTTACTGCTTC
CTGTCTCAGTTTTTCAAAGAAGTTAGTACAATGTTTCCAGATCAGTTTGT
TCACTTGGGAGGAGATGAAGTGGAATTTACATGTTGGGAGTCCAACCCAG
AAGTCATAGCTTTCATGAAGAAGGCAGGCTTTGGCAGAGATTTTCAAAGA
CTACAGTCTTTCTATATTCAAAAGCTTTTGGGTATCGTTTCAACTGTAAA
CAAGGGAGCCATAGTCTGGCAAGAGGTTTTTGATGATCACGCAAAGCTAA
ACCCAGGCACAGTTGTTCAAGTATGGAAAAATGAAATGTATCATGTGACA
CAAGCTGCAGTCACGGCAGCTGGCTTCCCTGTGATCCTTTCTGCTCCTTG
GTACTTAGATTGGATTAGTTACGGACAAGATTGGAGAAATTACTATAAAG
TGGACCCTCTTGATTTTGATGGTAAGTGAAGCAAACATCATGACTTTGTT
TTCTTCCCTAAAGACCCTTGATTGCATTAACCTTGTATCTCCTCTGCTAA
GATATGAGGAAGGCTGTGGTCCAGTTCCACGGATTTTAGGCTGTGTAGTC
TTTGGGTCTGCATCCTTGGAGGGACGGGGTAGTAGGAGGAATGGTGGCTC
TCAGACCCTGTTCCTTAAGAACAGTTCTACTTTGTCCAGCTTCATTAAAC
ACCAGATTTTACAAAATTTCCTTCAAGGAAAAGGACATTAGCATTAAAAA
GTATCTCAAAACTGTAAGTCTATTAGGAATTGACGTAACTTTCTCTAGAA
GGTATTTTCTGAGATTCTGGCACACTGTTCATTGGCAACAAGAGGGAAAA
ATGGTTCTGGAACCCAAGTAAGTTTTTGTAAAACTGAAAGTCAAAATATG
CTAACAAGCACTATGGGAATAAAGTTTGCTACCGTTTTTTGGTGCCAAGA
GCACGAATACCTCCCAAGGTTCTGCTGACCACACAACAGCAACGTTGCC
>GL192524.1:1611076-1611088
CCGGAATGCAGAA
>GL192524.1:1584565-1584565
T
>GL192524.1:1549509-1549518
AGCCACAAAA
>GL192524.1:1523219-1523232
TCCTGAGGCAACCG
>GL192524.1:1410029-1410044
GCACCATCTCTTCAAC
>GL192524.1:1391382-1391399
CTCAGTTCCAACTCACAG
>GL192524.1:1075157-1075157
C
>GL192524.1:896020-896025
CTCTCC
>GL192524.1:868767-868783
TCTTTCTATATTCAAAA
>GL192524.1:849906-849999
GCTGGCCCCGTGCTGCTGCGCCGCGCCGGGCCCGACGCTGTGGCCTATGC
CGCTCTCGGTGAAGACGTCTCCGCGCCTGCTGGTCCTCTCCCGC
>GL192524.1:181015-181015
C
>GL192524.1:156372-156376
CAGAA
>GL192524.1:133642-133648
AGAAAAA
>GL192525.1:2204020-2204038
ATGAGTGACATGGGCTGGG
>GL192525.1:2166059-2166064
AGAGAG
>GL192525.1:2145038-2145038
T
>GL192525.1:2124266-2124266
CTGTC
>GL192525.1:2110504-2110522
AGGATATCCTGCTTCACAG
>GL192525.1:2003502-2003519
CTTTGGCATAGATACCTC
>GL192525.1:2000845-2000887
CGGGAGGGGCCCGGGCTGCCCGAGGGCCACGCTTGGGCTGCAG
>GL192525.1:1932687-1932693
CTTTTTT
>GL192525.1:1868230-1868269
CCACCGTCTAGGGCGCGGGCGGGCGACGCTGTGGGACACG
>GL192525.1:1856280-1856294
TCTTTCCACATCAAG
>GL192525.1:1835857-1835970
GGCTGATGGGCGCCGCGGGACGCAGGATGCGGGGGGCGCCAGCGCGCCTG
CTGCTGCCGCTGCTGCCGTGGCTACTGCTCCTGGCGCCCGAGACCCGGGG
CGCGCCCGGCTGCC
>GL192525.1:1754175-1754188
CATTGAGCTCTTTG
>GL192525.1:1751192-1751194
GCG
>GL192525.1:1734606-1734607
CC
>GL192525.1:739314-739321
CCTGTGCG
>GL192525.1:628249-628256
CCTGTGCG
>GL192525.1:522472-522479
CCTGTGCG
>GL192526.1:2209603-2209612
AAAGATTTTA
>GL192526.1:2148210-2148225
CGGGCCAGGAATGTTG
>GL192526.1:2137417-2137431
CCACTCGATCTCGGA
>GL192526.1:2124145-2124154
GGGCTCGGCGCAGAG
>GL192526.1:2115818-2115839
GCACCGCGGCGAGGCCGTGAAG
>GL192526.1:2101408-2101408
T
>GL192526.1:2069032-2069038
CGCAGCC
>GL192526.1:2055575-2055581
GAGGACC
>GL192526.1:2022746-2022763
TTCCCAATGTCAAAGCCC
>GL192526.1:2004037-2004040
GCCT
>GL192526.1:1951064-1951074
TGCCCCCCCGG
>GL192526.1:1930814-1930819
GCCAGG
>GL192526.1:1913586-1913603
CAGCACGGCTGGGAGCAG
>GL192526.1:1897264-1897266
GCCGCAGCAGTTTGGG
>GL192526.1:1882464-1882474
TGGCTCAGGAG
>GL192526.1:1828178-1828242
CTCCGCCAGCGCCCTGGCCTCCACGCGGGCCTCCGAGGAGCCGCCGCGAC
GCCAGGCCCGCGGGG
>GL192526.1:1813707-1813724
CAGAGAGAGAGATTGTGG
>GL192526.1:1787491-1787492
GGCGGGCAGCAGGTT
>GL192526.1:1758788-1758788
C
>GL192526.1:1733675-1733695
TTTTCTCCAGGAGGTTCACAG
>GL192526.1:1725959-1725964
GTCAAA
>GL192526.1:1720740-1720757
TCTCTGTGGCCAGGGGGG
>GL192526.1:1703761-1703779
ACACGTCCTTCAGCATCCC
>GL192526.1:1702801-1702809
AGCAGGCCC
>GL192526.1:1690343-1690348
CGGAGA
>GL192526.1:1679164-1679173
GGACCAGCCACCGCAGGAG
>GL192526.1:1663342-1663467
CCGCGCCCCCGGGCCGCGCCCCCGCCCCCCATGCACCATCTCCTGGAGCA
GTCCGCGGACATGGCGACGGCGCTGCTGGCCGGAGAGAAGCTGCGCGAGC
TGATCCTGCCCGGCGCGCAGGACGAC
>GL192526.1:1589217-1589231
TGCTCACTTGCTGAG
>GL192526.1:1563589-1563628
TCTCCTTCCAGTGAAGCGGACGAGAGCCTCTTCCTTTCTC
>GL192526.1:1470414-1470415
CCCGCAGCTTCTTCTGGCAGGTGCTGGAGGCT
>GL192526.1:1470051-1470087
CTGGACTGGTTCGAGCGGCCCGACGGCTTCCTGCTGG
>GL192526.1:1431079-1431084
GTGCGA
>GL192526.1:1429647-1429699
CCAAGAAGGCGACGCCCTGCAAGCGCTGCCGGGAGCTGGTGGACAAGTTC
AAC
>GL192526.1:1411069-1411086
CCACGGCGACCGTCAGTC
>GL192526.1:1334085-1334102
CTCCTCGTCGTTTTCTCT
>GL192526.1:1333591-1333603
CGTCGTTTTCTCT
>GL192526.1:1332059-1332062
GGGGGGC
>GL192526.1:1311913-1311917
AACCT
>GL192526.1:1081103-1081110
CCTGTGCG
>GL192527.1:2166629-2166637
CATCATCTCTCTTTTTTAA
>GL192527.1:2082040-2082042
TTT
>GL192527.1:1948367-1948367
T
>GL192527.1:1805972-1805994
GCCTTGCGCGGACTGGTGAGCGC
>GL192527.1:1550425-1550434
TTTGTATAAG
>GL192527.1:1528523-1528524
CGTAACGATCGTGTCAG
>GL192527.1:1486058-1486060
GAT
>GL192527.1:1448198-1448198
T
>GL192527.1:1274853-1274854
AG
>GL192527.1:1218640-1218640
T
>GL192527.1:1209352-1209354
CTGGGCCAAAAAC
>GL192527.1:1180115-1180128
ATTAATTTCTGATT
>GL192527.1:1160842-1160848
ACCAAGT
>GL192527.1:632232-632235
CTAC
>GL192527.1:297971-297991
CATCACCATCATGTTGGCCTG
>GL192528.1:2190914-2190940
AGTGGCCGTGCCATTTTACATTCCCAC
>GL192528.1:2159865-2159865
T
>GL192528.1:2076887-2076898
GCAGGGAGGCTG
>GL192528.1:1848669-1848674
AACTTG
>GL192528.1:1807257-1807257
T
>GL192528.1:1775842-1775844
CCA
>GL192528.1:1767477-1767512
GCCTGGTCCGCGGGCCGGATGCCGGTGCTACTTGCG
>GL192528.1:1747648-1747649
GAGCGGGT
>GL192528.1:1668844-1668859
CTGTCCTTATTCTGCT
>GL192528.1:1652776-1652778
TGC
>GL192528.1:1595889-1595906
GTTGTTTGTGTGTTGTGT
>GL192528.1:1538218-1538229
CCTGGCAGTCAA
>GL192528.1:1507792-1507795
CACG
>GL192528.1:1375497-1375504
CCTGTGCG
>GL192528.1:143527-143544
TCCCAGGCCAGAATTCCC
>GL192529.1:2102938-2103102
CCCCAAGGGCCACCACCCTGCCTCCTGCCGCTGTCCCAACAGCGCCCCGG
GCCGCCTCTCGGGTGGTAACTGCCGCTGCGAGGCTGACGACCACCGCGGC
CTTTCCCACCACCCAGAGGCCCTGGACCCCCAGGGTGCACCCCTCCTCAG
ATGCCCACAGGCCCCCGGCAACGGCGGAGGTGGCCCCTGCCAGGGAGCCC
GTGGCCTCAGAGAATCTCTACCCTCAGGCCAGGAAGGAGCAGCACCGGGA
GAGGCTGCAGACCACCAGAAGGCCCAGCAAGGCCACCAGCTTCGAGAGCT
TCACGGCTGCCCCTCCCACCACCATCTCAGAGCACAGCACAAGGGCGGGC
GCGGGACGTGTCCGGGACAACCGCACAGACAGGCGCGAGCATGGCCGCCG
GGACCCGAGTGCGGTGCCGGCTGCTCACAAGCCAGCCAAGGGGAAACCTC
CCAAAAAGAAAGCCCAGGACAAAATTCTGAGCAATGAGTATGAGAGTAAG
TACGACCTGAGCAGGCCTACTGCCTCCCAGCTGGAGGAGGAGTTGCAGGT
GGGGAATATTCCCCCCCAAAAAACAAAGGAATCGAAAAAGCACGACAAGC
TGGAGAAACCTGAGAAGGAGAAGAAAAAAAAGGTGAAAAATGAGAAAGCA
GACAAGTTACTCAAGAGTGAAAAGCAGGTGAAGAAGGAGAAGGCTGAGAA
AAAGAGCAGGCAGGAGAAAGAGAAGAGCAAGAAGAAGAAAGCAGGTAAAA
CAGAGCAGGAGGGCTACCTGAAACCCACCACCAAACACTTCGCTCAGAGT
CCCAGGAAGTCAGTGACCGATCTGCTGGGGTCCTTTGAAGGCAAACGAAG
GCTGCTTCTGATCACGGCTCCGAAGGCTGAAAACAACATGTATGTGCAGC
AGCGAGATGAGTATCTGGAAAGTTTCTGCAAGATGGCCACCAGGAAAATC
TCCGTGATCACCATCTTTGGCCCTGTCAACAACAGCACCATGAAAATCGA
CCACTTCCAGCTAGATAATGAAAAACCCATGCGTGTGGTGGATGATGAGG
ACTTGGTAGACCAGCATCTCATCAGTGAGCTGAGGAAAGAATATGGAATG
ACCTATAATGACTTCTTCATGGTGCTCACAGATGTGGACCTGAGAGTCAA
GCAATACTATGAGGTGCCTATATCAATGAAGTCTGTGTTCGATTTGATCG
ATACATTCCAGTCCCGAATCAAAGACATGGAAAAGCAGAAGAAGGAGGGC
ATTGTTTGCAAGGAAGACAAGAAGCAATCATTGGAAAACTTCCTATCCAG
GTTCCGATGGAGAAGGCGGTTGCTGGTGATCTCTGCCCCTAATGATGAAG
ACTGGGCCTATTCACAGCAGCTCTCGGCCCTCAGTGGCCAGGCCTGCAAT
TTTGGTCTGCGCCACATAACCATTCTGAAACTTTTAGGGGTTGGAGAGGA
AGTTGGGGGAGTTTTAGAACTGTTCCCAATTAATGGGAGTTCTGTTGTGG
AGAGAGAAGACATACCAGCCCATTTGGTGAAAGACATCCGGAACTATTTT
CAAGTGAGCCCGGAGTACTTCTCCATGCTTCTAGTTGGAAAAGATGGAAA
TGTCAAATCCTGGTACCCTTCCCCAATGTGGTCCATGGTGATTGTGTATG
ATTTAATTGATTCGATGCAACTCCGGAGACAGGAAATGGCCATTCAGCAG
TCACTGGGGATGCGCTGCCCTGAAGATGAGTACGCAGGCTACGGTTACCA
TGGCTACCACCAAGGGTACCAGGATGGTTATCAGGATGACTACCGTCACC
ATGAGAGTTACCACCATGGATACCCTTACTGAACAGAAATACGTAACCTT
AGCCCCAGCCAGCTTCCCCTGCAGCTGTTAAAGCCACAAGCGGCCAGCTA
TGGAAAGGAGTTTTTCCACACCGCCTACATTCCCTGCCTTTTTCTTTCTG
TGTTCTTCCAAAATTAAATAAATAGCAAACTTTTGCCAAA
>GL192529.1:2009860-2009867
CCTGTGCG
>GL192529.1:1729547-1729547
T
>GL192529.1:1548125-1548128
CACG
>GL192529.1:1350441-1350446
CAAGGA
>GL192529.1:1134814-1134816
GCGTGTCAGAGGTCGAGC
>GL192529.1:979022-979038
GCAAAACTGTAGTGGAG
[truncated: 1,103,210 more chars]
