# Supplementary material for: Improvement of genome assembly completeness and identification of novel full-length protein-coding genes by RNA-seq in the giant panda genome
Source: Sci Rep. 2015 Dec 11;5:18019. doi: 10.1038/srep18019 (PMC4676012; doi:10.1038/srep18019)
Supplement: Supplementary Information [file srep18019-s3.zip]

Archive with 1 entries (1 files):
- Supplementary Note 2.txt
