# Supplementary material for: Improvement of genome assembly completeness and identification of novel full-length protein-coding genes by RNA-seq in the giant panda genome
Source: Sci Rep. 2015 Dec 11;5:18019. doi: 10.1038/srep18019 (PMC4676012; doi:10.1038/srep18019)
Supplement: Supplementary Information [file srep18019-s3.zip › Supplementary Note 2.txt]

1. We used a TGNet method (download and install from https://github.com/ksanao/TGNet) to evaluate genome scaffolding by aligning independently obtained transcriptome sequences to the genome. And identify inconsistencies, confirm contig order and extend scaffolds. The results were shown in four output files  based on blat results: Example.scaffold.nw (defines nodes, edges and edge attributes), Example.scaffold.attr (defines node attributes), Example.withinOneScaffold (self loop nodes), Example.scaffold.blat.stat (statistics of blat alignments).

eg: makeCytoscapeNetwork.sh -p liver.psl -a ailMel1.agp -n Example


2. We performed perl script (AssembleErrors.pl) to identify assembly errors and possible nested regions.

eg: perl AssembleErrors.pl -agp ailMel1.agp -loops Example.withinOneScaffold -out withinOneScaffold_check.txt

The possible nested regions were validated manually, and finally output formated results (nested.txt).


3. We performed perl scripts (GapSearch.pl and GapSeq.pl) to make possible gap closure and scaffold extesion sequences.

eg: perl GapSearch.pl -ident 98 -cover 95 -inserts 21 -endexon 20 -agp ailMel1.agp -scaffolding Example.scaffold.nw -withone Example.withinOneScaffold -psl liver.psl -prefix liver -fa /dir/trinityseq/liver_Trinity.fasta -out /dir/info/liver_gapclosure.txt

    perl GapSeq.pl -fadir /dir/trinityseq/ -gapextenddir /dir/info/ -out closure.txt


4. We performed perl script (improvedGenome.pl) to combine nested regions and optimal gap closure result sequences and output those improved sequences.

eg: perl improvedGenome.pl -genome ailMel1.fa -nested nested.txt -gap closure.txt -out improvedSeq.fasta
