# Supplementary material for: Improvement of genome assembly completeness and identification of novel full-length protein-coding genes by RNA-seq in the giant panda genome
Source: Sci Rep. 2015 Dec 11;5:18019. doi: 10.1038/srep18019 (PMC4676012; doi:10.1038/srep18019)
Supplement: Supplementary Information [file srep18019-s4.zip › Supplementary Note 3.txt]

#!/usr/bin/perl
use strict;
use warnings;
use Getopt::Long;


#############################################################################################################################################################################
# Program name: AssembleErrors.pl
# Author      : Meili Chen
# Contact     : chenml@big.ac.cn
# Date        : 2013-2-15
# Last Update : 2015-9-7
# Reference   : Please cite our following papers when you are using this script.
#
#               Meili Chen, Yibo Hu, Jingxing Liu, Qi Wu, Chenglin Zhang, Jun Yu, Jingfa Xiao, Fuwen Wei, Jiayan Wu
#               Improvement of genome assembly completeness and identification of novel full-length protein-coding genes by RNA-seq in the giant panda genome.
#
# Description : Output possible gap closure and scaffold extesion sequences.
#############################################################################################################################################################################


my %opts;
GetOptions(\%opts,"agp:s","out:s","loops:s");
my $usage=<<"USAGE";
	Program:$0
	Input:
		-agp       genome scaffolding of contig_link	"ailMel1.agp"
		-loops	   input all self loops information  	"Example.withinOneScaffold"
	Output:
		-out	   output check loops result		    "withinOneScaffold_check.txt"

USAGE
die "parameters\n" unless(defined $opts{agp} and -e $opts{agp} and defined $opts{loops} and -e $opts{loops});


################################## Gap region in scaffolds of genome #####################################################
my @content;
my %gap;
my($chr,$start,$end);
open(FILE,"$opts{agp}")||die"can not open genome link of scaffolding contig file.\n";
while(<FILE>)
{
	chomp;
	@content=split(/\t/,$_);
	$chr=$content[0];
	$start=$content[1];
	$end=$content[2];
	if($content[4]=~/n/i)#GL192338.1	1	375	1	W	ACTA01000785.1	1	375	+
	{
		$gap{$chr}{$start-1}{$end}=1;
	}
}
close(FILE);


################################ check gap closure information ########################################################
my (%closure,%conflict);
my ($transcript,$strand,$gapstart,$gapend,$gapcount);
open(FILE,"$opts{loops}")||die "can not open loops information file $opts{loops}\n";
open(OUT,">$opts{out}")||die"can not create output file $opts{out}\n";
while(<FILE>)
{
	chomp;
	@content=split(/\t/,$_);#GL193814.1	GL193814.1	leg_comp1171_c0_seq1	mid-	mid+	55767	60990	20200	28808	1404
	$strand="$content[3]"."$content[4]";
	$strand=~s/[^+-]//g;
	$gapcount=0;
	($gapstart,$gapend)=findgap($content[0],$content[5],$content[6]);
	$gapcount++ if($gapstart<0 or $gapend<0);
	($gapstart,$gapend)=findgap($content[0],$content[7],$content[8]);
	$gapcount+=2 if($gapstart<0 or $gapend<0);
	if($content[6]<$content[7])#Right
	{
		($gapstart,$gapend)=findgap($content[0],$content[6],$content[7]);
		$gapcount+=4 if($gapstart<0 or $gapend<0);
		$conflict{rightgap}{$gapcount}{$strand}++;
	}
	elsif($content[8]<$content[5])
	{
		($gapstart,$gapend)=findgap($content[0],$content[8],$content[5]);
		$gapcount+=4 if($gapstart<0 or $gapend<0);
		$conflict{reversed}{$gapcount}{$strand}++;
	}
	elsif($content[5]<$content[7] and $content[7]<=$content[6] and $content[6]<$content[8])
	{
		($gapstart,$gapend)=findgap($content[0],$content[7],$content[6]);
		$gapcount+=4 if($gapstart<0 or $gapend<0);
		$conflict{samefusion}{$gapcount}{$strand}++;
	}
	elsif($content[7]<$content[5] and $content[5]<=$content[8] and $content[8]<$content[6])
	{
		($gapstart,$gapend)=findgap($content[0],$content[5],$content[8]);
		$gapcount+=4 if($gapstart<0 or $gapend<0);
		$conflict{antifusion}{$gapcount}{$strand}++;
	}
	else
	{
		$conflict{conflictdenovo}{$gapcount}{$strand}++;
		print "$_\n";
	}
	if(!defined $gap{$content[0]})
	{
		print OUT "Not defined Gap info: $_\n";
	}
	else
	{
		$closure{$content[0]}{$content[5]}{$content[6]}.="$content[2]\t";
	}
	if(!defined $gap{$content[1]}{$content[7]}{$content[8]})
	{
		$closure{$content[1]}{$content[7]}{$content[8]}.="$content[2]\t";
	}
	#the same chrom but same or different location
	$transcript++;
}
close(FILE);

my %gapC;
foreach $chr (sort keys %closure)
{
	foreach $start (sort {$a<=>$b} keys %{$closure{$chr}})
	{
		foreach $end (sort {$a<=>$b} keys %{$closure{$chr}{$start}})
		{
			($gapstart,$gapend)=findgap($chr,$start,$end);
			if($gapstart<0 or $gapend<0)
			{
				next ;
			}
			$gapcount++ if(!defined $gapC{$chr}{$gapstart}{$gapend});
			$gapC{$chr}{$gapstart}{$gapend}=$closure{$chr}{$start}{$end};
		}
	}
}

foreach  my $type(sort keys %conflict)
{
	print OUT "$type\n";
	foreach  $gapcount(sort keys %{$conflict{$type}})
	{
		print OUT "\t$gapcount\n";
		foreach $strand (sort keys %{$conflict{$type}{$gapcount}})
		{
			print OUT "\t\t$strand: $conflict{$type}{$gapcount}{$strand}\n";
		}
	}
}

close(OUT);


sub findgap
{
	my ($chr,$start,$end)=@_;
	foreach my $curstart (sort {$a<=>$b} keys %{$gap{$chr}})
	{
		foreach my $curend (sort {$a<=>$b} keys %{$gap{$chr}{$curstart}})
		{
			if($start<=$curstart and $curend<=$end)
			{
				return ($curstart,$curend);
			}
		}
	}
	return(-1,-1);
}
