# Supplementary material for: Improvement of genome assembly completeness and identification of novel full-length protein-coding genes by RNA-seq in the giant panda genome
Source: Sci Rep. 2015 Dec 11;5:18019. doi: 10.1038/srep18019 (PMC4676012; doi:10.1038/srep18019)
Supplement: Supplementary Information [file srep18019-s5.zip › Supplementary Note 4.txt]

#!/usr/bin/perl
use strict;
use warnings;
use Getopt::Long;

#############################################################################################################################################################################
# Program name: GapSearch.pl
# Author      : Meili Chen
# Contact     : chenml@big.ac.cn
# Date        : 2013-2-24
# Last Update : 2015-9-7
# Reference   : Please cite our following papers when you are using this script.
#
#               Meili Chen, Yibo Hu, Jingxing Liu, Qi Wu, Chenglin Zhang, Jun Yu, Jingfa Xiao, Fuwen Wei, Jiayan Wu
#               Improvement of genome assembly completeness and identification of novel full-length protein-coding genes by RNA-seq in the giant panda genome.
#
# Description : Output possible gap closure and scaffold extesion information.
#############################################################################################################################################################################


my %opts;
GetOptions(\%opts,"prefix:s","psl:s","ident:s", "cover:s","inserts:s","endexon:s","out:s","fa:s","agp:s","scaffolding:s","withinone:s");
my $usage= <<"USAGE";
	Program: $0
	INPUT:
		-prefix     liver
		-ident      98
		-cover      95
		-inserts    21
		-endexon    20
		-psl            blat result                                                "liver.psl"
		-fa             Trinity-assembled transcripts sequence                     "liver_Trinity.fasta"
		-agp		    genome scaffolding of contig_link	                       "ailMel1.agp"
		-scaffolding	scaffolding file                                           "Example.scaffold.nw"
		-withinone		split blat alignment withone scaffold with an error        "Example.withinOneScaffold"

	OUTPUT:
		-out		output possible gap closure and scaffold extesion information   "liver_gapclosure.txt"

USAGE
die $usage unless ($opts{psl} && -e $opts{psl});

$opts{ident}   = (defined $opts{ident}  ) ? $opts{ident}   : 98;
$opts{cover}   = (defined $opts{cover}  ) ? $opts{cover}   : 95;
$opts{inserts} = (defined $opts{inserts}) ? $opts{inserts} : 21;
$opts{endexon} = (defined $opts{endexon}) ? $opts{endexon} : 20;
$opts{out}     = (defined $opts{out}    ) ? $opts{out}     : "refFeature";

################################## Gap region in scaffolds of genome #####################################################
my @content;
my %gap;

my($chr,$start,$end);
open(FILE,"$opts{agp}")||die"can not open genome link of scaffolding contig file.\n";
while(<FILE>)
{
	chomp;
	@content=split(/\t/,$_);
	$chr=$content[0];
	$start=$content[1];
	$end=$content[2];
	if($content[4]=~/n/i)#GL192338.1	1	375	1	W	ACTA01000785.1	1	375	+
	{
		$gap{$chr}{$start-1}{$end}=1;
	}
}
close(FILE);

################################## Gap region in scaffolds of genome #####################################################
my %withinone;
open(FILE,"$opts{withinone}")||die"can not open scaffolding result file which within one scaffold.\n";
while(<FILE>)
{
	chomp;
	@content=split(/\t/,$_);#chrM	chrM	black_comp8_c0_seq1	both+	both+	12901	16805	0	726	4630
	$withinone{$content[1]}=1;
}
close(FILE);

# Load BLAT alignments by chromosome.
#===============================================================================================================
my %REFALIGN=();
open I,"$opts{psl}"||die"can not open blat result file.\n";
while (<I>)
{
	chomp;
	$_=~s/\r//g;
	next unless(/\S+/);
	next unless(/^\d/);
	my @PSL=split(/\t/,$_);
	$REFALIGN{$PSL[13]}{$_}=1;
}
close I;


# Post-process transcript BLAT alignment by chromosome.
#===============================================================================================================
my %refFeature=();
my %BADALIGN  =();
# Load transcript fasta sequence and information by acc.
#===============================================================================================================
my $acc   =();
my %REFSEQ=();
open I,"$opts{fa}"||die"can not open transcript sequence file.\n";
while (<I>)
{
	chomp;
	$_=~s/\r//g;
	next unless(/\S+/);
	if (/^>(\S+)\s/)#>comp1328_c0_seq1 len=2968 ~FPKM=10.6 path=[0:0-2967]
	{
		$acc=$1;
		@content=split(/ /,$_);
		$acc="$acc";
		$REFSEQ{$acc}{seq}="";
		$REFSEQ{$acc}{Start}=0;
		$REFSEQ{$acc}{End}=$content[1];
		$REFSEQ{$acc}{FPKM}=$content[2];
		$REFSEQ{$acc}{End}=~s/len=//;
		$REFSEQ{$acc}{FPKM}=~s/\~FPKM=//;
		next;
	}
	$REFSEQ{$acc}{seq}.="$_";
}
close I;

# Load RefSeq PSL file of each chromosome.
#===============================================================================================================
my $prefix=$opts{prefix};
my $alignP;
my $flag;
foreach $chr(sort keys %REFALIGN)
{
	foreach my $psl (keys %{$REFALIGN{$chr}})
	{
		my @PSL=split(/\t/,$psl);
		shift @PSL if($PSL[9]=~/^[\+\-]+$/);
		$PSL[8]=($PSL[8]=~/\S(\S)$/) ? $1 : $PSL[8]; #++/+- 

		my $strand  =$PSL[8];
		my $acc     =$PSL[9];
		my $qSize   =$PSL[10];
		my $qStart  =$PSL[11];
		my $qEnd    =$PSL[12];
		my $chrom   =$PSL[13];
		my $tStart  =$PSL[15];
		my $tEnd    =$PSL[16];
		my $bCount  =$PSL[17];
		my $aliOri  =($PSL[8] eq "+") ? "S" : "A";
		my $qType   ="Trinity";
		my $exp=$REFSEQ{$acc}{FPKM};
		$flag=0;$alignP="ALIGNMENT";
		print "not define exp in $acc\n" if(!defined $exp);

		# Calculate identity and coverage (eliminate polyA tail first).
		#======================================================================================
		my $tailSeq=uc(substr($REFSEQ{$PSL[9]}{seq},$PSL[12],$PSL[10]-$PSL[12]));
		my $polyaTail=($tailSeq=~/^(A{6,})$|^[^A]{1,4}(A{8,})/ || ((length $tailSeq) >=15 && isNStretch(substr($tailSeq,0,15),15,12,"A"))) ? "P" : "N";
		my $qAlignSize =($polyaTail eq "P") ? $PSL[12] : $PSL[10];
		my $aliScore=$PSL[0]+int($PSL[2]/2)-$PSL[1]-$PSL[4]-$PSL[6];
		my $aliIdent=round(100*($PSL[0]+$PSL[2]+$PSL[3])/($PSL[0]+$PSL[1]+$PSL[2]+$PSL[3]), 2);
		my $aliCover=round(100*($PSL[12]-$PSL[11]-$PSL[5])/$qAlignSize, 2);


		#========================= Align identity and align coverage
		if ($aliCover >100  || $aliIdent >100 || $aliIdent < $opts{ident} || $aliCover < $opts{cover})
		{
			$flag=1;
		}
		next if($aliIdent < $opts{ident});
		#======================================================================================
		chop $PSL[18]; my @bSizes =split(/\,/,$PSL[18]);
		chop $PSL[19]; my @qStarts=split(/\,/,$PSL[19]);
		chop $PSL[20]; my @tStarts=split(/\,/,$PSL[20]);
		my @qSizes=();
		my @tSizes=();

		# CDS.
		#===========================================================================
		my $qcdsStart="-";
		my $qcdsEnd  ="-";
		my $tcdsStart="-";
		my $tcdsEnd  ="-";
		if (defined $REFSEQ{$acc}{Start} && defined $REFSEQ{$acc}{End})
		{
			$qcdsStart=$REFSEQ{$acc}{Start};
			$qcdsEnd  =$REFSEQ{$acc}{End};
			
			my $cdsStartTmp=($strand eq "+") ? ($REFSEQ{$acc}{Start}) : ($qSize-($REFSEQ{$acc}{End}    ));
			my $cdsEndTmp  =($strand eq "+") ? ($REFSEQ{$acc}{End}    ) : ($qSize-($REFSEQ{$acc}{Start}));

			for (my $i=0; $i<@qStarts; $i++)
			{
				if($cdsStartTmp >= $qStarts[$i] && $cdsStartTmp < ($qStarts[$i]+$bSizes[$i]))
				{
					$tcdsStart=$tStarts[$i]+($cdsStartTmp-$qStarts[$i]);
				}
				if($cdsEndTmp > $qStarts[$i] && $cdsEndTmp <= ($qStarts[$i]+$bSizes[$i]))
				{
					$tcdsEnd=$tStarts[$i]+($cdsEndTmp-$qStarts[$i]);
				}
				last if($tcdsStart ne "-" && $tcdsEnd ne "-");
			}
		}

		# Eliminate small inserts.
		#===========================================================================
		my @qSizesTmp  =($bSizes[0] );
		my @tSizesTmp  =($bSizes[0] );
		my @qStartsTmp =($qStarts[0]);
		my @tStartsTmp =($tStarts[0]);
		my $isBigInsert=0;
		for (my $i=0; $i<$bCount-1;$i++)
		{
			my $qInsertSize=$qStarts[$i+1]-($qStarts[$i]+$bSizes[$i]);
			my $tInsertSize=$tStarts[$i+1]-($tStarts[$i]+$bSizes[$i]);
			if ($qInsertSize > $opts{inserts})
			{
				$isBigInsert=1;
				$alignP="BigInsert";
				last;
			}
			if($tInsertSize <= $opts{inserts})
			{
				$qSizesTmp[-1]+=$qInsertSize+$bSizes[$i+1];
				$tSizesTmp[-1]+=$tInsertSize+$bSizes[$i+1];
			}
			else
			{
				push (@qSizesTmp ,$bSizes[$i+1] );
				push (@tSizesTmp ,$bSizes[$i+1] );
				push (@qStartsTmp,$qStarts[$i+1]);
				push (@tStartsTmp,$tStarts[$i+1]);
			}
		}
		#next if($isBigInsert==1);
		@qSizes =@qSizesTmp ;
		@tSizes =@tSizesTmp ;
		@qStarts=@qStartsTmp;
		@tStarts=@tStartsTmp;

		# Eliminate small extreme exon.
		#===========================================================================
		if ($tSizes[0]<$opts{endexon})
		{
			shift @qSizes ;
			shift @tSizes ;
			shift @qStarts;
			shift @tStarts;
		}
		next if (@tSizes==0);
		if ($tSizes[-1]<$opts{endexon})
		{
			pop @qSizes ;
			pop @tSizes ;
			pop @qStarts;
			pop @tStarts;
		}
		next if (@tSizes==0);

		$qStart=($strand eq "+") ? ($qStarts[0]             ) : ($PSL[10]-($qStarts[-1]+$qSizes[-1]));
		$qEnd  =($strand eq "+") ? ($qStarts[-1]+$qSizes[-1]) : ($PSL[10]-$qStarts[0]               );
		$tStart=$tStarts[0];
		$tEnd  =$tStarts[-1]+$tSizes[-1];
		$bCount=@tSizes;
		if (($tcdsStart ne "-" && $tcdsStart < $tStart) || ($tcdsEnd ne "-" && $tcdsEnd > $tEnd)) # Removing extreme exons of less than 20 bp makes position of CDS change.
		{
			$tcdsStart="-";
			$tcdsEnd  ="-";
		}
		# Store the Feature file.
		#======================================================================================
		my @tEnds=(); for (my $i=0;$i<@tSizes;$i++) { push (@tEnds, $tStarts[$i]+$tSizes[$i]); }
		my @qEnds=(); for (my $i=0;$i<@qSizes;$i++) { push (@qEnds, $qStarts[$i]+$qSizes[$i]); }

		my $txStart =$tStart;
		my $txEnd   =$tEnd  ;
		my $cdsStart=$tcdsStart;
		my $cdsEnd  =$tcdsEnd  ;
		my $exCount =@tSizes;
		my $exStarts=join(",", @tStarts) . ",";
		my $exEnds  =join(",", @tEnds  ) . ",";
		my $qStarts =join(",", @qStarts) . ",";
		my $qEnds   =join(",", @qEnds  ) . ",";
		my $qLibID  =$prefix;
		my $tsize=$PSL[14];
		

		my $feature="$prefix\_$acc\t$chrom\t$strand\t$txStart\t$txEnd\t$cdsStart\t$cdsEnd\t$exCount\t$exStarts\t$exEnds\t$qType\t$qLibID\t$qSize\t$qStart\t$qEnd\t$qcdsStart\t$qcdsEnd\t$qStarts\t$qEnds\t$aliScore\t$aliIdent\t$aliCover\t$alignP\t$exp\t$tsize";
		$acc="$prefix\_"."$PSL[9]";
		if($flag==1)
		{
			$BADALIGN{$acc}{$chrom}{$aliScore}{$feature}=1;
			next;
		}
		$refFeature{$acc}{$feature}=1;
	}
}
%REFALIGN=();

# Pick up the most reliable alignment.
#===============================================================================================================
foreach my $acc (keys %refFeature)
{
	my $featureNo=keys %{$refFeature{$acc}};
	next if($featureNo <=1);

	# Choose alignment with best score.
	#=============================================================================================
	my $maxScore=0;
	foreach my $feature (keys %{$refFeature{$acc}})
	{
		my @FEATURE=split(/\t/, $feature);
		$maxScore=max($FEATURE[19], $maxScore);
	}
	foreach my $feature (keys %{$refFeature{$acc}})
	{
		my @FEATURE=split(/\t/, $feature);
		delete $refFeature{$acc}{$feature} if ($FEATURE[19] < $maxScore);
	}

	# Choose alignment with best identitiy priorly.
	#=============================================================================================
	my $maxIdent=0;
	foreach my $feature (keys %{$refFeature{$acc}})
	{
		my @FEATURE=split(/\t/, $feature);
		$maxIdent=max($FEATURE[20], $maxIdent);
	}
	foreach my $feature (keys %{$refFeature{$acc}})
	{
		my @FEATURE=split(/\t/, $feature);
		delete $refFeature{$acc}{$feature} if ($FEATURE[20] < $maxIdent);
	}

	# Choose alignment with best coverage priorly.
	#=============================================================================================
	my $maxCover=0;
	foreach my $feature (keys %{$refFeature{$acc}})
	{
		my @FEATURE=split(/\t/, $feature);
		$maxCover=max($FEATURE[21], $maxCover);
	}
	foreach my $feature (keys %{$refFeature{$acc}})
	{
		my @FEATURE=split(/\t/, $feature);
		delete $refFeature{$acc}{$feature} if ($FEATURE[21] < $maxCover);
	}
}

#============================ store scaffolding information, can be used to consider gap closure ======================================
my %scaffolding;
open(FILE,"$opts{scaffolding}")||die "can not open scaffolding file $opts{scaffolding}\n";
while(<FILE>)
{
	chomp;
	next if(/^contig_name/);
	@content=split(/\t/,$_);
	$scaffolding{$content[1]}{$content[0]}="$content[7]"."_"."$content[6]";
	$scaffolding{$content[1]}{$content[2]}="$content[7]"."_"."$content[6]";
}
close(FILE);

# Output wholegenome refFeature.
#===============================================================================================================
my %extend;
my %gapclosure;
foreach my $acc (sort keys %BADALIGN)
{
	next if(defined $refFeature{$acc});
	next if(!defined $scaffolding{$acc});
	next if(defined $withinone{$acc});
	foreach my $chrom (sort keys %{$BADALIGN{$acc}})
	{
		next if(!defined $BADALIGN{$acc}{$chrom});
		my ($maxScore)=sort {$b<=>$a} keys %{$BADALIGN{$acc}{$chrom}};
		next if(!defined $scaffolding{$acc}{$chrom});
		my $scaffoldingtype=$scaffolding{$acc}{$chrom};
		foreach my $feature (sort keys %{$BADALIGN{$acc}{$chrom}{$maxScore}})#"$prefix\_$acc\t$chrom\t$strand\t$txStart\t$txEnd\t$cdsStart\t$cdsEnd\t$exCount\t$exStarts\t$exEnds\t$qType\t$qLibID\t$qSize\t$qStart\t$qEnd\t$qcdsStart\t$qcdsEnd\t$qStarts\t$qEnds\t$aliScore\t$aliIdent\t$aliCover\t$alignP\t$exp\t$tsize";
		{
			@content=split(/\t/,$feature);
			my @qstarts=split(/,/,$content[17]);
			my @qends=split(/,/,$content[18]);
			my $qsize=$content[12];
			my $qstart=$content[13];
			my $qend=$content[14];
			my $tsize=$content[24];
			my $tstart=$content[3];
			my $tend=$content[4];
			my @tstarts=split(/,/,$content[8]);
			my @tends=split(/,/,$content[9]);
			my ($gapstart,$gapend)=findgap($content[1],$tstarts[0],$tends[0]);
			if($gapstart>=0 and $gapend>=0)
			{
				my $type="closure_"."$scaffoldingtype";
				if($content[2] eq "+")
				{
					$gapclosure{$type}{$content[1]}{$gapstart}{$gapend}{$content[0]}{$content[2]}{$qstarts[0]}{$qends[0]}="$qsize\t$tstarts[0]\t$tends[0]";
				}
				elsif($content[2] eq "-")
				{
					$gapclosure{$type}{$content[1]}{$gapstart}{$gapend}{$content[0]}{$content[2]}{$qsize-$qstarts[0]}{$qsize-$qends[0]}="$qsize\t$tstarts[0]\t$tends[0]";
				}
			}
			for (my $i=1;$i<@qstarts;$i++)#in each exon, there may be exist a gap closure
			{
				($gapstart,$gapend)=findgap($content[1],$tstarts[$i],$tends[$i]);
				if($gapstart>=0 and $gapend>=0)
				{
					my $type="closure_"."$scaffoldingtype";
					if($content[2] eq "+")
					{
						$gapclosure{$type}{$content[1]}{$gapstart}{$gapend}{$content[0]}{$content[2]}{$qstarts[$i]}{$qends[$i]}="$qsize\t$tstarts[$i]\t$tends[$i]";
					}
					elsif($content[2] eq "-")
					{
						$gapclosure{$type}{$content[1]}{$gapstart}{$gapend}{$content[0]}{$content[2]}{$qsize-$qends[$i]}{$qsize-$qstarts[$i]}="$qsize\t$tstarts[$i]\t$tends[$i]";
					}
				}
				next if($qstarts[$i]==$qends[$i-1]);
				($gapstart,$gapend)=findgap($content[1],$tends[$i-1],$tstarts[$i]);
				if($gapstart>=0 and $gapend>=0)
				{
					if($gapstart==$tends[$i-1] or $gapend==$tstarts[$i])
					{
						my $type="neighborQ_closure_"."$scaffoldingtype";
						if($content[2] eq "+")
						{
							$gapclosure{$type}{$content[1]}{$gapstart}{$gapend}{$content[0]}{$content[2]}{$qends[$i-1]}{$qstarts[$i]}="$qsize\t$gapstart\t$gapend";
						}
						elsif($content[2] eq "-")
						{
							$gapclosure{$type}{$content[1]}{$gapstart}{$gapend}{$content[0]}{$content[2]}{$qsize-$qstarts[$i]}{$qsize-$qends[$i-1]}="$qsize\t$gapstart\t$gapend";
						}
					}
					else
					{
						my $type="PbQ_closure_"."$scaffoldingtype";
						if($content[2] eq "+")
						{
							$gapclosure{$type}{$content[1]}{$gapstart}{$gapend}{$content[0]}{$content[2]}{$qends[$i-1]}{$qstarts[$i]}="$qsize\t$gapstart\t$gapend";
						}
						elsif($content[2] eq "-")
						{
							$gapclosure{$type}{$content[1]}{$gapstart}{$gapend}{$content[0]}{$content[2]}{$qsize-$qstarts[$i]}{$qsize-$qends[$i-1]}="$qsize\t$gapstart\t$gapend";
						}
					}
				}
			}
		}
	}
}
%BADALIGN=();

foreach my $acc (sort keys %refFeature)
{
	next if((keys %{$refFeature{$acc}})==0);
	next if(defined $withinone{$acc});
	foreach my $feature(sort keys %{$refFeature{$acc}})##"$prefix\_$acc\t$chrom\t$strand\t$txStart\t$txEnd\t$cdsStart\t$cdsEnd\t$exCount\t$exStarts\t$exEnds\t$qType\t$qLibID\t$qSize\t$qStart\t$qEnd\t$qcdsStart\t$qcdsEnd\t$qStarts\t$qEnds\t$aliScore\t$aliIdent\t$aliCover\t$alignP\t$exp\t$tsize";
	{
		@content=split(/\t/,$feature);
		my @qstarts=split(/,/,$content[17]);
		my @qends=split(/,/,$content[18]);
		my $qsize=$content[12];
		my $qstart=$content[13];
		my $qend=$content[14];
		my $tsize=$content[24];
		my $tstart=$content[3];
		my $tend=$content[4];
		my @tstarts=split(/,/,$content[8]);
		my @tends=split(/,/,$content[9]);
		my ($gapstart,$gapend)=findgap($content[1],$tstarts[0],$tends[0]);
		if($gapstart>=0 and $gapend>=0)
		{
			if($content[2] eq "+")
			{
				$gapclosure{closure}{$content[1]}{$gapstart}{$gapend}{$content[0]}{$content[2]}{$qstarts[0]}{$qends[0]}="$qsize\t$tstarts[0]\t$tends[0]";
			}
			elsif($content[2] eq "-")
			{
				$gapclosure{closure}{$content[1]}{$gapstart}{$gapend}{$content[0]}{$content[2]}{$qsize-$qstarts[0]}{$qsize-$qends[0]}="$qsize\t$tstarts[0]\t$tends[0]";
			}
		}
		for (my $i=1;$i<@qstarts;$i++)#in each exon, there may be exist a gap closure
		{
			($gapstart,$gapend)=findgap($content[1],$tstarts[$i],$tends[$i]);
			if($gapstart>=0 and $gapend>=0)
			{
				if($content[2] eq "+")
				{
					$gapclosure{closure}{$content[1]}{$gapstart}{$gapend}{$content[0]}{$content[2]}{$qstarts[$i]}{$qends[$i]}="$qsize\t$tstarts[$i]\t$tends[$i]";
				}
				elsif($content[2] eq "-")
				{
					$gapclosure{closure}{$content[1]}{$gapstart}{$gapend}{$content[0]}{$content[2]}{$qsize-$qends[$i]}{$qsize-$qstarts[$i]}="$qsize\t$tstarts[$i]\t$tends[$i]";
				}
			}
			next if($qstarts[$i]==$qends[$i-1]);
			($gapstart,$gapend)=findgap($content[1],$tends[$i-1],$tstarts[$i]);
			if($gapstart>=0 and $gapend>=0)
			{
				if($gapstart==$tends[$i-1] or $gapend==$tstarts[$i])
				{
					if($content[2] eq "+")
					{
						$gapclosure{neighborQ_closure}{$content[1]}{$gapstart}{$gapend}{$content[0]}{$content[2]}{$qends[$i-1]}{$qstarts[$i]}="$qsize\t$gapstart\t$gapend";
					}
					elsif($content[2] eq "-")
					{
						$gapclosure{neighborQ_closure}{$content[1]}{$gapstart}{$gapend}{$content[0]}{$content[2]}{$qsize-$qstarts[$i]}{$qsize-$qends[$i-1]}="$qsize\t$gapstart\t$gapend";
					}
				}
				else
				{
					if($content[2] eq "+")
					{
						$gapclosure{PbQ_closure}{$content[1]}{$gapstart}{$gapend}{$content[0]}{$content[2]}{$qends[$i-1]}{$qstarts[$i]}="$qsize\t$gapstart\t$gapend";
					}
					elsif($content[2] eq "-")
					{
						$gapclosure{PbQ_closure}{$content[1]}{$gapstart}{$gapend}{$content[0]}{$content[2]}{$qsize-$qstarts[$i]}{$qsize-$qends[$i-1]}="$qsize\t$gapstart\t$gapend";
					}
				}
			}
		}
		if($qstart>0 or $qend<$qsize)# not completely alignment, may be extension or gapclosure
		{
			if($qstart>0 and $tstart==0 and $content[2] eq "+")
			{
				$extend{$content[1]}{start}{$content[0]}{$content[2]}{0}{$qstart}="$qsize\t$tstart\t$tend\t$tsize";
			}
			elsif($qstart>0 and $tend==$tsize and $content[2] eq "-")
			{
				$extend{$content[1]}{end}{$content[0]}{$content[2]}{0}{$qstart}="$qsize\t$tstart\t$tend\t$tsize";
			}
			elsif($qstart>20 and $tstart<20000 and $content[2] eq "+")
			{
				$extend{$content[1]}{Pb_start}{$content[0]}{$content[2]}{0}{$qstart}="$qsize\t$tstart\t$tend\t$tsize";
			}
			elsif($qstart>20 and ($tsize-$tend)<20000 and $content[2] eq "-")
			{
				$extend{$content[1]}{Pb_end}{$content[0]}{$content[2]}{0}{$qstart}="$qsize\t$tstart\t$tend\t$tsize";
			}
			if($qend<$qsize and $tend==$tsize and $content[2] eq "+")
			{
				$extend{$content[1]}{end}{$content[0]}{$content[2]}{$qend}{$qsize}="$qsize\t$tstart\t$tend\t$tsize";
			}
			elsif($qend<$qsize and $tstart==0 and $content[2] eq "-")
			{
				$extend{$content[1]}{start}{$content[0]}{$content[2]}{$qend}{$qsize}="$qsize\t$tstart\t$tend\t$tsize";
			}
			elsif(($qsize-$qend)>20 and ($tsize-$tend)<20000 and $content[2] eq "+")
			{
				$extend{$content[1]}{Pb_end}{$content[0]}{$content[2]}{$qend}{$qsize}="$qsize\t$tstart\t$tend\t$tsize";
			}
			elsif(($qsize-$qend)>20 and $tstart<20000 and $content[2] eq "-")
			{
				$extend{$content[1]}{Pb_start}{$content[0]}{$content[2]}{$qend}{$qsize}="$qsize\t$tstart\t$tend\t$tsize";
			}
			
			if($qstart>20)
			{
				if($content[2] eq "+")
				{
					($gapstart,$gapend)=findleftgap($content[1],$tstart);
					if($gapstart>=0 and $gapend>=0)
					{
						if($gapend==$tstart)
						{
							$gapclosure{neighbor_closure}{$content[1]}{$gapstart}{$gapend}{$content[0]}{$content[2]}{0}{$qstart}="$qsize\t$gapstart\t$gapend";
						}
						else
						{
							$gapclosure{Pb_closure}{$content[1]}{$gapstart}{$gapend}{$content[0]}{$content[2]}{0}{$qstart}="$qsize\t$gapstart\t$gapend";
						}
					}
				}
				elsif($content[2] eq "-")
				{
					($gapstart,$gapend)=findrightgap($content[1],$tend);
					if($gapstart>=0 and $gapend>=0)
					{
						if($gapstart==$tend)
						{
							$gapclosure{neighbor_closure}{$content[1]}{$gapstart}{$gapend}{$content[0]}{$content[2]}{0}{$qstart}="$qsize\t$gapstart\t$gapend";
						}
						else
						{
							$gapclosure{Pb_closure}{$content[1]}{$gapstart}{$gapend}{$content[0]}{$content[2]}{0}{$qstart}="$qsize\t$gapstart\t$gapend";
						}
					}
				}
			}
			elsif($qstart>0)
			{
				if($content[2] eq "+")
				{
					($gapstart,$gapend)=findleftgap($content[1],$tstart);
					if($gapstart>=0 and $gapend>=0)
					{
						if($gapend==$tstart)
						{
							$gapclosure{neighbor_closure}{$content[1]}{$gapstart}{$gapend}{$content[0]}{$content[2]}{0}{$qstart}="$qsize\t$gapstart\t$gapend";
						}
						else
						{
							$gapclosure{hard_closure}{$content[1]}{$gapstart}{$gapend}{$content[0]}{$content[2]}{0}{$qstart}="$qsize\t$gapstart\t$gapend";
						}
					}
				}
				elsif($content[2] eq "-")
				{
					($gapstart,$gapend)=findrightgap($content[1],$tend);
					if($gapstart>=0 and $gapend>=0)
					{
						if($gapstart==$tend)
						{
							$gapclosure{neighbor_closure}{$content[1]}{$gapstart}{$gapend}{$content[0]}{$content[2]}{0}{$qstart}="$qsize\t$gapstart\t$gapend";
						}
						else
						{
							$gapclosure{hard_closure}{$content[1]}{$gapstart}{$gapend}{$content[0]}{$content[2]}{0}{$qstart}="$qsize\t$gapstart\t$gapend";
						}
					}
				}
			}
			
			if(($qsize-$qend)>20)
			{
				if($content[2] eq "+")
				{
					($gapstart,$gapend)=findrightgap($content[1],$tend);
					if($gapstart>=0 and $gapend>=0)
					{
						if($gapstart==$tend)
						{
							$gapclosure{neighbor_closure}{$content[1]}{$gapstart}{$gapend}{$content[0]}{$content[2]}{$qend}{$qsize}="$qsize\t$gapstart\t$gapend";
						}
						else
						{
							$gapclosure{Pb_closure}{$content[1]}{$gapstart}{$gapend}{$content[0]}{$content[2]}{$qend}{$qsize}="$qsize\t$gapstart\t$gapend";
						}
					}
				}
				elsif($content[2] eq "-")
				{
					($gapstart,$gapend)=findleftgap($content[1],$tstart);
					if($gapstart>=0 and $gapend>=0)
					{
						if($gapend==$tstart)
						{
							$gapclosure{neighbor_closure}{$content[1]}{$gapstart}{$gapend}{$content[0]}{$content[2]}{$qend}{$qsize}="$qsize\t$gapstart\t$gapend";
						}
						else
						{
							$gapclosure{Pb_closure}{$content[1]}{$gapstart}{$gapend}{$content[0]}{$content[2]}{$qend}{$qsize}="$qsize\t$gapstart\t$gapend";
						}
					}
				}
			}
			elsif(($qsize-$qend)>0)
			{
				if($content[2] eq "+")
				{
					($gapstart,$gapend)=findrightgap($content[1],$tend);
					if($gapstart>=0 and $gapend>=0)
					{
						if($gapstart==$tend)
						{
							$gapclosure{neighbor_closure}{$content[1]}{$gapstart}{$gapend}{$content[0]}{$content[2]}{$qend}{$qsize}="$qsize\t$gapstart\t$gapend";
						}
						else
						{
							$gapclosure{hard_closure}{$content[1]}{$gapstart}{$gapend}{$content[0]}{$content[2]}{$qend}{$qsize}="$qsize\t$gapstart\t$gapend";
						}
					}
				}
				elsif($content[2] eq "-")#genome sequence is reverse(substr($acc_fasta,$qend,$qsize-$qend)), then translation A<->T, C<->G, that is, reverse(substr($acc_fasta,$qend,$qsize-$qend))=~tr/ATCG/TAGC/gi
				{
					($gapstart,$gapend)=findleftgap($content[1],$tstart);
					if($gapstart>=0 and $gapend>=0)
					{
						if($gapend==$tstart)
						{
							$gapclosure{neighbor_closure}{$content[1]}{$gapstart}{$gapend}{$content[0]}{$content[2]}{$qend}{$qsize}="$qsize\t$gapstart\t$gapend";
						}
						else
						{
							$gapclosure{hard_closure}{$content[1]}{$gapstart}{$gapend}{$content[0]}{$content[2]}{$qend}{$qsize}="$qsize\t$gapstart\t$gapend";
						}
					}
				}
			}
		}
	}
}

#===============================================================================================================


#output extension and gap closure result
#===============================================================================================================
open(OUT,">$opts{out}")||die"can not create output file $opts{out}\n";
print OUT "type\tchrom\tgapstart\tgapend\tacc\tstrand\tqstart\tqend\tqsize\ttstart\ttend\n";
foreach my $type(sort keys %gapclosure)
{
	foreach my $chrom (sort keys %{$gapclosure{$type}})
	{
		foreach my $gapstart (sort {$a<=>$b} keys %{$gapclosure{$type}{$chrom}})
		{
			foreach my $gapend (sort {$a<=>$b} keys %{$gapclosure{$type}{$chrom}{$gapstart}})
			{
				foreach my $acc (sort keys %{$gapclosure{$type}{$chrom}{$gapstart}{$gapend}})
				{
					foreach my $strand(sort keys %{$gapclosure{$type}{$chrom}{$gapstart}{$gapend}{$acc}})
					{
						foreach my $qstart (sort {$a<=>$b} keys %{$gapclosure{$type}{$chrom}{$gapstart}{$gapend}{$acc}{$strand}})
						{
							foreach my $qend (sort {$a<=>$b} keys %{$gapclosure{$type}{$chrom}{$gapstart}{$gapend}{$acc}{$strand}{$qstart}})
							{
								print OUT "$type\t$chrom\t$gapstart\t$gapend\t$acc\t$strand\t$qstart\t$qend\t$gapclosure{$type}{$chrom}{$gapstart}{$gapend}{$acc}{$strand}{$qstart}{$qend}\n";
							}
						}
					}
				}
			}
		}
	}
}

print OUT "chrom\textend_position\tacc\tstrand\tqstart\tqend\tqsize\ttstart\ttend\n" if((keys %extend)>0);
foreach my $chrom(sort keys %extend)
{
	#print "$chrom\n";
	foreach my $position (sort keys %{$extend{$chrom}})
	{
		foreach my $acc (sort keys %{$extend{$chrom}{$position}})
		{
			foreach my $strand (sort keys %{$extend{$chrom}{$position}{$acc}})
			{
				foreach my $qstart (sort {$a<=>$b} keys %{$extend{$chrom}{$position}{$acc}{$strand}})
				{
					foreach my $qend (sort {$a<=>$b} keys %{$extend{$chrom}{$position}{$acc}{$strand}{$qstart}})
					{
						print OUT "$chrom\t$position\t$acc\t$strand\t$qstart\t$qend\t$extend{$chrom}{$position}{$acc}{$strand}{$qstart}{$qend}\n";
					}
				}
			}
		}
	}
}
close(OUT);


#Usage: $result=RevComp($string);
#===============================================================================================================
sub RevComp{
	my ($string)=@_;
	$string=~tr/ACGTUMRWSYKVHBacgtumrwsykvhb/TGCAAKYWSRMBDVtgcaakywsrmbdv/;
	$string=reverse $string;
	return $string;
}

# Usage: $ispolyA=isNStretch($sequence,$winSize,$nNo, $char); 
# Determine whether the $sequence has a window of size $winSize that has at least $aNo As.
#===============================================================================================================
sub isNStretch{
	my ($sequence,$winSize,$nNo, $char)=@_;
	$sequence=uc($sequence);
	my $isNStretch=0;

	for (my $i=0;$i<=length($sequence)-$winSize;$i++)
	{
		my $winSeq=substr($sequence,$i,$winSize);
		$winSeq=~s/[^$char]//g;
		if(length($winSeq) >= $nNo)
		{
			$isNStretch=1;
			last;
		}
	}
	return $isNStretch;
}

#Usage: $min=min($number1, $number2);
#=====================subroutine name: min()====================================================================
sub min{
	my $min=($_[0]>$_[1]) ? $_[1] : $_[0];
	return $min;
}

#Usage: $max=max($number1, $number2);
#=====================subroutine name: max()====================================================================
sub max{
	my $max=($_[0]<$_[1]) ? $_[1] : $_[0];
	return $max;
}

#Usage: $result=round($number, $decimalDigits);
#=======round()=similar to C language function==================================================================
sub round{
	my ($number,$decimalDigits)=@_;

	return $number if($number !~/\d+/);

	my $times=1;
	for (my $i=1; $i<=$decimalDigits;$i++) { $times*=10; }
	$number=($number*$times + 0.5)/$times;

	$number.="." if ($number !~/\./ && $decimalDigits !=0);
	for (my $i=1; $i<=$decimalDigits;$i++) { $number.="0"; }
	$number=($number=~/^([\+\-]*\d+\.\d{$decimalDigits})/) ? $1 : $number;

	return $number;
}


sub findgap
{
	my ($chr,$start,$end)=@_;
	foreach my $curstart (sort {$a<=>$b} keys %{$gap{$chr}})
	{
		foreach my $curend (sort {$a<=>$b} keys %{$gap{$chr}{$curstart}})
		{
			if($start<=$curstart and $curend<=$end)
			{
				return ($curstart,$curend);
			}
		}
	}
	return(-1,-1);
}

sub findleftgap
{
	my ($chr,$end)=@_;
	my ($prestart,$preend);
	$prestart=-1;$preend=-1;
	foreach my $curstart (sort {$a<=>$b} keys %{$gap{$chr}})
	{
		foreach my $curend (sort {$a<=>$b} keys %{$gap{$chr}{$curstart}})
		{
			if($curend<=$end)
			{
				$prestart=$curstart;
				$preend=$curend;
			}
			last if($curstart>$end);
		}
	}
	return($prestart,$preend);
}

sub findrightgap
{
	my ($chr,$end)=@_;
	my ($nextstart,$nextend);
	$nextstart=-1;$nextend=-1;
	foreach my $curstart (sort {$a<=>$b} keys %{$gap{$chr}})
	{
		foreach my $curend (sort {$a<=>$b} keys %{$gap{$chr}{$curstart}})
		{
			if($end<=$curstart)
			{
				$nextstart=$curstart;
				$nextend=$curend;
				last;
			}
		}
	}
	return($nextstart,$nextend);
}
