# Supplementary material for: Improvement of genome assembly completeness and identification of novel full-length protein-coding genes by RNA-seq in the giant panda genome
Source: Sci Rep. 2015 Dec 11;5:18019. doi: 10.1038/srep18019 (PMC4676012; doi:10.1038/srep18019)
Supplement: Supplementary Information [file srep18019-s6.zip › Supplementary Note 5.txt]

#!/usr/bin/perl
use strict;
use warnings;
use Getopt::Long;

#############################################################################################################################################################################
# Program name: GapSeq.pl
# Author      : Meili Chen
# Contact     : chenml@big.ac.cn
# Date        : 2013-2-24
# Last Update : 2015-9-7
# Reference   : Please cite our following papers when you are using this script.
#
#               Meili Chen, Yibo Hu, Jingxing Liu, Qi Wu, Chenglin Zhang, Jun Yu, Jingfa Xiao, Fuwen Wei, Jiayan Wu
#               Improvement of genome assembly completeness and identification of novel full-length protein-coding genes by RNA-seq in the giant panda genome.
#
# Description : Output possible gap closure and scaffold extesion sequences.
#############################################################################################################################################################################


my %opts;
GetOptions(\%opts,"gapextenddir:s","out:s","fadir:s");
my $usage= <<"USAGE";
	Program: $0
	INPUT:
		-fadir			The directory of Trinity-assembled transcripts sequences                             "/dir/trinityseq/"
		-gapextenddir	The directory of gap closure and scaffold extension information                      "/dir/info/"
	OUTPUT:
		-out		    output possible gap closure and scaffold extension sequence result					"gapclosure.txt"

USAGE
die $usage unless ($opts{gapextenddir} && -e $opts{gapextenddir} and $opts{fadir} and -e $opts{fadir});

opendir(DIR,"$opts{fadir}")||die "not exist the trinity fasta directory.\n";
my @files=readdir DIR;
closedir DIR;

my %REFSEQ=();
my @content;
my $acc;
for (my $i=0;$i<@files;$i++)
{
	next if($files[$i]!~/Trinity.fasta$/);
	my $filename="$opts{fadir}"."\\"."$files[$i]";
open I,"$filename"||die"can not open transcript sequence file.\n";
while (<I>)
{
	chomp;
	$_=~s/\r//g;
	next unless(/\S+/);
	if (/^>(\S+)\s/)#>comp1328_c0_seq1 len=2968 ~FPKM=10.6 path=[0:0-2967]
	{
		$acc=$1;
		@content=split(/ /,$_);
		$acc="$files[$i]"."$acc";
		$acc=~s/Trinity.fasta//;
		$REFSEQ{$acc}{seq}="";
		$REFSEQ{$acc}{Start}=0;
		$REFSEQ{$acc}{End}=$content[1];
		$REFSEQ{$acc}{FPKM}=$content[2];
		$REFSEQ{$acc}{End}=~s/len=//;
		$REFSEQ{$acc}{FPKM}=~s/\~FPKM=//;
		next;
	}
	$REFSEQ{$acc}{seq}.="$_";
}
close I;
}

opendir(DIR,"$opts{gapextenddir}")||die "not exist the gap closure info directory.\n";
@files=readdir DIR;
closedir DIR;

my ($flag,$qstart,$qend,$qsize,$tstart,$tend,$tsize,$gapstart,$gapend,$strand,$subqstart,$subqend,$subqlen,$gapsize,$seq,$type,$pos);
my (%gap,%gaptotal,%extend);
for (my $i=0;$i<@files;$i++)
{
	next if($files[$i]!~/gapclosure.txt$/);
#	print "$files[$i]\n";
	my $filename="$opts{gapextenddir}"."\\"."$files[$i]";

open(FILE,"$filename")||die "can not open gap closure information file $filename\n";
while(<FILE>)
{
	chomp;
	@content=split(/\t/,$_);
	if(/^type/)
	{
		$flag="gap";
		next;
	}
	elsif(/^chrom/)
	{
		$flag="extend";
		next;
	}
	if($flag eq "gap")#PbQ_closure	GL192354.1	3807243	3807313	black_comp8406_c0_seq1	+	549	564	682	3800507	3807315
	{
		$qstart=$content[6];
		$qend=$content[7];
		$qsize=$content[8];
		$gapstart=$content[2];
		$gapend=$content[3];
		$gapsize=$gapend-$gapstart;
		$tstart=$content[9];
		$tend=$content[10];
		$strand=$content[5];
		$acc=$content[4];
		if($content[0]=~/^closure/)# gap fall into a exon
		{
			if(($gapstart-$tstart)+($tend-$gapend)<($qend-$qstart))# completed alignment length < query length
			{
				$subqstart=$qstart+($gapstart-$tstart);
				$subqend=$qend-($tend-$gapend);
			}
			else
			{
				next;
			}
		}
		else# gap fall into an intron (neighborQ_closure and PbQ_closure) or an non-alignment region (neighbor_closure or Pb_closure or hard_closure)
		{
			$subqstart=$qstart;
			$subqend=$qend;
		}
		$subqlen=$subqend-$subqstart;
		if($subqlen<=0)
		{
			print "Error closure in $_\n";
			next;
		}
		$seq=substr($REFSEQ{$acc}{seq},$subqstart,$subqlen);
		if(!defined $seq)
		{
			print "$acc\t$subqstart\t$subqlen\n";
			print "$_";
			die;
		}
		if($strand eq "-")
		{
			$seq=reverse($seq);
			$seq=~tr/ATCGatcg/TAGCtagc/;
		}
		if($gapsize==$subqlen)
		{
			$type="fullclosure";
		}
		elsif($gapsize<$subqlen)
		{
			$type="extension";
		}
		else
		{
			$type="fallclosure";
		}#PbQ_closure	GL192354.1	3807243	3807313	black_comp8406_c0_seq1	+	549	564	682	3800507	3807315
		$gap{$content[0]}{$type}{chromcount}++ if(!defined $gap{$content[0]}{$type}{seq}{$content[1]});
		if(!defined $gap{$content[0]}{$type}{seq}{$content[1]}{$gapstart})
		{
			$gap{$content[0]}{$type}{gapcount}++;
			$gap{$content[0]}{$type}{gaplen}+=$gapsize;
		}
		if(!defined $gap{$content[0]}{$type}{seq}{$content[1]}{$gapstart}{$gapend}{max} or defined $gap{$content[0]}{$type}{seq}{$content[1]}{$gapstart}{$gapend}{max}<$subqlen)
		{
			if(!defined $gap{$content[0]}{$type}{seq}{$content[1]}{$gapstart}{$gapend}{max})
			{
				$gap{$content[0]}{$type}{minimalfillgaplen}+=$subqlen;
			}
			else
			{
				$gap{$content[0]}{$type}{minimalfillgaplen}+=$subqlen-$gap{$content[0]}{$type}{seq}{$content[1]}{$gapstart}{$gapend}{max};
			}
			$gap{$content[0]}{$type}{seq}{$content[1]}{$gapstart}{$gapend}{max}=$subqlen;
		}
		$gap{$content[0]}{$type}{seq}{$content[1]}{$gapstart}{$gapend}{seq}{$subqlen}{$seq}.="$content[4],";

		$gaptotal{$content[0]}{chromcount}++ if(!defined $gaptotal{$content[0]}{seq}{$content[1]});
		if(!defined $gaptotal{$content[0]}{seq}{$content[1]}{$gapstart})
		{
			$gaptotal{$content[0]}{gapcount}++;
			$gaptotal{$content[0]}{gaplen}+=$gapsize;
		}
		if(!defined $gaptotal{$content[0]}{seq}{$content[1]}{$gapstart}{$gapend}{max} or defined $gaptotal{$content[0]}{seq}{$content[1]}{$gapstart}{$gapend}{max}<$subqlen)
		{
			if(!defined $gaptotal{$content[0]}{seq}{$content[1]}{$gapstart}{$gapend}{max})
			{
				$gaptotal{$content[0]}{minimalfillgaplen}+=$subqlen;
			}
			else
			{
				$gaptotal{$content[0]}{minimalfillgaplen}+=$subqlen-$gaptotal{$content[0]}{seq}{$content[1]}{$gapstart}{$gapend}{max};
			}
			$gaptotal{$content[0]}{seq}{$content[1]}{$gapstart}{$gapend}{max}=$subqlen;
		}
		$gaptotal{$content[0]}{seq}{$content[1]}{$gapstart}{$gapend}{$subqlen}{$seq}.="$content[4],";

		$gaptotal{total}{total}{chromcount}++ if(!defined $gaptotal{total}{seqtotal}{$content[1]});
		if(!defined $gaptotal{total}{seqtotal}{$content[1]}{$gapstart})
		{
			$gaptotal{total}{total}{gapcount}++;
			$gaptotal{total}{total}{gaplen}+=$gapsize;
		}
		if(!defined $gaptotal{total}{seqtotal}{$content[1]}{$gapstart}{$gapend}{max} or defined $gaptotal{total}{seqtotal}{$content[1]}{$gapstart}{$gapend}{max}<$subqlen)
		{
			if(!defined $gaptotal{total}{seqtotal}{$content[1]}{$gapstart}{$gapend}{max})
			{
				$gaptotal{total}{total}{minimalfillgaplen}+=$subqlen;
			}
			else
			{
				$gaptotal{total}{total}{minimalfillgaplen}+=$subqlen-$gaptotal{total}{seqtotal}{$content[1]}{$gapstart}{$gapend}{max};
			}
			$gaptotal{total}{seqtotal}{$content[1]}{$gapstart}{$gapend}{max}=$subqlen;
		}
		$gaptotal{total}{seqtotal}{$content[1]}{$gapstart}{$gapend}{seq}{$subqlen}{$seq}.="$content[4],";

		$gaptotal{total}{$type}{chromcount}++ if(!defined $gaptotal{total}{seq}{$type}{$content[1]});
		if(!defined $gaptotal{total}{seq}{$type}{$content[1]}{$gapstart})
		{
			$gaptotal{total}{$type}{gapcount}++;
			$gaptotal{total}{$type}{gaplen}+=$gapsize;
		}
		if(!defined $gaptotal{total}{seq}{$type}{$content[1]}{$gapstart}{$gapend}{max} or defined $gaptotal{total}{seq}{$type}{$content[1]}{$gapstart}{$gapend}{max}<$subqlen)
		{
			if(!defined $gaptotal{total}{seq}{$type}{$content[1]}{$gapstart}{$gapend}{max})
			{
				$gaptotal{total}{$type}{minimalfillgaplen}+=$subqlen;
			}
			else
			{
				$gaptotal{total}{$type}{minimalfillgaplen}+=$subqlen-$gaptotal{total}{seq}{$type}{$content[1]}{$gapstart}{$gapend}{max};
			}
			$gaptotal{total}{seq}{$type}{$content[1]}{$gapstart}{$gapend}{max}=$subqlen;
		}
		$gaptotal{total}{seq}{$type}{$content[1]}{$gapstart}{$gapend}{seq}{$subqlen}{$seq}.="$content[4],";
	}
	elsif($flag eq "extend")#GL207769.1	end	stomach_comp31469_c0_seq1	+	209	210	210	399	608	608
	{
		if($content[1]=~/Pb_(\S+)$/)
		{
			$type="Pb";
			$pos=$1;
		}
		else
		{
			$type="Adjacent";
			$pos=$content[1];
		}
		$subqstart=$content[4];
		$subqend=$content[5];
		$subqlen=$qend-$qstart;
		$strand=$content[3];
		$acc=$content[2];
		$subqlen=$subqend-$subqstart;
		if($subqlen<=0)
		{
			print "Error extension in $_\n";
			next;
		}
		$seq=substr($REFSEQ{$acc}{seq},$subqstart,$subqlen);
		if($strand eq "-")
		{
			$seq=reverse($seq);
			$seq=~tr/ATCGatcg/TAGCtagc/;
		}
		$extend{$type}{chromcount}++ if(!defined $extend{$type}{info}{$content[0]});
		$extend{$type}{poscount}++ if(!defined $extend{$type}{info}{$content[0]}{$pos});
		if (!defined $extend{$type}{info}{$content[0]}{$pos}{max})
		{
			$extend{$type}{extendlen}+=$subqlen;
		}
		elsif($extend{$type}{info}{$content[0]}{$pos}{max}<$subqlen)
		{
			$extend{$type}{extendlen}+=$subqlen-$extend{$type}{info}{$content[0]}{$pos}{max};
		}
		$extend{$type}{info}{$content[0]}{$pos}{seq}{$subqlen}{$seq}.="$content[2],";

		$extend{total}{chromcount}++ if(!defined $extend{total}{info}{$content[0]});
		$extend{total}{poscount}++ if(!defined $extend{total}{info}{$content[0]}{$pos});
		if (!defined $extend{total}{info}{$content[0]}{$pos}{max})
		{
			$extend{total}{extendlen}+=$subqlen;
		}
		elsif($extend{total}{info}{$content[0]}{$pos}{max}<$subqlen)
		{
			$extend{total}{extendlen}+=$subqlen-$extend{$type}{info}{$content[0]}{$pos}{max};
		}
		$extend{total}{info}{$content[0]}{$pos}{seq}{$subqlen}{$seq}.="$content[2],";
	}
}
close(FILE);
}

open(OUT,">$opts{out}")||die "can not create output file $opts{out}\n";
print OUT ">Gap closure type and fill gap type\n" if((keys %gap)>0);
foreach my $closuretype (sort keys %gap)
{
	print "Closure Type: $closuretype\n";
	print "\t Fill gap type: total\n";
	print "\t\tchrom count: $gaptotal{$closuretype}{chromcount}\n";
	print "\t\tgap count: $gaptotal{$closuretype}{gapcount}\n";
	print "\t\tgap length: $gaptotal{$closuretype}{gaplen}\n";
	print "\t\tminimal fill gap length: $gaptotal{$closuretype}{minimalfillgaplen}\n";
	foreach $type (sort keys %{$gap{$closuretype}})
	{
		print "\t Fill gap type: $type\n";
		print "\t\tchrom count: $gap{$closuretype}{$type}{chromcount}\n";
		print "\t\tgap count: $gap{$closuretype}{$type}{gapcount}\n";
		print "\t\tgap length: $gap{$closuretype}{$type}{gaplen}\n";
		print "\t\tminimal fill gap length: $gap{$closuretype}{$type}{minimalfillgaplen}\n";
		foreach my $chrom (sort keys %{$gap{$closuretype}{$type}{seq}})#$gap{$content[0]}{$type}{seq}{$content[1]}{$gapstart}{$gapend}{seq}{$subqlen}
		{
			foreach $gapstart (sort {$a<=>$b} keys %{$gap{$closuretype}{$type}{seq}{$chrom}})
			{
				foreach $gapend (sort {$a<=>$b} keys %{$gap{$closuretype}{$type}{seq}{$chrom}{$gapstart}})
				{
					print OUT "$closuretype\t$type\t$chrom\t$gapstart\t$gapend";
					foreach $subqlen (sort {$a<=>$b} keys %{$gap{$closuretype}{$type}{seq}{$chrom}{$gapstart}{$gapend}{seq}})
					{
						print OUT "\t$subqlen bp:";
						foreach $seq (sort keys %{$gap{$closuretype}{$type}{seq}{$chrom}{$gapstart}{$gapend}{seq}{$subqlen}})
						{
							print OUT "  $seq $gap{$closuretype}{$type}{seq}{$chrom}{$gapstart}{$gapend}{seq}{$subqlen}{$seq}";
						}
					}
					print OUT "\n";
				}
			}
		}
	}
}

####============================== if need sequence that do not combine type information can use $gaptotal{total} information ==================
print "Closure Type: Total\n";
foreach my $type (sort keys %{$gaptotal{total}})
{
	next if($type=~/seq/);
	print "\t Fill gap type: $type\n";
	print "\t\tchrom count: $gaptotal{total}{$type}{chromcount}\n";
	print "\t\tgap count: $gaptotal{total}{$type}{gapcount}\n";
	print "\t\tgap length: $gaptotal{total}{$type}{gaplen}\n";
	print "\t\tminimal fill gap length: $gaptotal{total}{$type}{minimalfillgaplen}\n";
}


####============================================================================================================================================

print OUT ">Gap closure\n" if((keys %extend)>0);
foreach $type (sort keys %extend)
{
	print "Extend type: $type\n";
	print "\tchrom count: $extend{$type}{chromcount}\n";
	print "\textension position count: $extend{$type}{poscount}\n";
	print "\textension minimal length: $extend{$type}{extendlen}\n";
	next if($type eq "total");
	foreach my $chrom (sort keys %{$extend{$type}{info}})
	{
		foreach $pos (sort keys %{$extend{$type}{info}{$chrom}})
		{
			print OUT "$type\t$chrom\t$pos";
			foreach $subqlen (sort {$a<=>$b} keys %{$extend{$type}{info}{$chrom}{$pos}{seq}})
			{
				print OUT "\t$subqlen bp:";
				foreach $seq (sort keys %{$extend{$type}{info}{$chrom}{$pos}{seq}{$subqlen}})
				{
					print OUT "  $seq $extend{$type}{info}{$chrom}{$pos}{seq}{$subqlen}{$seq}";
				}
			}
			print OUT "\n";
		}
	}
}

close(OUT);
