# Supplementary material for: Improvement of genome assembly completeness and identification of novel full-length protein-coding genes by RNA-seq in the giant panda genome
Source: Sci Rep. 2015 Dec 11;5:18019. doi: 10.1038/srep18019 (PMC4676012; doi:10.1038/srep18019)
Supplement: Supplementary Information [file srep18019-s7.zip › Supplementary Note 6.txt]

#!/usr/bin/perl
use strict;
use warnings;
use Getopt::Long;

#############################################################################################################################################################################
# Program name: improvedGenome.pl
# Author      : Meili Chen
# Contact     : chenml@big.ac.cn
# Date        : 2013-3-13
# Last Update : 2015-9-7
# Reference   : Please cite our following papers when you are using this script.
#
#               Meili Chen, Yibo Hu, Jingxing Liu, Qi Wu, Chenglin Zhang, Jun Yu, Jingfa Xiao, Fuwen Wei, Jiayan Wu
#               Improvement of genome assembly completeness and identification of novel full-length protein-coding genes by RNA-seq in the giant panda genome.
#
# Description : Combining nested regions and optimal gap closure result sequences to output those improved sequences.
#############################################################################################################################################################################

my %opts;
GetOptions(\%opts,"genome:s","nested:s","gap:s","out:s");
my $usage= <<"USAGE";
	Program: $0
	INPUT:
		-genome     genome seq                "ailMel1.fa"
		-nested     nested regions            "nested.txt"
		-gap        gap closure seq           "closure.txt"
	OUTPUT:
		-out        output result sequences   "improvedSeq.fasta"
USAGE
die $usage unless ($opts{genome});

my %improve;
open(FILE,"$opts{nested}")||die"can not open nested file $opts{nested}\n";
while(<FILE>)
{
	chmod;
	next if(/^Chrom/);
	my @content=split(/\t/,$_);#GL192371.1	+	1409575	1409575	207	testes_comp2295_c0_seq2
	$improve{$content[0]}{$content[2]}{$content[3]}{$content[1]}{nested}=$content[4];
}
close(FILE);

my $flag;
open(FILE,"$opts{gap}")||die"can not open nested file $opts{nested}\n";
while(<FILE>)
{
	chmod;
	if(/>/)
	{
		if(/fill/)
		{
			$flag=1;
		}
		else
		{
			$flag=2;
		}
		next;
	}
	my @content=split(/\t/,$_);#PbQ_closure	extension	GL192392.1	1566677	1566679	3 bp:  TCC pituitary_comp2569_c0_seq1,
	if($flag==1)
	{
		my ($len,$seq)=($1,$2) if($content[-1]=~/^(\d+) bp:  (\S+)/);
		my $closurelen=$content[4]-$content[3];
		if($len>=$closurelen)#Extension
		{
			$improve{$content[2]}{$content[3]}{$closurelen}{'+'}{closure}=$seq;

		}
		else
		{
			$improve{$content[2]}{$content[3]}{$len}{'+'}{closure}=$seq;
		}
	}
	else
	{
		my ($len,$seq)=($1,$2) if($content[-1]=~/^(\d+) bp:  (\S+)/);
		if($content[2] eq 'start')
		{
			$improve{$content[1]}{0}{0}{'+'}{closure}=$seq;
		}
		elsif($content[2] eq 'end')
		{
			$improve{$content[1]}{-1}{0}{'+'}{closure}=$seq;
		}
		else
		{
			die "$content[2]\n";
		}
	}
}
close(FILE);

my $chr;
my %seq;
open(FILE,"$opts{genome}")||die"can not open genome sequence file $opts{genome}\n";
open(OUT,">$opts{out}")||die"can not create output file $opts{out}\n";
while(<FILE>)
{
	chomp;
	if(/>(\S+)/)
	{
		$chr=$1;
	}
	if(defined $improve{$chr})
	{
		$seq{$chr}.="$_" if(/^[^>]/);
	}
}
close(FILE);

foreach my $chr (sort keys %improve)
{
	foreach my $pos (sort {$b<=>$a} keys %{$improve{$chr}})
	{
		my ($len)=sort {$b<=>$a} keys %{$improve{$chr}{$pos}};
		foreach my $strand (sort keys %{$improve{$chr}{$pos}{$len}})
		{
			foreach my $type (sort keys %{$improve{$chr}{$pos}{$len}{$strand}})
			{
				if($type eq 'closure')
				{
					my $replaceseq=$improve{$chr}{$pos}{$len}{$strand}{$type};
					my $subseqlen=length($replaceseq);
					if($strand eq '-')
					{
						$replaceseq=reverse($replaceseq);
						$replaceseq=~tr/ATCGatcg/TAGCtagc/;
					}
					if($pos==-1)
					{
						my $chrlen=length($seq{$chr});
						my $len_sub=$chrlen+$subseqlen-1;
						print OUT ">$chr:($chrlen+Ns)-($len_sub+N)\n";
					}
					elsif($pos==0 and $len==0)
					{
						print OUT ">$chr:-($subseqlen+Ns)-(-Ns)\n";
					}
					else
					{
						my $subpos=$pos+$len-1;
						print OUT ">$chr:$pos-$subpos\n";
					}
					$replaceseq=formatSeq($replaceseq);
					print OUT "$replaceseq";
				}
				elsif($type eq 'nested')
				{
					my $replaceseq=substr($seq{$chr},$len,$improve{$chr}{$pos}{$len}{$strand}{$type});
					if($strand eq '-')
					{
						$replaceseq=reverse($replaceseq);
						$replaceseq=~tr/ATCGatcg/TAGCtagc/;
					}
					$replaceseq=formatSeq($replaceseq);
					print OUT ">$chr:$pos-$pos\n$replaceseq";
				}
				else
				{
					die "Unrecognize type: $type\n";
				}
			}
		}
	}
}
close(OUT);

sub formatSeq
{
	my ($fa)=@_;
	my $formatfa;
	my $len=length($fa);
	#print "len: $len\n";
	for (my $i=0;$i<$len;$i+=50)
	{
		if(($i+50)<$len)
		{
			$formatfa.=substr($fa,$i,50);
		}
		else
		{
			$formatfa.=substr($fa,$i,($len-$i));
			#print "$i\t$len";
		}
		$formatfa.="\n";
	}
	if($formatfa!~/\n$/)
	{
		$formatfa.="\n";
	}
	return $formatfa;
}
